# Supplementary material for: MAGL-18c attenuates LPS-induced sepsis-associated liver injury by inhibiting TGF-β/Smad signaling and remodeling medium- and long-chain fatty acid metabolism
Source: Front Immunol. 2026 Feb 5;17:1712807. doi: 10.3389/fimmu.2026.1712807 (PMC12916367; doi:10.3389/fimmu.2026.1712807)
Supplement: Supplementary file 1 [file DataSheet1.xlsx]

## Sheet: Sheet1
Accession_id	Symbol	Protein Name	Entrez ID	Description	peptides	length	molecular_weight	isoelectric_point	C1	C2	C3	V1	V2	V3	M-1	M-2	M-3	C -	V -	M -	CV	VM	FC CV	FC MV	SUMC	SUMV	SUMM	C-V*V-M
G3X9Y9	Myo5b	Myosin VB	17919	G3X9Y9_MOUSE Myosin VB OS=Mus musculus OX=10090 GN=Myo5b PE=1 SV=1	9	1844	213.4	6.49652	301.666	234.222	239.222	178.68	210.254	169.561	314.359	311.164	258.307	258.37	186.165	294.61	0.0444071	0.00782878	1.38786	1.58252	775.111	558.495	883.83	-70472.5
Q80YS9	Stkld1	Serine/threonine kinase-like domain-containing protein STKLD1	279029	STKL1_MOUSE Serine/threonine kinase-like domain-containing protein STKLD1 OS=Mus musculus OX=10090 GN=Stkld1 PE=2 SV=3	1	662	74.8	4.89362	0	18.1037	32.3684	190.591	204.382	166.718	85.474	92.7835	118.841	16.8241	187.231	99.0328	0.000295767	0.00413271	0.0898574	0.528935	50.4722	561.692	297.098	-135265
Q9CR39	Wdr45b	WD repeat domain phosphoinositide-interacting protein 3	66840	WIPI3_MOUSE WD repeat domain phosphoinositide-interacting protein 3 OS=Mus musculus OX=10090 GN=Wdr45b PE=1 SV=2	8	344	38	7.51959	738.117	620.309	667.674	918.154	867.65	754.624	724.462	680.803	699.739	675.367	846.809	701.668	0.0443656	0.0439125	0.797543	0.828602	2026.1	2540.43	2105	-223951
A0A075B5T2	Ighv6-3	Immunoglobulin heavy variable 6-3	-	A0A075B5T2_MOUSE Immunoglobulin heavy variable 6-3 (Fragment) OS=Mus musculus OX=10090 GN=Ighv6-3 PE=1 SV=7	1	118	13.3	7.67816	265.691	190.07	324.335	52.1953	71.0645	0	144.914	109.522	204.923	260.032	41.0866	153.12	0.0078	0.0329528	6.32888	3.72675	780.097	123.26	459.359	-220762
D3Z450	Serpina3i	Serine (or cysteine) peptidase inhibitor, clade A, member 3I	628900	D3Z450_MOUSE Serine (or cysteine) peptidase inhibitor, clade A, member 3I OS=Mus musculus OX=10090 GN=Serpina3i PE=1 SV=2	3	408	45.7	6.47528	0	0	0	246.312	240.667	234.018	202.931	156.314	115.956	0	240.332	158.401	2.86189e-07	0.0320269	0	0.65909	0	720.996	475.202	-177217
A0A2R8VHP3	Gm5478	Predicted pseudogene 5478	-	A0A2R8VHP3_MOUSE Predicted pseudogene 5478 OS=Mus musculus OX=10090 GN=Gm5478 PE=1 SV=1	1	535	57.9	5.89105	0	201.567	0	1118.01	601.389	819.821	0	0	0	67.1889	846.407	0	0.00898351	0.00482466	0.0793813	0	201.567	2539.22	0	-5.93582e+06
Q91XC8	Dap	Death-associated protein 1	223453	DAP1_MOUSE Death-associated protein 1 OS=Mus musculus OX=10090 GN=Dap PE=1 SV=3	6	102	11.2	9.34589	680.217	758.985	889.857	1148.58	1248.93	1266.52	1405.48	1658.8	1688.29	776.353	1221.34	1584.19	0.0033633	0.020099	0.635655	1.29709	2329.06	3664.03	4752.58	1.45318e+06
E0CYH0	Wtap	Pre-mRNA-splicing regulator WTAP	60532	E0CYH0_MOUSE Pre-mRNA-splicing regulator WTAP OS=Mus musculus OX=10090 GN=Wtap PE=1 SV=1	7	396	44.2	5.1651	380.095	374.432	375.347	427.098	507.462	431.472	340.527	351.613	381.837	376.625	455.344	357.992	0.0395322	0.0279675	0.827121	0.786202	1129.87	1366.03	1073.98	-68971.4
Q06890	Clu	Clusterin	12759	CLUS_MOUSE Clusterin OS=Mus musculus OX=10090 GN=Clu PE=1 SV=1	17	448	51.7	5.46429	1819.24	1879.11	1918.19	3335.48	2986.32	3526.31	2603.52	2394.76	2380.11	1872.18	3282.7	2459.46	0.000928962	0.00905689	0.570317	0.749219	5616.54	9848.11	7378.39	-1.04508e+07
Q8K094	Pvr	Poliovirus receptor	52118	Q8K094_MOUSE Poliovirus receptor OS=Mus musculus OX=10090 GN=Pvr PE=1 SV=1	4	408	44.7	8.31598	339.917	376.369	345.373	896.838	747.628	994.007	660.176	442.39	534.8	353.886	879.491	545.789	0.00192613	0.0250096	0.402376	0.620573	1061.66	2638.47	1637.37	-1.57856e+06
Q8R4G6	Mgat5	Alpha-1,6-mannosylglycoprotein 6-beta-N-acetylglucosaminyltransferase A	107895	MGT5A_MOUSE Alpha-1,6-mannosylglycoprotein 6-beta-N-acetylglucosaminyltransferase A OS=Mus musculus OX=10090 GN=Mgat5 PE=1 SV=1	2	740	84.5	8.48004	0	47.8887	0	206.866	131.001	163.891	247.948	335.104	382.679	15.9629	167.253	321.91	0.00508406	0.0266503	0.0954418	1.9247	47.8887	501.758	965.731	210583
Q9DD03	Rab13	Ras-related protein Rab-13	68328	RAB13_MOUSE Ras-related protein Rab-13 OS=Mus musculus OX=10090 GN=Rab13 PE=1 SV=1	3	202	22.8	9.53473	1163.75	1126.89	1153.16	1371.05	1290.58	1551.62	1175.46	1032.73	882.988	1147.94	1404.42	1030.39	0.0302112	0.0308015	0.817376	0.733679	3443.81	4213.25	3091.17	-863368
A0A0N4SVU8	Tmem176a	Transmembrane protein 176A	-	A0A0N4SVU8_MOUSE Transmembrane protein 176A (Fragment) OS=Mus musculus OX=10090 GN=Tmem176a PE=1 SV=1	1	230	25.1	8.20795	0	29.3915	0	204.044	200.81	175.052	137.131	81.3393	107.273	9.79715	193.302	108.581	0.000165718	0.0102757	0.0506832	0.561718	29.3915	579.906	325.743	-139920
A0A140T8T2	Slit2	Slit guidance ligand 2	20563	A0A140T8T2_MOUSE Slit guidance ligand 2 OS=Mus musculus OX=10090 GN=Slit2 PE=1 SV=1	1	1533	170.3	6.59027	907.824	1206.69	904.257	0	634.082	0	777.54	1190.24	1226.81	1006.26	211.361	1064.87	0.0273233	0.0289202	4.76086	5.03814	3018.78	634.082	3194.6	-6.10604e+06
G3UZ63	Klhdc4	Kelch domain containing 4	-	G3UZ63_MOUSE Kelch domain containing 4 OS=Mus musculus OX=10090 GN=Klhdc4 PE=1 SV=1	11	553	61.5	5.20294	480.923	559.951	455.243	730.302	665.655	682.056	785.667	905.855	884.622	498.705	692.671	858.715	0.00633141	0.0165184	0.719975	1.23972	1496.12	2078.01	2576.14	289860
A0A0B4J1G1	Fcgr2b	Fc receptor, IgG, low affinity IIb	14130	A0A0B4J1G1_MOUSE Fc receptor, IgG, low affinity IIb OS=Mus musculus OX=10090 GN=Fcgr2b PE=1 SV=1	9	293	33	6.72772	3448.9	2912.48	3078.32	1869.46	1806.35	2082.14	2337.83	2357.18	2240.05	3146.57	1919.32	2311.69	0.00237791	0.01251	1.63942	1.20443	9439.7	5757.95	6935.07	-4.33385e+06
Q9EQR4	Clca3a2	Chloride channel accessory 3A2	80797	Q9EQR4_MOUSE Chloride channel accessory 3A2 OS=Mus musculus OX=10090 GN=Clca3a2 PE=1 SV=1	1	902	99.9	6.71906	155.084	187.087	227.873	73.346	123.178	65.3878	208.921	203.645	131.69	190.015	87.3038	181.419	0.0208387	0.0377533	2.17648	2.07802	570.044	261.911	544.257	-86999.9
Q3TDT0	Trim3	RING-type E3 ubiquitin transferase	55992	Q3TDT0_MOUSE RING-type E3 ubiquitin transferase OS=Mus musculus OX=10090 GN=Trim3 PE=1 SV=1	6	717	78.3	8.52765	308.197	203.731	235.563	446.288	491.494	485.173	283.738	365.914	369	249.164	474.318	339.551	0.00269426	0.0125805	0.525309	0.715871	747.491	1422.96	1018.65	-273092
Q9JJW0	Pxmp4	Peroxisomal membrane protein 4	59038	PXMP4_MOUSE Peroxisomal membrane protein 4 OS=Mus musculus OX=10090 GN=Pxmp4 PE=1 SV=3	10	212	24.2	9.84015	1900.49	1774.83	1849.28	2603.88	2611.83	2146.17	2964.17	3053.07	2909.75	1841.53	2453.96	2975.66	0.017966	0.0307501	0.750434	1.2126	5524.6	7361.87	8926.99	2.87556e+06
A6PWP3	Tom1l1	Target of myb1-like 1 (chicken)	-	A6PWP3_MOUSE Target of myb1-like 1 (chicken) (Fragment) OS=Mus musculus OX=10090 GN=Tom1l1 PE=1 SV=1	3	191	21.6	7.70966	668.695	488.897	683.287	310.439	401.417	393.826	509.679	492.67	532.261	613.626	368.561	511.537	0.0237266	0.0102976	1.66493	1.38793	1840.88	1105.68	1534.61	-315346
Q9QXN3	Trip4	Activating signal cointegrator 1	56404	TRIP4_MOUSE Activating signal cointegrator 1 OS=Mus musculus OX=10090 GN=Trip4 PE=1 SV=2	6	581	66.2	7.48944	504.736	533.09	543.66	420.72	442.883	287.153	497.688	578.179	625.05	527.162	383.585	566.973	0.0454187	0.0401338	1.3743	1.47809	1581.49	1150.76	1700.92	-236971
F8WH69	Ncf1	Neutrophil cytosolic factor 1	17969	F8WH69_MOUSE Neutrophil cytosolic factor 1 OS=Mus musculus OX=10090 GN=Ncf1 PE=1 SV=1	5	404	46	9.07428	0	0	159.121	396.96	391.775	402.358	350.183	257.155	280.392	53.0404	397.031	295.91	0.0029321	0.022838	0.133593	0.745306	159.121	1191.09	887.729	-313063
Q91XL1	Lrg1	Leucine-rich HEV glycoprotein	76905	Q91XL1_MOUSE Leucine-rich HEV glycoprotein OS=Mus musculus OX=10090 GN=Lrg1 PE=1 SV=1	7	342	37.4	6.13812	1382.9	1172.36	1160.51	6541.02	6837.54	8192.08	5393.84	5087.26	5103.88	1238.59	7190.21	5194.99	0.000316134	0.0182577	0.172261	0.722509	3715.77	21570.6	15585	-1.06873e+08
Q8VHL1	Setd7	Histone-lysine N-methyltransferase SETD7	73251	SETD7_MOUSE Histone-lysine N-methyltransferase SETD7 OS=Mus musculus OX=10090 GN=Setd7 PE=1 SV=2	3	366	40.5	4.52521	0	152.247	0	385.61	376.076	668.117	0	103.742	164.398	50.7489	476.601	89.3798	0.0171292	0.0224796	0.106481	0.187536	152.247	1429.8	268.14	-1.48409e+06
Q8K0G5	Eipr1	EARP and GARP complex-interacting protein 1	380752	EIPR1_MOUSE EARP and GARP complex-interacting protein 1 OS=Mus musculus OX=10090 GN=Eipr1 PE=1 SV=2	6	386	43.1	4.93585	1304.96	1213.14	1190.28	1015.52	636.683	887.851	1176.85	1266.94	1257.17	1236.12	846.685	1233.65	0.0288894	0.0280861	1.45996	1.45704	3708.37	2540.05	3700.96	-1.35631e+06
Q9Z0R9	Fads2	Acyl-CoA 6-desaturase	56473	FADS2_MOUSE Acyl-CoA 6-desaturase OS=Mus musculus OX=10090 GN=Fads2 PE=1 SV=1	16	444	52.4	8.86322	4071.03	4274.76	4610.22	2266.7	1955.85	1575.78	2380.93	2869.9	2675.88	4318.67	1932.78	2642.23	0.000718046	0.0444107	2.23444	1.36707	12956	5798.33	7926.7	-1.52342e+07
A0A1B0GQV5	Saa2	Serum amyloid A protein	-	A0A1B0GQV5_MOUSE Serum amyloid A protein OS=Mus musculus OX=10090 GN=Saa2 PE=1 SV=1	7	88	10.1	6.82892	184.686	495.424	0	17827.2	20183.2	19798.1	13154.6	13686.4	15146.2	226.703	19269.5	13995.7	1.38269e-05	0.00499178	0.0117649	0.726314	680.11	57808.5	41987.1	-9.03851e+08
P52875	Tmem165	Putative divalent cation/proton antiporter TMEM165	21982	TM165_MOUSE Putative divalent cation/proton antiporter TMEM165 OS=Mus musculus OX=10090 GN=Tmem165 PE=1 SV=2	4	323	34.8	6.97443	202.889	203.85	234.548	401.078	340.111	325.736	474.687	423.306	442.628	213.762	355.641	446.874	0.00498547	0.0295417	0.601062	1.25653	641.287	1066.92	1340.62	116496
A0A0U1RPJ7	1110004F10Rik	RIKEN cDNA 1110004F10 gene	-	A0A0U1RPJ7_MOUSE Small acidic protein (Fragment) OS=Mus musculus OX=10090 GN=1110004F10Rik PE=1 SV=1	2	60	6.9	8.89044	321.786	472.939	536.001	1061.62	976.905	1138.8	1489.03	1297.68	1516.23	443.575	1059.11	1434.31	0.00145661	0.0107232	0.41882	1.35427	1330.73	3177.32	4302.94	2.07857e+06
Q8VC77	Akr1c20	Akr1c20 protein	116852	Q8VC77_MOUSE Akr1c20 protein OS=Mus musculus OX=10090 GN=Akr1c20 PE=1 SV=1	12	323	36.9	7.98273	1601.08	1323.05	1557.11	1200.68	1273.82	1107.07	1544.28	1555.63	1343.91	1493.75	1193.86	1481.28	0.0386537	0.0267439	1.25119	1.24075	4481.24	3581.58	4443.83	-775734
H7BX26	Cep170	Centrosomal protein 170	545389	H7BX26_MOUSE Centrosomal protein 170 OS=Mus musculus OX=10090 GN=Cep170 PE=1 SV=1	3	1578	173.9	6.74481	0	170.968	0	346.075	383.076	268.9	227.52	166.305	237.309	56.9892	332.684	210.378	0.014074	0.0386189	0.171302	0.632366	170.968	998.051	631.134	-303471
Q61024	Asns	Asparagine synthetase [glutamine-hydrolyzing]	27053	ASNS_MOUSE Asparagine synthetase [glutamine-hydrolyzing] OS=Mus musculus OX=10090 GN=Asns PE=1 SV=3	19	561	64.3	6.11774	915.703	608.346	555.791	1477.06	1280.54	1858.27	2000.65	2945.11	2496.22	693.28	1538.62	2480.66	0.0141841	0.0426839	0.450585	1.61226	2079.84	4615.86	7441.97	7.16707e+06
Q9CQG1	Chac2	Putative glutathione-specific gamma-glutamylcyclotransferase 2	68044	CHAC2_MOUSE Putative glutathione-specific gamma-glutamylcyclotransferase 2 OS=Mus musculus OX=10090 GN=Chac2 PE=1 SV=1	8	178	20.2	5.50104	1272.17	1126.51	1085.65	953.92	793.844	843.36	979.513	1085.27	1112.59	1161.44	863.708	1059.13	0.0156624	0.0350173	1.34472	1.22625	3484.33	2591.12	3177.38	-523640
A0A0R4J0X8	Arhgef7	Rho guanine nucleotide exchange factor (GEF7)	54126	A0A0R4J0X8_MOUSE Rho guanine nucleotide exchange factor OS=Mus musculus OX=10090 GN=Arhgef7 PE=1 SV=1	18	646	73	6.85114	883.048	754.245	947.224	1129.32	1120.29	1242.76	1033.23	996.941	839.261	861.505	1164.12	956.479	0.0118691	0.0437517	0.740046	0.821629	2584.52	3492.37	2869.44	-565539
P70340	Smad1	Mothers against decapentaplegic homolog 1	17125	SMAD1_MOUSE Mothers against decapentaplegic homolog 1 OS=Mus musculus OX=10090 GN=Smad1 PE=1 SV=2	5	465	52.2	6.90094	165.523	222.282	255.545	397.535	356.307	441.867	317.116	305.33	289.925	214.45	398.57	304.124	0.00696011	0.0219155	0.538049	0.763038	643.35	1195.71	912.371	-156504
Q62432	Smad2	Mothers against decapentaplegic homolog 2	17126	SMAD2_MOUSE Mothers against decapentaplegic homolog 2 OS=Mus musculus OX=10090 GN=Smad2 PE=1 SV=2	4	467	52.3	6.13348	254.18	255.311	268.541	357.283	328.927	289.78	142.299	194.197	201.429	313.463	179.308	271.211	0.0202667	0.0122142	1.74818	1.51254	940.39	537.925	813.632	-110963
Q9CRA8	Exosc5	Exosome complex component RRP46	27998	EXOS5_MOUSE Exosome complex component RRP46 OS=Mus musculus OX=10090 GN=Exosc5 PE=1 SV=1	6	235	25.2	7.5152	916.757	851.967	761.961	752.997	614.985	636.517	885.519	1018.1	933.503	843.562	668.166	945.708	0.0475397	0.00863224	1.2625	1.41538	2530.68	2004.5	2837.12	-438115
E9Q6I2	Il1rap	Interleukin 1 receptor accessory protein	16180	E9Q6I2_MOUSE Interleukin 1 receptor accessory protein OS=Mus musculus OX=10090 GN=Il1rap PE=1 SV=1	7	640	73.5	6.48688	1255.73	1367.25	1301.7	703.273	817.422	864.838	555.771	596.309	649.099	1308.23	795.177	600.393	0.00089252	0.0240305	1.6452	0.755043	3924.68	2385.53	1801.18	899407
Q03734	Serpina3m	Serine protease inhibitor A3M	20717	SPA3M_MOUSE Serine protease inhibitor A3M OS=Mus musculus OX=10090 GN=Serpina3m PE=1 SV=2	15	418	47.1	5.76105	960.063	637.402	806.897	5707.96	5702.85	5869.67	5263.03	4131.02	4062.24	801.454	5760.16	4485.43	1.35042e-06	0.0316014	0.139137	0.778699	2404.36	17280.5	13456.3	-5.68891e+07
P05366	Saa1	Serum amyloid A-1 protein	20208	SAA1_MOUSE Serum amyloid A-1 protein OS=Mus musculus OX=10090 GN=Saa1 PE=1 SV=2	9	122	13.8	6.5014	418.436	184.037	204.162	35241.6	35082.4	36815.1	27427.6	26159	28236.8	268.878	35713.1	27274.5	3.67932e-07	0.000501384	0.00752885	0.763711	806.635	107139	81823.4	-2.69189e+09
H3BL08	Cers6	Ceramide synthase 6	241447	H3BL08_MOUSE Ceramide synthase 6 OS=Mus musculus OX=10090 GN=Cers6 PE=1 SV=1	4	392	45.7	7.99896	169.285	149.219	176.073	414.003	405.211	489.66	249.197	303.449	360.203	164.859	436.291	304.283	0.000632973	0.0341958	0.377865	0.697431	494.578	1308.87	912.849	-322481
Q8K0R6	Gltpd2	Glycolipid transfer protein domain-containing protein 2	216871	GLTD2_MOUSE Glycolipid transfer protein domain-containing protein 2 OS=Mus musculus OX=10090 GN=Gltpd2 PE=1 SV=1	8	321	34.5	9.3764	1121.58	1112.06	1105.04	842.299	910.857	833.574	1096.47	1420.48	1448.94	1112.89	862.243	1321.96	0.000548023	0.0164717	1.29069	1.53317	3338.68	2586.73	3965.89	-1.03706e+06
Q61334	Bcap29	B-cell receptor-associated protein 29	12033	BAP29_MOUSE B-cell receptor-associated protein 29 OS=Mus musculus OX=10090 GN=Bcap29 PE=1 SV=1	3	240	28	9.72504	97.8669	130.254	238.9	334.109	305.307	318.564	240.729	193.807	225.533	155.673	319.327	220.023	0.0196719	0.00353629	0.487505	0.689021	467.02	957.98	660.069	-146262
G3X924	Plvap	Plasmalemma vesicle associated protein	84094	G3X924_MOUSE Plasmalemma vesicle associated protein OS=Mus musculus OX=10090 GN=Plvap PE=1 SV=1	9	438	49.9	8.69427	621.169	647.593	662.697	371.224	339.671	294.576	434.241	396.593	399.594	643.819	335.157	410.142	0.000260587	0.0414443	1.92095	1.22373	1931.46	1005.47	1230.43	-208307
A2A4P0	Dhx8	ATP-dependent RNA helicase DHX8	217207	DHX8_MOUSE ATP-dependent RNA helicase DHX8 OS=Mus musculus OX=10090 GN=Dhx8 PE=2 SV=1	10	1244	142.6	8.32062	136.263	141.261	188.377	223.361	232.908	208.992	173.498	189.622	176.219	155.3	221.754	179.78	0.0209746	0.00799938	0.700327	0.810717	465.9	665.261	539.339	-25104.1
Q9D6F9	Tubb4a	Tubulin beta-4A chain	22153	TBB4A_MOUSE Tubulin beta-4A chain OS=Mus musculus OX=10090 GN=Tubb4a PE=1 SV=3	3	444	49.6	4.78046	0	69.1014	0	145.8	156.999	187.961	45.6541	0	0	23.0338	163.586	15.218	0.0058755	0.00168449	0.140805	0.0930274	69.1014	490.759	45.6541	-187682
A0A0U1RPF3	Cib1	Calcium and integrin binding 1 (calmyrin)	23991	A0A0U1RPF3_MOUSE Calcium and integrin-binding protein 1 OS=Mus musculus OX=10090 GN=Cib1 PE=1 SV=1	1	186	21.2	4.45624	129.02	72.2013	0	275.763	275.805	265.517	0	0	0	67.0738	272.362	0	0.0054133	1.49403e-07	0.246267	0	201.221	817.085	0	-503212
I6L974	Tbc1d17	TBC1 domain family, member 17	233204	I6L974_MOUSE TBC1 domain family, member 17 OS=Mus musculus OX=10090 GN=Tbc1d17 PE=1 SV=1	6	546	62.1	5.60199	815.72	733.494	750.251	584.56	502.34	559.933	470.969	421.644	369.302	766.488	548.944	420.638	0.00339922	0.0282122	1.3963	0.766268	2299.46	1646.83	1261.92	251210
Q8VEG4	Exd2	Exonuclease 3'-5' domain-containing protein 2	97827	EXD2_MOUSE Exonuclease 3'-5' domain-containing protein 2 OS=Mus musculus OX=10090 GN=Exd2 PE=1 SV=2	3	650	74.3	7.87286	521.664	659.218	458.977	313.71	0	0	405.453	650.723	719.245	546.62	104.57	591.807	0.0212102	0.0261836	5.2273	5.65943	1639.86	313.71	1775.42	-1.93845e+06
Q8BVZ1	Plin5	Perilipin-5	66968	PLIN5_MOUSE Perilipin-5 OS=Mus musculus OX=10090 GN=Plin5 PE=1 SV=1	16	463	50.5	5.25641	871.698	868.505	870.196	1357.35	1437.89	1542.57	1118.29	1008.74	1289	870.133	1445.94	1138.67	0.000426471	0.0345675	0.601778	0.787499	2610.4	4337.81	3416.02	-1.59231e+06
P52840	Sult1a1	Sulfotransferase 1A1	20887	ST1A1_MOUSE Sulfotransferase 1A1 OS=Mus musculus OX=10090 GN=Sult1a1 PE=1 SV=1	1	291	34	8.17975	1042.54	1004.18	1002.48	696.894	641.486	849.182	1151.57	1373.4	1100.73	1016.4	729.187	1208.57	0.0106083	0.010036	1.39388	1.65742	3049.2	2187.56	3625.7	-1.23915e+06
