# Supplementary material for: MAGL-18c attenuates LPS-induced sepsis-associated liver injury by inhibiting TGF-β/Smad signaling and remodeling medium- and long-chain fatty acid metabolism
Source: Front Immunol. 2026 Feb 5;17:1712807. doi: 10.3389/fimmu.2026.1712807 (PMC12916367; doi:10.3389/fimmu.2026.1712807)
Supplement: Supplementary file 2 [file DataSheet2.xlsx]

## Sheet: Sheet1
Tags	Name	Formula	m/z	Reference Ion	C1	C2	C3	C4	C5	C6	V1	V2	V3	V4	V5	V6	M-1	M-2	M-3	M-4	M-5	M-6
1	1-Palmitoyl-2-linoleoyl-sn-glycero-3-PC	C42 H80 N O8 P	758.569	[M+H]+1	1.32941e+06	6.33613e+08	1.71218e+09	9.36302e+09	7.26762e+09	6.49283e+09	5.88927e+09	5.64449e+09	4.86845e+09	5.01878e+09	3.25037e+09	6.04124e+09	1.88086e+09	1.82736e+09	5.50651e+09	1.83794e+09	5.05446e+09	5.77197e+09
2	Linoleic acid	C18 H32 O2	279.233	[M-H]-1	3.31068e+09	4.82855e+09	3.56288e+09	5.29583e+09	5.28958e+09	4.1798e+09	2.6852e+09	2.82322e+09	2.67621e+09	2.89507e+09	3.03678e+09	2.44306e+09	3.26913e+09	3.61931e+09	3.36136e+09	3.63305e+09	3.95094e+09	3.00897e+09
3	1-Palmitoyl-2-docosahexaenoyl-sn-glycero-3-phosphocholine	C46 H80 N O8 P	806.567	[M+H]+1	5.89924e+09	4.23431e+09	3.66421e+09	3.13262e+09	3.08777e+09	3.82468e+09	3.32166e+09	7.72462e+08	1.50961e+09	1.66427e+09	2.57559e+09	2.55421e+09	2.89862e+09	2.01457e+09	8.76767e+08	2.15018e+09	2.60058e+09	1.92039e+09
4	L-Dilinoleoyllecithin	C44 H80 N O8 P	782.567	[M+H]+1	1.82993e+09	3.68662e+09	2.89692e+09	2.20131e+09	3.17003e+09	2.96456e+09	3.02378e+09	2.68148e+09	5.34732e+08	6.73898e+08	2.27627e+09	2.82352e+09	2.25558e+09	7.77056e+08	1.09186e+09	1.59184e+09	1.77167e+09	2.47277e+09
5	Docosahexaenoic acid	C22 H32 O2	327.233	[M-H]-1	2.19524e+09	2.46565e+09	2.01531e+09	2.45971e+09	2.42952e+09	2.33488e+09	1.88084e+09	1.62467e+09	1.8105e+09	1.78429e+09	1.88613e+09	1.70263e+09	2.07328e+09	2.02025e+09	1.92879e+09	2.04272e+09	1.92797e+09	2.08736e+09
6	Palmitic Acid	C16 H32 O2	274.273	[M+H]+1	3.41432e+08	3.73926e+08	3.46932e+08	3.69618e+08	3.58221e+08	3.97462e+08	4.09988e+08	4.16479e+08	5.06934e+08	3.91926e+08	4.59938e+08	4.11823e+08	3.8992e+08	3.65522e+08	3.65313e+08	3.77837e+08	3.75731e+08	3.30771e+08
7	α-Eleostearic acid	C18 H30 O2	277.217	[M-H]-1	1.28024e+09	1.62422e+09	1.2281e+09	2.08988e+09	1.77283e+09	1.65911e+09	9.41755e+08	1.02037e+09	1.61493e+09	1.42236e+09	1.11471e+09	8.55826e+08	1.12416e+09	1.13639e+09	1.28605e+09	1.40943e+09	9.12273e+08	1.05218e+09
8	Arachidonic acid	C20 H32 O2	303.233	[M-H]-1	1.06835e+09	9.60371e+08	1.18306e+09	1.35614e+09	1.06525e+09	1.19711e+09	1.39334e+09	1.8154e+09	1.64203e+09	2.13029e+09	2.10011e+09	1.76168e+09	1.01157e+09	1.05351e+09	1.23667e+09	1.32736e+09	9.28274e+08	8.7638e+08
9	Eicosapentaenoic acid	C20 H30 O2	301.217	[M-H]-1	1.31691e+09	1.32524e+09	1.03782e+09	1.53158e+09	1.32958e+09	1.42502e+09	6.32731e+08	5.82811e+08	6.5891e+08	8.35675e+08	7.56843e+08	6.00401e+08	7.48675e+08	8.89823e+08	9.74975e+08	8.0852e+08	7.05195e+08	8.41066e+08
10	1-Palmitoylglycerophosphocholine	C24 H50 N O7 P	496.339	[M+H]+1	1.41996e+09	1.51432e+09	1.54939e+09	1.64404e+09	2.12812e+09	1.46503e+09	7.12836e+08	6.9797e+08	7.9712e+08	9.54295e+08	7.54751e+08	7.6944e+08	4.86391e+08	6.60562e+08	7.09611e+08	6.38454e+08	6.28663e+08	6.70651e+08
11	Oleic Acid	C18 H34 O2	281.249	[M-H]-1	1.05548e+09	1.31983e+09	1.17101e+09	1.77386e+09	1.46401e+09	1.38371e+09	1.07119e+09	1.10669e+09	1.11811e+09	9.07987e+08	1.25347e+09	1.05359e+09	1.37241e+09	1.10843e+09	1.24039e+09	1.29849e+09	1.41017e+09	1.27884e+09
12	Gabapentin	C9 H17 N O2	172.133	[M+H]+1	1.62973e+08	1.56137e+08	1.51463e+08	1.55855e+08	1.61824e+08	1.61223e+08	1.68883e+08	1.56197e+08	1.57083e+08	1.71561e+08	1.64835e+08	1.63792e+08	1.61863e+08	1.58508e+08	1.54316e+08	1.65694e+08	1.35947e+08	1.70053e+08
13	Taurocholate	C26 H45 N O7 S	514.284	[M-H]-1	6.16013e+07	5.77647e+08	1.21077e+08	2.53947e+08	2.42274e+08	1.09595e+08	6.01329e+07	3.34959e+08	3.59821e+08	1.38818e+08	1.27841e+08	2.17473e+08	7.62413e+08	4.12698e+08	1.67219e+08	2.55571e+08	1.35236e+08	4.28522e+08
14	Ethephon	C2 H6 Cl O3 P	144.982	[M+H]+1	8.17043e+08	4.51219e+08	3.71626e+08	1.26687e+08	1.4116e+08	3.93866e+08	3.58763e+08	1.54625e+08	3.74477e+08	1.07945e+09	3.19565e+08	3.52665e+08	3.2029e+08	3.34898e+08	3.52977e+08	1.21622e+08	3.22295e+08	1.22956e+08
15	Allopurinol	C5 H4 N4 O	137.045	[M+H]+1	1.51738e+09	1.53439e+09	1.5081e+09	8.58906e+08	8.17003e+08	1.56235e+09	5.67507e+08	1.11688e+09	5.35349e+08	1.01107e+09	1.3092e+09	6.55653e+08	6.60707e+08	6.79324e+08	7.38416e+08	6.72006e+08	5.78957e+08	6.46572e+08
16	Isocitric acid	C6 H8 O7	191.019	[M-H]-1	1.05858e+09	1.10266e+09	1.1163e+09	1.17427e+09	1.3507e+09	1.17655e+09	1.09313e+09	1.04472e+09	1.05681e+09	1.05302e+09	9.28715e+08	9.25469e+08	7.73868e+08	8.6089e+08	7.48337e+08	8.2754e+08	8.42876e+08	7.68283e+08
17	Choline	C5 H13 N O	104.107	[M+H]+1	1.23534e+09	1.08545e+09	1.33958e+09	1.32624e+09	9.28919e+08	1.33546e+09	9.49188e+08	8.5253e+08	9.20131e+08	1.14104e+09	1.04309e+09	8.99628e+08	9.21103e+08	9.58891e+08	1.27758e+09	1.08594e+09	8.79109e+08	9.95963e+08
18	L-(+)-Lactic acid	C3 H6 O3	89.0231	[M-H]-1	8.0382e+08	8.77936e+08	1.28281e+09	1.04661e+09	1.11587e+09	7.34693e+08	8.84462e+08	1.08402e+09	7.20173e+08	5.91848e+08	8.81897e+08	4.98449e+08	8.40174e+08	5.55804e+08	7.62153e+08	6.01236e+08	5.10467e+08	9.6492e+08
19	Creatine	C4 H9 N3 O2	132.077	[M+H]+1	1.70608e+08	4.27304e+08	2.33791e+08	4.08015e+08	3.67216e+08	1.49127e+08	4.32111e+08	4.86065e+08	6.56182e+08	8.21246e+08	8.8939e+08	6.77615e+08	6.38281e+08	7.16218e+08	7.1739e+08	8.31612e+08	7.42516e+08	6.78546e+08
20	Nicotinamide	C6 H6 N2 O	123.055	[M+H]+1	1.25861e+09	1.1765e+09	1.18603e+09	1.19046e+09	1.22702e+09	1.18601e+09	7.29871e+08	7.96669e+08	7.5239e+08	7.90478e+08	8.13269e+08	7.21874e+08	7.03035e+08	7.82594e+08	7.86635e+08	7.6503e+08	7.41959e+08	6.35006e+08
21	1-palmitoyl-2-[(9Z,12Z,15Z)-octadecatrienoyl]-sn-glycero-3-phosphocholine	C42 H78 N O8 P	756.552	[M+H]+1	4.60613e+08	1.96342e+08	9.79357e+07	1.17208e+08	1.99567e+08	1.25828e+08	3.62801e+07	1.69133e+08	9.38756e+07	3.27792e+08	1.24909e+08	1.68671e+08	7.65601e+07	1.45291e+08	1.84968e+08	1.08799e+08	2.21581e+08	1.8664e+08
22	2,2′-Iminodipropan-1-ol	C6 H15 N O2	134.117	[M+H]+1	1.04947e+09	1.24193e+09	4.09437e+08	6.35665e+08	7.46026e+08	6.9529e+08	1.58592e+08	4.27934e+08	3.8905e+08	4.0448e+08	4.51046e+08	5.3165e+08	3.36724e+08	4.55812e+08	4.80833e+08	5.97123e+08	4.50348e+08	6.13443e+08
23	Betaine	C5 H11 N O2	118.086	[M+H]+1	5.49402e+08	5.37138e+08	5.13456e+08	5.79654e+08	5.51165e+08	8.11856e+08	8.17174e+08	1.0158e+09	6.62558e+08	7.98619e+08	4.9284e+08	7.70825e+08	5.00508e+08	4.67674e+08	5.22757e+08	8.54553e+08	7.77132e+08	8.30657e+08
24	Platelet-activating factor	C26 H54 N O7 P	524.37	[M+H]+1	7.12063e+08	6.6375e+08	8.29426e+08	9.10332e+08	8.15816e+08	6.18674e+08	3.52324e+08	3.66517e+08	4.34653e+08	4.49055e+08	5.08267e+08	3.21649e+08	4.91946e+08	3.40294e+08	4.61776e+08	3.28827e+08	4.18916e+08	4.3039e+08
25	L-Glutathione (reduced)	C10 H17 N3 O6 S	308.09	[M+H]+1	2.43806e+08	3.34839e+08	9.3012e+08	1.69432e+08	1.1096e+09	1.87076e+08	9.56239e+07	1.99719e+08	4.55059e+08	9.52838e+07	2.26254e+08	1.72238e+08	1.522e+08	1.83476e+08	2.49491e+08	1.21548e+08	5.93199e+08	3.48532e+08
26	PC(18:3(9Z,12Z,15Z)/18:2(9Z,12Z))	C44 H78 N O8 P	780.551	[M+H]+1	7.60172e+08	5.20715e+08	5.14594e+08	4.06801e+08	5.24968e+08	4.49096e+08	1.81252e+08	2.73787e+08	2.73682e+08	4.80752e+08	3.64858e+08	2.97179e+08	2.72417e+08	2.0476e+08	4.45077e+08	4.22961e+08	4.17943e+08	3.93957e+08
27	PC	C44 H84 N O8 P	786.598	[M+H]+1	1.47596e+06	1.5465e+06	2.88508e+06	1.49892e+06	1.83497e+06	1.51688e+06	7.67268e+08	8.16489e+08	6.9023e+08	8.08825e+08	5.72556e+08	6.78542e+08	7.65856e+08	8.66223e+08	8.06325e+08	8.13373e+08	7.36161e+08	8.54844e+08
28	Octodrine	C8 H19 N	130.159	[M+H]+1	1.28092e+08	1.41903e+08	1.24387e+08	1.34183e+08	1.36113e+08	1.33682e+08	1.12526e+08	1.3082e+08	1.06519e+08	1.44025e+08	1.30227e+08	1.18183e+08	1.16381e+08	1.33639e+08	1.14396e+08	1.31771e+08	1.31047e+08	1.09485e+08
29	Isoleucine	C6 H13 N O2	132.102	[M+H]+1	5.44165e+08	6.18078e+08	6.2851e+08	8.14417e+08	5.1266e+08	5.69882e+08	4.83827e+08	5.25939e+08	4.81062e+08	4.86814e+08	6.94692e+08	8.09271e+08	6.7637e+08	4.75319e+08	6.30738e+08	7.45129e+08	6.06642e+08	6.49559e+08
30	L(-)-Carnitine	C7 H15 N O3	162.112	[M+H]+1	3.27908e+08	2.66762e+08	3.00835e+08	3.38755e+08	3.97213e+08	3.81254e+08	4.04601e+08	6.22442e+08	4.2156e+08	4.69034e+08	4.96997e+08	4.57704e+08	5.59289e+08	4.17098e+08	5.24071e+08	5.5545e+08	4.92558e+08	3.7918e+08
31	Acetyl-β-methylcholine	C8 H17 N O2	160.133	[M+H]+1	1.40993e+08	2.03367e+08	1.61764e+08	1.77273e+08	2.65237e+08	3.5383e+08	1.79018e+08	2.07224e+08	6.87966e+08	3.31469e+08	5.92774e+08	2.81768e+08	2.47812e+08	5.77147e+08	3.36777e+08	1.4609e+08	5.29414e+08	6.97642e+08
32	Hypoxanthine	C5 H4 N4 O	137.045	[M+H]+1	3.4225e+08	3.7174e+08	4.00804e+08	6.90904e+08	8.43843e+08	3.66391e+08	5.63248e+08	2.69186e+08	4.87408e+08	2.03548e+08	2.94608e+08	5.99146e+08	5.10212e+08	6.01254e+08	6.86982e+08	5.72191e+08	5.81752e+08	4.708e+08
33	NP-006255	C17 H26 O4	293.176	[M-H]-1	3.91569e+07	3.86248e+07	3.99966e+07	3.77037e+07	3.9099e+07	4.01832e+07	4.01828e+07	3.9481e+07	4.42986e+07	4.22326e+07	3.89146e+07	4.37617e+07	3.91557e+07	3.71957e+07	4.01567e+07	3.91606e+07	3.84113e+07	3.5345e+07
34	Taurine	C2 H7 N O3 S	124.006	[M-H]-1	4.32236e+08	4.07711e+08	3.9827e+08	7.83941e+08	2.75663e+08	6.03464e+08	4.84808e+08	6.01239e+08	4.27461e+08	5.39752e+08	5.11886e+08	3.10682e+08	5.59321e+08	4.82489e+08	6.37833e+08	5.15934e+08	4.68492e+08	5.08217e+08
35	1,2-Diarachidonoyl-sn-glycero-3-PC	C48 H80 N O8 P	830.567	[M+H]+1	3.09715e+08	1.55901e+08	1.25766e+08	1.03605e+08	1.08609e+08	1.20255e+08	1.54666e+07	3.12401e+07	1.24245e+08	2.38615e+08	1.66155e+08	7.89012e+07	6.52631e+07	1.27966e+07	1.40246e+08	9.26991e+07	1.02521e+08	1.06817e+08
36	2-Ethyl-1,5-dimethyl-3,3-diphenyl-1-pyrrolinium	C20 H24 N	277.184	[M-H]-1	2.57551e+07	2.84499e+07	3.16206e+07	3.11607e+07	3.23628e+07	3.12205e+07	2.76372e+07	3.07712e+07	2.74199e+07	1.67923e+07	2.67106e+07	2.89324e+07	3.03356e+07	2.50486e+07	2.91979e+07	2.60649e+07	3.11938e+07	2.93488e+07
37	1-[(9Z)-octadecenoyl]-2-[(4Z,7Z,10Z,13Z,16Z,19Z)-docosahexaenoyl]-sn-glycero-3-phosphocholine	C48 H82 N O8 P	832.582	[M+H]+1	6.09306e+08	5.14897e+08	3.77705e+08	4.57784e+08	5.51414e+08	6.62644e+08	4.08156e+08	4.55354e+08	4.55772e+08	2.78395e+08	3.20306e+08	3.24671e+08	3.04889e+08	2.60096e+08	6.06553e+08	1.40204e+08	3.50276e+08	5.95652e+08
38	Myristic acid	C14 H28 O2	227.201	[M-H]-1	1.53995e+08	2.03578e+08	1.62444e+08	3.02484e+08	2.50239e+08	2.20879e+08	3.20601e+08	3.68225e+08	5.07139e+08	5.82393e+08	3.8126e+08	3.07756e+08	3.22042e+08	3.08086e+08	2.78202e+08	2.76666e+08	2.93648e+08	3.29446e+08
39	D-1-Aminopropan-2-olO-phosphate	C3 H10 N O4 P	156.042	[M+H]+1	3.54275e+08	1.67697e+08	4.53811e+08	2.29205e+08	4.11305e+08	2.80834e+08	2.73104e+08	6.19773e+08	1.47217e+08	1.49551e+08	1.07944e+08	2.81221e+08	1.67746e+08	8.76466e+07	1.24157e+08	4.04727e+08	2.76244e+08	1.96359e+08
40	1-Linoleoylglycerophosphocholine	C26 H50 N O7 P	520.339	[M+H]+1	3.72363e+08	4.09344e+08	4.75375e+08	4.57201e+08	5.6246e+08	3.52095e+08	3.95886e+08	2.95359e+08	2.80365e+08	3.42861e+08	3.24172e+08	1.61647e+08	3.36134e+08	2.5093e+08	2.06644e+08	2.14202e+08	2.24036e+08	3.22987e+08
41	L-Phenylalanine	C9 H11 N O2	166.086	[M+H]+1	4.21853e+08	4.71219e+08	4.91159e+08	5.1735e+08	5.35909e+08	4.29235e+08	3.90004e+08	4.39509e+08	5.06465e+08	3.68216e+08	4.19563e+08	4.71388e+08	3.64721e+08	4.6984e+08	3.5655e+08	4.51935e+08	3.96258e+08	3.36997e+08
42	ADB-FUBINACA	C21 H23 F N4 O2	381.174	[M-H]-1	1.3574e+08	2.56524e+08	1.36211e+08	3.19946e+08	2.87904e+08	1.85892e+08	1.27612e+08	1.47688e+08	2.54719e+08	2.75303e+08	1.56359e+08	8.7709e+07	2.0494e+08	1.66339e+08	2.05044e+08	1.81465e+08	9.43262e+07	1.39175e+08
43	(2R)-1-[(Hydroxy{[(1s,3R)-2,3,4,5,6-pentahydroxycyclohexyl]oxy}phosphoryl)oxy]-3-(palmitoyloxy)-2-propanyl (8Z,11Z,14Z,17Z)-8,11,14,17-icosatetraenoate	C45 H79 O13 P	857.519	[M-H]-1	4.98343e+08	5.12716e+08	4.27755e+08	3.6903e+08	4.87007e+08	3.49672e+08	3.61243e+08	3.4605e+08	3.30602e+08	3.77069e+08	2.84588e+08	3.02597e+08	1.92335e+08	2.44127e+08	2.73308e+08	3.31107e+08	2.36239e+08	1.59303e+08
44	Bis(4-ethylbenzylidene)sorbitol	C24 H30 O6	415.211	[M+H]+1	3.05451e+08	2.35509e+08	2.10537e+08	2.26682e+08	2.53194e+08	4.92268e+08	2.62621e+08	2.24452e+08	2.10973e+08	2.44039e+08	3.51146e+08	2.77834e+08	4.93778e+08	2.7253e+08	2.58397e+08	2.08292e+08	2.93693e+08	2.06409e+08
45	7Z,10Z-Hexadecadienoic acid	C16 H28 O2	251.201	[M-H]-1	9.30075e+07	1.39295e+08	9.3587e+07	1.66727e+08	1.59466e+08	1.71109e+08	1.81713e+08	1.97706e+08	3.61261e+08	3.3374e+08	1.91055e+08	1.46727e+08	1.53427e+08	2.09172e+08	2.20227e+08	2.63829e+08	1.96287e+08	2.34175e+08
46	all-cis-4,7,10,13,16-Docosapentaenoic acid	C22 H34 O2	329.249	[M-H]-1	2.10343e+08	3.43185e+08	2.30868e+08	2.94971e+08	3.55673e+08	1.98809e+08	1.68953e+08	1.62122e+08	2.73997e+08	2.32814e+08	1.91385e+08	1.41145e+08	2.01395e+08	2.30231e+08	2.28378e+08	2.20622e+08	1.67055e+08	1.82157e+08
47	ecabet	C20 H28 O5 S	379.158	[M-H]-1	1.48258e+08	2.41688e+08	1.60372e+08	2.24218e+08	2.32005e+08	1.7911e+08	7.47865e+07	1.07066e+08	2.2083e+08	1.8242e+08	1.15991e+08	6.84624e+07	1.14667e+08	1.05343e+08	1.64767e+08	1.64221e+08	9.40842e+07	1.15777e+08
48	[SThydrox]N-(3alpha-hydroxy-5beta-cholan-24-oyl)-glycine3-sulfate	C26 H43 N O7 S	512.269	[M-H]-1	7.97516e+06	7.38891e+07	1.02292e+07	2.78333e+07	3.77453e+07	1.21319e+07	6.48844e+06	2.47909e+07	3.97228e+07	1.7485e+07	2.79326e+07	3.00818e+07	1.39933e+08	3.70298e+07	2.70403e+07	3.66758e+07	4.01804e+07	5.93178e+07
49	DL-β-Leucine	C6 H13 N O2	130.086	[M-H]-1	3.01195e+08	3.24608e+08	3.67521e+08	4.4588e+08	4.22098e+08	3.85797e+08	2.83714e+08	2.9881e+08	3.324e+08	2.45733e+08	2.94695e+08	4.02049e+08	3.25971e+08	3.85504e+08	3.25851e+08	3.79386e+08	2.86224e+08	3.11529e+08
50	1-oleoyl-2-linoleoyl-sn-glycero-3-phosphocholine	C44 H82 N O8 P	784.582	[M+H]+1	572329	1.43563e+06	3.22381e+08	7.86452e+07	3.67982e+08	3.62682e+08	3.17304e+08	3.18362e+08	7.50869e+07	2.74505e+08	3.21418e+08	2.90557e+08	3.48452e+08	2.35561e+08	1.17203e+08	2.67573e+08	2.76883e+08	2.56088e+08
51	4-Vinylcyclohexene	C8 H12	109.101	[M+H]+1	2.89588e+07	2.98082e+07	2.82518e+07	2.93042e+07	2.73653e+07	2.91506e+07	2.76028e+07	2.78488e+07	2.66578e+07	3.02276e+07	2.97866e+07	2.86225e+07	2.89601e+07	2.83326e+07	2.82363e+07	2.59186e+07	2.4633e+07	2.729e+07
52	4-Hydroxy-3-(sulfooxy)benzoic acid	C7 H6 O7 S	232.975	[M-H]-1	3.35353e+08	3.44776e+08	3.46774e+08	3.59728e+08	3.55962e+08	3.47698e+08	3.47124e+08	3.60243e+08	3.84003e+08	3.73294e+08	3.88587e+08	3.82301e+08	3.81241e+08	3.8089e+08	3.82369e+08	3.87605e+08	4.04826e+08	3.61071e+08
53	Stearic Acid	C18 H36 O2	283.264	[M-H]-1	1.59131e+08	1.7701e+08	1.65223e+08	1.50184e+08	1.41274e+08	1.96482e+08	1.99019e+08	2.21007e+08	1.91304e+08	2.35283e+08	2.2397e+08	2.30705e+08	1.56128e+08	1.93474e+08	1.86812e+08	1.95851e+08	1.60583e+08	1.86842e+08
54	Taurochenodeoxycholic acid	C26 H45 N O6 S	498.29	[M-H]-1	8.52801e+06	8.604e+07	1.56908e+07	3.22837e+07	3.04136e+07	1.55336e+07	1.72813e+07	6.20255e+07	6.83998e+07	3.59277e+07	2.63927e+07	4.46312e+07	1.56515e+08	7.26928e+07	4.16943e+07	6.04686e+07	3.05858e+07	9.33637e+07
55	Cholinephosphate	C5 H14 N O4 P	184.073	[M+H]+1	1.47665e+08	3.33697e+07	5.46391e+07	1.08925e+08	4.52175e+07	1.54931e+08	2.50335e+08	7.92316e+07	7.603e+07	3.71036e+08	9.13387e+07	1.06988e+08	1.92623e+08	2.0158e+08	1.61083e+08	2.56833e+08	1.0787e+08	1.05117e+08
56	1-arachidonoyl-sn-glycero-3-phosphocholine	C28 H50 N O7 P	544.339	[M+H]+1	2.95783e+08	2.58559e+08	2.25881e+08	2.26915e+08	3.84518e+08	1.87314e+08	1.46634e+08	8.6003e+07	7.32616e+07	1.02352e+08	8.89064e+07	4.55373e+07	8.81576e+07	6.72926e+07	6.07303e+07	6.95598e+07	5.12654e+07	8.6662e+07
57	1-Oleoylglycerophosphocholine	C26 H52 N O7 P	522.355	[M+H]+1	1.93669e+08	2.2104e+08	2.65776e+08	2.52205e+08	3.74115e+08	1.02445e+08	1.32223e+08	1.17646e+08	1.13427e+08	1.30361e+08	1.60385e+08	6.98248e+07	1.71985e+08	1.3094e+08	1.43025e+08	1.04994e+08	1.06841e+08	1.47149e+08
58	1-Stearoyl-2-hydroxy-sn-glycero-3-PE	C23 H48 N O7 P	482.323	[M+H]+1	2.27068e+08	2.52301e+08	2.54812e+08	2.56769e+08	3.7303e+08	2.69035e+08	1.61728e+08	1.15769e+08	1.58951e+08	1.77702e+08	2.25809e+08	1.71946e+08	1.25656e+08	1.29852e+08	1.82927e+08	1.39546e+08	1.31533e+08	1.77588e+08
59	1-(4Z,7Z,10Z,13Z,16Z,19Z-docosahexaenoyl)-sn-glycero-3-phosphocholine	C30 H50 N O7 P	568.339	[M+H]+1	2.65276e+08	2.6447e+08	2.79232e+08	3.12511e+08	3.72573e+08	1.15425e+08	1.99578e+08	9.06993e+07	6.95529e+07	1.64094e+08	2.12311e+08	1.06875e+08	1.7486e+08	7.28077e+07	1.5935e+08	1.31519e+08	1.37239e+08	1.88263e+08
60	Palmitoyl sphingomyelin	C39 H79 N2 O6 P	703.573	[M+H]+1	1.45621e+08	1.40523e+08	6.0184e+07	6.60316e+07	7.86912e+07	9.55328e+07	1.5596e+07	5.95039e+07	1.6533e+07	1.76257e+08	1.73364e+08	1.63847e+08	2.68962e+07	2.79048e+07	1.28079e+08	2.01749e+08	1.17056e+08	1.56733e+08
61	1-octadecanoyl-2-(4Z,7Z,10Z,13Z,16Z,19Z-docosahexaenoyl)-sn-glycero-3-phosphocholine	C48 H84 N O8 P	834.597	[M+H]+1	615058	1.60848e+06	1.08165e+07	1.59028e+08	2.42154e+08	2.87506e+08	1.64799e+08	1.78907e+08	2.45017e+08	1.58563e+08	1.44935e+08	1.36248e+08	2.45023e+08	2.43518e+08	2.60752e+08	2.44913e+08	2.20017e+08	2.24153e+08
62	Glycerophospho-N-palmitoyl ethanolamine	C21 H44 N O7 P	454.292	[M+H]+1	1.70439e+08	2.13269e+08	2.04069e+08	2.18295e+08	3.36347e+08	2.03948e+08	1.07885e+08	7.64913e+07	1.22095e+08	1.49702e+08	1.41926e+08	8.44148e+07	1.14578e+08	1.16556e+08	1.32303e+08	1.0054e+08	8.99664e+07	1.13695e+08
63	1-hexadecanoyl-2-[(11Z)-octadec-9-enoyl]-sn-glycero-3-phospho-(1′-sn-glycerol)	C40 H77 O10 P	747.519	[M-H]-1	7.57871e+07	7.23959e+07	5.85505e+07	4.91235e+07	2.20044e+07	4.84608e+07	4.34303e+07	6.41342e+07	2.42069e+07	5.44169e+07	3.18284e+07	5.03324e+07	3.93101e+07	4.06972e+07	3.52623e+07	5.57327e+07	5.3182e+07	5.84756e+07
64	Proline	C5 H9 N O2	116.071	[M+H]+1	2.01667e+08	2.59439e+08	2.07641e+08	2.17487e+08	3.26702e+08	2.10923e+08	1.50717e+08	1.67719e+08	2.42325e+08	1.42228e+08	2.12623e+08	2.66265e+08	2.05914e+08	2.17544e+08	1.95921e+08	2.31705e+08	1.84358e+08	1.88803e+08
65	4-Nitrophenol	C6 H5 N O3	138.019	[M-H]-1	4.8947e+07	4.88476e+07	5.16192e+07	5.10952e+07	4.86456e+07	5.11574e+07	4.82146e+07	5.20339e+07	5.12179e+07	4.96718e+07	5.1107e+07	4.7297e+07	4.79449e+07	4.93369e+07	5.09633e+07	4.84502e+07	4.787e+07	4.79654e+07
66	1-Octadecanoyl-2-(4Z,7Z,10Z,13Z,16Z,19Z-docosahexaenoyl)-sn-glycero-3-phosphoserine	C46 H78 N O10 P	834.529	[M-H]-1	1.4733e+08	1.27872e+08	1.04779e+08	9.45529e+07	7.84126e+07	7.12382e+07	1.52797e+08	1.93728e+08	2.2102e+08	1.70055e+08	1.08386e+08	1.59551e+08	1.49812e+08	1.1119e+08	1.37104e+08	1.17563e+08	1.46089e+08	1.13775e+08
67	(2R)-1-[(9Z,12Z)-9,12-Hexadecadienoyloxy]-3-[(hydroxy{[(1s,3R)-2,3,4,5,6-pentahydroxycyclohexyl]oxy}phosphoryl)oxy]-2-propanyl stearate	C43 H79 O13 P	833.518	[M-H]-1	1.18599e+08	9.93406e+07	1.00652e+08	1.29443e+08	7.84126e+07	7.05676e+07	1.23149e+08	1.63393e+08	1.601e+08	1.34248e+08	5.75347e+06	1.2261e+08	1.41802e+08	1.06399e+08	1.79902e+08	3.42979e+06	1.41271e+08	1.09157e+08
68	2,4-Xylidine	C8 H11 N	122.096	[M+H]+1	1.39172e+08	1.48142e+08	1.26134e+08	1.11764e+08	1.45516e+08	1.40994e+08	1.30312e+08	1.23772e+08	9.60611e+07	1.15054e+08	1.56653e+08	1.24618e+08	1.28714e+08	9.3544e+07	1.10451e+08	1.24813e+08	1.15099e+08	1.28117e+08
69	O-(Hydroxy{(2R)-2-(icosanoyloxy)-3-[(9Z)-9-octadecenoyloxy]propoxy}phosphoryl)-L-serine	C44 H84 N O10 P	816.576	[M-H]-1	2.22427e+06	2.57263e+06	2.41321e+08	3.10585e+08	2.79146e+08	2.51506e+08	2.46999e+08	2.23758e+08	2.31922e+08	1.86088e+08	1.49762e+08	2.5397e+08	2.76961e+08	2.68054e+08	2.54669e+08	2.34563e+08	2.07489e+08	2.21342e+08
70	PG(16:1(9Z)/18:1(9Z))	C40 H75 O10 P	745.503	[M-H]-1	2.02084e+08	2.89224e+08	2.19449e+08	1.82525e+08	3.07481e+08	1.87966e+08	1.11209e+08	1.08391e+08	8.73447e+07	7.52841e+07	1.09657e+08	1.03079e+08	8.06208e+07	9.90594e+07	1.13783e+08	1.1257e+08	7.74293e+07	9.69675e+07
71	3-Sulfodeoxycholic acid	C23 H38 O7 S	457.226	[M-H]-1	4.50641e+07	1.71628e+08	6.67604e+07	1.15255e+08	1.34184e+08	2.14106e+08	2.12371e+08	2.04603e+08	1.09216e+08	1.9111e+08	1.12012e+08	1.16394e+08	8.55287e+07	1.05406e+08	8.23464e+07	1.24116e+08	1.3314e+08	8.04537e+07
72	Methionine	C5 H11 N O2 S	150.058	[M+H]+1	1.33523e+08	1.98361e+08	1.84546e+08	1.90514e+08	1.37265e+08	1.68883e+08	1.54574e+08	2.08805e+08	1.48892e+08	9.29471e+07	1.75247e+08	1.79861e+08	1.2197e+08	2.08399e+08	1.16323e+08	1.87826e+08	1.221e+08	1.16872e+08
73	L-(-)-Malic acid	C4 H6 O5	133.013	[M-H]-1	3.09518e+07	2.20819e+08	2.77877e+07	5.7705e+07	2.65581e+07	2.55912e+07	1.36677e+08	5.6389e+07	1.79769e+08	3.63888e+07	2.11186e+08	2.33234e+08	7.73953e+07	1.5315e+08	9.24685e+07	6.5443e+07	7.28934e+07	1.78199e+08
74	[(4Z)-5-(Methylsulfanyl)-4-penten-2-yn-1-yl]benzene	C12 H12 S	189.073	[M+H]+1	8.9316e+07	6.0072e+07	9.01902e+07	7.81699e+07	2.33506e+08	9.14424e+07	1.00465e+08	6.41675e+07	7.13413e+07	7.78949e+07	8.20363e+07	7.24078e+07	5.77134e+07	6.92513e+07	7.61496e+07	7.14701e+07	7.8655e+07	6.57141e+07
75	[FA(18:4)]6Z_9Z_12Z_15Z-octadecatetraenoicacid	C18 H28 O2	275.202	[M-H]-1	9.81108e+07	1.25274e+08	7.04832e+07	1.99598e+08	1.22341e+08	1.44593e+08	3.01278e+07	4.26592e+07	6.68084e+07	1.04684e+08	2.87182e+07	2.31996e+07	2.94555e+07	3.6716e+07	4.66745e+07	5.56059e+07	2.95942e+07	3.81913e+07
76	Acetyl-L-carnitine	C9 H17 N O4	204.123	[M+H]+1	6.39146e+06	1.00476e+07	3.88883e+06	8.39476e+06	2.32287e+07	1.91343e+07	4.25625e+07	1.40015e+08	2.82778e+07	4.12677e+07	1.24499e+08	5.99407e+07	2.75904e+07	2.85151e+07	3.04893e+07	8.63127e+07	5.06727e+07	4.44051e+07
77	2-Amino-1,3,4-octadecanetriol	C18 H39 N O3	318.3	[M+H]+1	8.45323e+07	1.00432e+08	8.57708e+07	9.65381e+07	1.1094e+08	1.2486e+08	1.02663e+08	7.59273e+07	9.05702e+07	9.4225e+07	8.04047e+07	8.18715e+07	1.07155e+08	1.1197e+08	1.21073e+08	9.11628e+07	1.67636e+08	6.97501e+07
78	Maltose	C12 H22 O11	360.149	[M+H]+1	2.59682e+08	8.49873e+06	1.57233e+08	1.82887e+07	1.00914e+08	2.54525e+06	3.74654e+06	1.79179e+08	861117	920069	2.06417e+06	84236.7	2.34851e+06	1.07785e+06	2.7853e+06	1.0688e+06	873364	4.62265e+06
79	8Z,11Z,14Z-Eicosatrienoic acid	C20 H34 O2	305.249	[M-H]-1	1.0725e+08	1.38319e+08	1.2764e+08	1.49904e+08	2.1323e+08	1.02941e+08	1.16307e+08	1.17961e+08	1.49501e+08	1.31582e+08	1.31739e+08	1.16444e+08	1.22927e+08	1.34674e+08	1.2886e+08	1.10037e+08	9.29878e+07	1.18418e+08
80	1-stearoyl-2-arachidonoyl-sn-glycero-3-phosphoserine	C44 H78 N O10 P	810.529	[M-H]-1	1.62935e+08	1.47395e+08	1.84482e+08	1.76899e+08	1.40279e+08	1.31535e+08	1.33106e+08	2.02307e+08	2.03587e+08	2.0767e+08	1.71423e+08	1.81367e+08	1.80203e+08	1.45522e+08	1.63345e+08	1.54535e+08	1.69256e+08	1.74398e+08
81	9-Oxononanoicacid	C9 H16 O3	173.117	[M+H]+1	2.02381e+07	2.04979e+07	2.03818e+07	2.0242e+07	1.96993e+07	2.03904e+07	2.24692e+07	2.01126e+07	2.08636e+07	2.31004e+07	2.18186e+07	2.21169e+07	2.18651e+07	2.25563e+07	2.09381e+07	2.08227e+07	1.80611e+07	2.00518e+07
82	1-Deoxy-L-mannitol	C6 H14 O5	189.073	[M+Na]+1	2.10193e+08	2.13635e+08	2.07426e+08	1.18453e+08	9.95139e+07	2.13458e+08	2.14327e+08	2.17196e+08	2.17748e+08	2.09562e+08	2.23843e+08	1.44975e+08	2.33601e+08	2.33273e+08	2.23961e+08	2.33052e+08	2.31197e+08	2.38145e+08
83	DL-Ala-DL-Leu	C9 H18 N2 O3	203.139	[M+H]+1	1.79473e+07	2.16095e+07	1.98437e+07	1.89738e+07	2.03527e+07	1.70636e+07	1.91822e+07	2.1209e+07	2.07068e+07	1.99772e+07	2.00436e+07	1.93503e+07	2.15017e+07	2.11048e+07	1.98719e+07	2.04134e+07	1.8077e+07	2.22081e+07
84	Piperidine	C5 H11 N	86.0968	[M+H]+1	1.31817e+08	1.54737e+08	1.5453e+08	2.08474e+08	2.18456e+08	1.37994e+08	1.16756e+08	1.26622e+08	1.99048e+08	1.08877e+08	1.39152e+08	2.0848e+08	1.23649e+08	2.02359e+08	1.62678e+08	1.94862e+08	1.55136e+08	1.63897e+08
85	1-hexadecanoyl-2-(4Z,7Z,10Z,13Z,16Z,19Z-docosahexaenoyl)-sn-glycero-3-phosphoethanolamine	C43 H74 N O8 P	762.508	[M-H]-1	1.71797e+08	1.13169e+08	7.32005e+07	9.25612e+07	1.03752e+08	1.27939e+08	9.68853e+07	5.6205e+07	9.27876e+07	9.60263e+07	7.83846e+07	9.99039e+07	1.00942e+08	6.32282e+07	2.78744e+07	3.8597e+07	1.90942e+08	9.06001e+07
86	1,2-Dipalmitoleoyl-sn-glycero-3-phosphocholine	C40 H76 N O8 P	730.536	[M+H]+1	1.26985e+06	1.96301e+08	1.8335e+08	4.96074e+07	5.91255e+07	6.84626e+07	1.56726e+08	1.60553e+08	1.81009e+08	9.06902e+07	1.63565e+08	1.79671e+08	1.62499e+08	1.48602e+08	1.18362e+08	9.96414e+07	5.66444e+07	1.48695e+08
87	(R)-3-hydroxybutyrylcarnitine	C11 H21 N O5	248.149	[M+H]+1	1.10135e+07	7.61782e+06	3.39377e+06	4.09639e+06	1.90382e+07	1.11975e+07	1.68491e+08	1.0767e+08	1.48828e+08	7.37031e+07	1.50606e+07	8.61617e+07	9.55966e+07	7.42394e+07	1.01795e+08	8.78524e+07	1.61372e+08	1.78454e+08
88	(2R)-1-[(Hydroxy{[(2R,3R,5S,6R)-2,3,4,5,6-pentahydroxycyclohexyl]oxy}phosphoryl)oxy]-3-(palmitoyloxy)-2-propanyl (9Z,12Z)-9,12-octadecadienoate	C43 H79 O13 P	833.519	[M-H]-1	1.8334e+08	1.9989e+08	1.59215e+08	7.4469e+07	1.6974e+08	1.02945e+08	1.13644e+08	5.67712e+07	9.02802e+07	1.07895e+08	8.85857e+07	9.4274e+07	5.60747e+07	1.00519e+08	8.198e+07	7.99233e+07	1.07574e+08	6.84604e+07
89	(9Z)-Tetradecenoicacid	C14 H26 O2	225.186	[M-H]-1	2.28587e+07	2.75997e+07	3.78484e+07	7.57781e+07	6.49174e+07	4.25658e+07	3.311e+07	5.17384e+07	6.76424e+07	2.35392e+08	2.89551e+07	6.56143e+07	3.3656e+07	5.47793e+07	5.30073e+07	8.74287e+07	4.57458e+07	7.79398e+07
90	(4S)-4-{[(9Z)-3-Hydroxy-9-octadecenoyl]oxy}-4-(trimethylammonio)butanoate	C25 H47 N O5	480.308	[M+K]+1	9.96388e+07	1.15164e+08	1.51607e+08	1.15977e+08	2.35045e+08	7.26112e+07	5.65806e+07	4.28455e+07	5.2078e+07	4.95094e+07	6.66403e+07	3.59747e+07	4.69478e+07	4.41656e+07	5.33412e+07	3.30827e+07	4.05777e+07	5.0575e+07
91	Thiamine	C12 H16 N4 O S	265.111	[M+H]+1	2.10391e+08	1.7633e+08	2.05484e+08	2.04863e+08	2.28121e+08	1.81008e+08	1.11498e+08	1.04425e+08	1.04079e+08	1.16197e+08	1.34785e+08	1.14755e+08	1.05198e+08	1.16153e+08	1.12957e+08	1.39887e+08	1.17291e+08	9.41033e+07
92	4-oxo-5-phenylpentanoic acid	C11 H12 O3	215.069	[M+H]+1	1.66587e+08	1.26892e+08	1.1006e+08	1.0586e+08	9.66712e+07	1.09652e+08	1.34919e+08	1.30725e+08	1.26878e+08	1.34828e+08	9.87088e+07	9.83526e+07	1.78252e+08	1.02596e+08	7.87514e+07	8.42349e+07	5.93841e+07	1.01461e+08
93	Xanthine	C5 H4 N4 O2	151.025	[M-H]-1	1.04814e+08	1.12149e+08	1.13477e+08	1.6258e+08	1.56468e+08	1.14381e+08	1.32126e+08	1.15913e+08	1.13839e+08	1.08073e+08	1.06868e+08	1.21488e+08	1.246e+08	2.01826e+08	1.52018e+08	1.53524e+08	2.00567e+08	1.23874e+08
94	2-Oxo-3-(phosphonooxy)propyl formate	C4 H7 O7 P	199.001	[M+H]+1	1.75109e+08	1.87635e+08	1.89768e+08	1.98554e+08	1.92703e+08	1.99581e+08	789549	1.88745e+08	2.01953e+08	2.12194e+08	696186	2.05366e+08	2.07575e+08	2.0772e+08	2.15382e+08	2.16238e+08	2.2631e+08	2.01553e+08
95	(24R_24'R)-Fucosterolepoxide	C29 H48 O2	429.372	[M+H]+1	3.26813e+07	3.55523e+07	5.65784e+06	4.78939e+06	6.00711e+06	2.12199e+06	293976	8.36763e+06	5.50123e+06	1.67244e+07	506211	468871	233153	2.73757e+06	1.40354e+06	2.18808e+06	4.63338e+06	495519
96	N3,N4-Dimethyl-L-arginine	C8 H18 N4 O2	203.15	[M+H]+1	8.30549e+07	9.07734e+07	8.18402e+07	8.85209e+07	9.63892e+07	6.51961e+07	6.5607e+07	1.04587e+08	9.89608e+07	7.16749e+07	9.15068e+07	9.25e+07	8.63983e+07	8.30886e+07	5.55708e+07	5.77984e+07	7.65411e+07	1.2466e+08
97	6,8-Dihydroxy-3-[(2S)-2-hydroxy-4-oxopentyl]-1H-isochromen-1-one	C14 H14 O6	277.072	[M-H]-1	9.94815e+06	8.6926e+06	1.26734e+07	1.02843e+07	1.11141e+07	1.23001e+07	1.96552e+07	1.79245e+07	2.40505e+07	2.25458e+07	2.61485e+07	3.00343e+07	3.88738e+07	4.09091e+07	4.35971e+07	3.72334e+07	4.58777e+07	3.84698e+07
98	D-(+)-Mannose	C6 H12 O6	179.055	[M-H]-1	1.99158e+08	9.25595e+07	2.11576e+08	1.44894e+08	1.47787e+08	6.53465e+07	6.27138e+07	1.45954e+08	3.70596e+07	2.7582e+07	4.27248e+07	2.45741e+07	4.20516e+07	3.14733e+07	4.98264e+07	3.77939e+07	3.01425e+07	6.55143e+07
99	Botrydial	C17 H26 O5	311.184	[M+H]+1	1.40178e+07	1.34895e+07	1.44092e+07	1.42486e+07	1.12847e+07	1.53489e+07	1.40987e+07	1.37148e+07	1.53208e+07	1.47442e+07	1.35714e+07	1.5012e+07	1.39726e+07	1.38959e+07	1.34828e+07	1.46516e+07	1.35944e+07	1.28005e+07
100	Ferulic acid	C10 H10 O4	193.05	[M-H]-1	1.16634e+07	1.2233e+07	1.49393e+07	1.30369e+07	1.7709e+07	1.65558e+07	2.13633e+07	1.91647e+07	2.25913e+07	1.91361e+07	2.10456e+07	1.86862e+07	2.29359e+07	1.89406e+07	1.86153e+07	1.85672e+07	2.33485e+07	1.70482e+07
101	5-Pentylfuran-2(5H)-one	C9 H14 O2	155.106	[M+H]+1	1.41731e+07	1.55622e+07	1.51819e+07	1.44384e+07	1.42779e+07	1.55144e+07	1.48012e+07	1.32049e+07	1.42534e+07	1.64458e+07	1.45816e+07	1.44074e+07	1.44026e+07	1.50049e+07	1.38069e+07	1.463e+07	1.23621e+07	1.35883e+07
102	(4S,9R,11R)-9,11-Dihydroxy-29-(4-hydroxyphenyl)-4-methyl-3-nonacosanone	C36 H64 O4	559.473	[M-H]-1	7.11918e+07	1.22595e+08	8.50735e+07	1.51017e+08	1.45735e+08	1.07104e+08	5.75974e+07	5.96965e+07	9.99436e+07	8.6951e+07	7.01309e+07	5.13586e+07	7.40345e+07	6.32097e+07	7.96349e+07	8.70028e+07	5.80214e+07	6.72335e+07
103	Cholic acid	C24 H40 O5	407.28	[M-H]-1	4.72393e+06	5.15582e+07	6.42471e+06	1.57946e+07	3.02116e+07	5.83049e+06	1.09467e+06	7.35734e+06	5.72168e+06	1.94576e+06	3.38919e+06	5.4073e+06	3.20671e+06	2.07495e+06	4.12232e+06	3.8391e+06	1.884e+06	3.74995e+06
104	Pinolenic acid	C18 H30 O2	277.217	[M-H]-1	8.63726e+07	1.41068e+08	2.61354e+07	5.45353e+07	4.61897e+07	3.49209e+07	6.34889e+07	7.08035e+07	1.19836e+08	1.47164e+08	6.72278e+07	6.10331e+07	8.95425e+07	6.75339e+07	1.24129e+08	9.85456e+07	9.5807e+07	7.36332e+07
105	PG(18:2(9Z,12Z)/22:6(4Z,7Z,10Z,13Z,16Z,19Z))	C46 H75 O10 P	817.503	[M-H]-1	1.05181e+08	1.31144e+08	1.3136e+08	1.52105e+08	1.76404e+08	1.64805e+08	1.36723e+08	1.3866e+08	1.17824e+08	1.20163e+08	1.21699e+08	1.29969e+08	1.0435e+08	1.37716e+08	1.0858e+08	1.32507e+08	1.43628e+08	1.34804e+08
106	Tyrosylprolylphenylalanylvalyl-α-glutamylprolylisoleucine	C44 H61 N7 O11	862.434	[M-H]-1	1.05513e+08	3.43235e+07	4.05116e+07	1.40078e+08	3.34219e+07	1.55748e+08	1.00778e+08	7.50062e+06	7.54901e+07	1.08433e+07	1.98014e+08	1.3121e+08	1.18613e+08	9.79223e+07	5.93209e+07	1.23242e+08	9.46002e+07	9.6259e+07
107	NP-008915	C15 H24 O3	233.154	[M-H]-1	1.33578e+07	1.28962e+07	1.46686e+07	1.42759e+07	1.76327e+07	1.48456e+07	1.44911e+07	1.48837e+07	1.25694e+07	1.31634e+07	1.36468e+07	1.3623e+07	1.35626e+07	1.41611e+07	1.39147e+07	1.3552e+07	1.46038e+07	1.36076e+07
108	O-{[(2R)-2-[(4Z,7Z,10Z,13Z,16Z)-4,7,10,13,16-Docosapentaenoyloxy]-3-(icosanoyloxy)propoxy](hydroxy)phosphoryl}-L-serine	C48 H84 N O10 P	864.576	[M-H]-1	1.62199e+08	1.9329e+08	9.32331e+07	1.02217e+08	9.33374e+07	1.08823e+08	9.25109e+07	3.37888e+07	4.02464e+07	5.00079e+07	9.65793e+07	9.83755e+07	8.73778e+07	7.59086e+07	3.14993e+07	4.66439e+07	9.34292e+07	6.9011e+07
109	2,4-di-tert-Butylphenol	C14 H22 O	205.159	[M-H]-1	4.1132e+07	3.90376e+07	3.56046e+07	4.25298e+07	3.66418e+07	4.01997e+07	4.30197e+07	3.97495e+07	4.97442e+07	3.53444e+07	4.61434e+07	3.91455e+07	3.32028e+07	4.01043e+07	4.41487e+07	4.19928e+07	5.3667e+07	3.73886e+07
110	Phenyl sulfoxide	C12 H10 O S	203.052	[M+H]+1	1.05801e+08	1.00179e+08	1.24107e+08	1.2171e+08	1.12037e+08	4.79292e+07	6.85504e+07	1.20877e+08	3.81543e+07	2.24919e+07	3.8936e+07	3.09616e+07	3.61823e+07	3.39977e+07	2.55205e+07	2.72184e+07	3.67939e+07	5.69249e+07
111	(2R)-1-[(Hydroxy{[(1s,3R)-2,3,4,5,6-pentahydroxycyclohexyl]oxy}phosphoryl)oxy]-3-(stearoyloxy)-2-propanyl (9Z,12Z,15Z)-9,12,15-octadecatrienoate	C45 H81 O13 P	859.534	[M-H]-1	9.72129e+07	8.89903e+07	1.24107e+08	4.26519e+07	1.37342e+08	4.39202e+07	8.41479e+07	7.47186e+07	7.17579e+07	6.73538e+07	7.44499e+07	5.29677e+07	5.94929e+07	7.0592e+07	3.67289e+07	5.748e+07	5.5434e+07	7.04028e+07
112	Dodecyl sulfate	C12 H26 O4 S	265.148	[M-H]-1	1.24006e+07	1.24341e+07	1.33766e+07	1.40707e+07	1.56236e+07	1.3192e+07	1.34709e+07	1.12216e+07	1.10944e+07	1.17842e+07	1.10937e+07	1.24709e+07	1.40683e+07	1.30062e+07	1.13163e+07	1.20123e+07	1.24098e+07	1.16257e+07
113	Lauric acid	C12 H24 O2	199.17	[M-H]-1	4.15319e+07	4.895e+07	4.20191e+07	7.5507e+07	6.21654e+07	7.69318e+07	5.74886e+07	7.17893e+07	1.00932e+08	1.21749e+08	5.73871e+07	6.67948e+07	5.19227e+07	8.61838e+07	7.98819e+07	1.00568e+08	7.60977e+07	7.08225e+07
114	acalyphin	C14 H20 N2 O9	361.125	[M+H]+1	4.82722e+06	4.66367e+06	4.57153e+06	5.38646e+06	3.67059e+06	4.55942e+06	4.75966e+06	5.67209e+06	6.02011e+06	5.45755e+06	5.25901e+06	5.46731e+06	6.2837e+06	6.1463e+06	5.65183e+06	5.949e+06	8.28503e+06	5.40334e+06
115	PG(18:1(9Z)/18:3(9Z,12Z,15Z))	C42 H75 O10 P	769.503	[M-H]-1	9.21201e+07	1.1575e+08	7.93467e+07	9.77814e+07	1.29111e+08	1.27285e+08	9.17267e+07	6.51015e+07	9.72801e+07	1.11609e+08	1.25218e+08	1.28333e+08	8.77924e+07	1.16461e+08	1.3285e+08	1.13391e+08	1.14389e+08	1.05652e+08
116	Crotonic acid	C4 H6 O2	87.0443	[M+H]+1	1.33331e+07	1.19067e+07	1.18727e+07	1.22839e+07	1.39288e+07	1.31968e+07	1.23411e+07	1.36333e+07	8.27489e+06	7.12636e+06	1.20243e+07	1.21812e+07	1.15452e+07	6.49332e+06	7.55683e+06	1.25994e+07	1.18208e+07	1.18115e+07
117	Geranylacetate	C12 H20 O2	195.138	[M-H]-1	9.1586e+06	9.07448e+06	8.10511e+06	9.69558e+06	9.56412e+06	7.87185e+06	1.01066e+07	9.21393e+06	8.17332e+06	1.01721e+07	1.31266e+07	9.58455e+06	9.36679e+06	9.19613e+06	9.6609e+06	9.3951e+06	9.26889e+06	1.03164e+07
118	2-Methylbenzoic acid	C8 H8 O2	135.044	[M-H]-1	1.79456e+07	1.54559e+07	1.66188e+07	1.47419e+07	1.44542e+07	1.30983e+07	1.25918e+07	1.12098e+07	1.24165e+07	1.14389e+07	1.05307e+07	1.07408e+07	9.40409e+06	8.53296e+06	8.76141e+06	8.49203e+06	8.73491e+06	8.59118e+06
119	PG(18:1(11Z)/18:1(9Z))	C42 H79 O10 P	773.534	[M-H]-1	1.92925e+07	4.14554e+07	2.79481e+07	1.26695e+07	7.37388e+06	2.02129e+07	5.14395e+07	6.38903e+07	6.07375e+07	3.69961e+07	4.76086e+07	3.63659e+07	2.47785e+07	2.83764e+07	3.60077e+07	4.32959e+07	2.52258e+07	2.90691e+07
120	Palmitoleic Acid	C16 H30 O2	253.217	[M-H]-1	3.19898e+07	4.28946e+07	2.89617e+07	8.00592e+07	6.58061e+07	7.25708e+07	5.21338e+07	6.61322e+07	9.75111e+07	1.28766e+08	7.59295e+07	5.74633e+07	9.73313e+07	7.80999e+07	8.14807e+07	7.45874e+07	5.34132e+07	6.437e+07
121	NAPHTHALIC ANHYDRIDE	C12 H6 O3	199.039	[M+H]+1	1.25032e+08	1.15784e+08	1.23352e+08	1.25584e+08	1.17715e+08	1.48938e+08	1.3211e+08	1.53142e+08	1.20514e+08	1.27086e+08	1.13516e+08	1.25949e+08	1.18649e+08	1.17306e+08	1.29728e+08	1.32801e+08	1.03438e+08	1.23561e+08
122	his-asp	C10 H14 N4 O5	269.088	[M-H]-1	8.67836e+07	8.08929e+07	1.57281e+08	8.43565e+07	1.45398e+08	5.31521e+07	5.88009e+07	1.3269e+08	3.87017e+07	2.47455e+07	5.30892e+07	2.56342e+07	3.60593e+07	3.17477e+07	4.40744e+07	4.22118e+07	3.25552e+07	6.71676e+07
123	DL-Dipalmitoylphosphatidylcholine	C40 H80 N O8 P	734.567	[M+H]+1	1.5787e+06	1.65415e+06	3.0859e+06	1.60326e+06	1.9627e+06	3.9353e+06	1.06389e+08	8.00621e+07	4.18329e+07	1.14736e+08	7.46888e+07	1.07969e+08	9.83434e+07	1.15056e+08	8.36629e+07	1.15104e+08	8.42494e+07	9.9597e+07
124	1-hexadecanoyl-2-(4Z,7Z,10Z,13Z,16Z,19Z-docosahexaenoyl)-sn-glycero-3-phosphoserine	C44 H74 N O10 P	806.498	[M-H]-1	4.78183e+07	4.93947e+07	5.43849e+07	4.15487e+07	3.28598e+07	3.53775e+07	4.17152e+07	6.80422e+07	6.07606e+07	5.20625e+07	5.39814e+07	4.84541e+07	3.61889e+07	4.10743e+07	5.68123e+07	4.91951e+07	6.73607e+07	5.4449e+07
125	O-[{(2R)-2-[(13Z,16Z)-13,16-Docosadienoyloxy]-3-[(9Z)-9-octadecenoyloxy]propoxy}(hydroxy)phosphoryl]-L-serine	C46 H84 N O10 P	840.576	[M-H]-1	5.61195e+07	1.52603e+08	8.11069e+07	8.69024e+07	9.82783e+07	1.04419e+08	1.2001e+08	9.81729e+07	7.97782e+07	2.98183e+07	9.77273e+07	1.10261e+08	6.36027e+07	6.15168e+07	3.23102e+07	5.52645e+07	2.64136e+07	8.15199e+07
126	3-[(1S)-2-Cyclohexen-1-yl]-L-alanine	C9 H15 N O2	170.117	[M+H]+1	1.63286e+07	1.63303e+07	1.50196e+07	1.644e+07	1.43851e+07	1.44393e+07	1.3831e+07	1.44883e+07	1.40834e+07	1.63486e+07	1.39816e+07	1.49193e+07	1.50717e+07	1.3801e+07	1.39568e+07	1.44204e+07	1.32005e+07	1.35307e+07
127	4-Hydroxyephedrine	C10 H15 N O2	164.107	[M+H]+1	1.0668e+07	1.06857e+07	1.04e+07	1.03724e+07	1.02642e+07	1.00742e+07	1.07494e+07	1.09194e+07	1.05364e+07	1.09271e+07	1.05077e+07	9.85928e+06	9.97597e+06	1.09856e+07	1.08102e+07	1.01872e+07	1.14185e+07	1.08432e+07
128	L-Glutamic acid	C5 H9 N O4	146.045	[M-H]-1	8.79087e+07	9.17099e+07	6.71986e+07	1.03495e+08	6.64587e+07	7.74158e+07	9.73228e+07	7.92383e+07	1.10695e+08	6.96493e+07	1.29285e+08	1.2058e+08	9.4656e+07	9.51908e+07	1.34759e+08	1.07049e+08	7.93494e+07	1.11592e+08
129	L-Ergothioneine	C9 H15 N3 O2 S	230.095	[M+H]+1	4.86519e+07	7.21711e+07	5.055e+07	6.42186e+07	1.46073e+08	5.42289e+07	2.98739e+07	4.64922e+07	1.11075e+07	2.34579e+07	1.35296e+08	5.21395e+07	3.49649e+07	1.23321e+07	7.76812e+07	4.46682e+07	3.72844e+07	9.53516e+07
130	1-stearoyl-2-arachidonoyl-sn-glycero-3-phosphoethanolamine	C43 H78 N O8 P	768.551	[M+H]+1	2.7122e+07	1.97916e+07	1.88094e+07	1.86076e+07	2.14879e+07	3.1393e+07	9.28698e+07	1.42853e+08	6.93845e+07	1.45967e+08	7.43071e+07	6.72462e+07	6.876e+07	1.14222e+08	1.21367e+08	1.06669e+08	6.23034e+07	1.06797e+08
131	L-Tyrosine	C9 H11 N O3	182.081	[M+H]+1	1.08659e+08	1.28231e+08	1.3637e+08	1.41377e+08	8.09658e+07	1.07941e+08	4.08322e+07	5.66538e+07	6.85656e+07	6.71216e+07	9.69816e+07	6.77044e+07	4.5739e+07	4.49201e+07	8.01687e+07	4.63372e+07	3.49067e+07	6.56254e+07
132	Oleoylcarnitine	C25 H47 N O4	426.356	[M+H]+1	1.79715e+07	2.731e+07	1.22024e+07	3.46424e+07	2.20981e+07	5.69512e+07	5.75116e+07	7.38708e+07	3.79424e+07	6.07597e+07	7.57522e+07	3.90148e+07	5.80315e+07	8.10207e+07	7.04161e+07	9.36575e+07	6.34105e+07	4.76225e+07
133	Cyprodenate	C13 H25 N O2	228.195	[M+H]+1	1.12484e+07	1.01637e+07	1.05947e+07	1.15637e+07	1.13312e+07	1.26959e+07	1.10901e+07	1.38908e+07	1.38533e+07	1.25714e+07	1.01346e+07	1.11039e+07	1.22765e+07	1.05918e+07	1.01414e+07	1.12576e+07	1.2624e+07	9.95904e+06
134	D-(+)-Glucose	C6 H12 O6	198.097	[M+H]+1	1.17808e+08	5.80584e+07	1.39242e+08	1.02469e+08	1.37551e+08	3.74568e+07	5.47162e+07	9.42341e+07	2.99903e+07	1.38503e+07	2.65632e+07	1.839e+07	2.35967e+07	2.55636e+07	2.54076e+07	2.99261e+07	3.03945e+07	4.13412e+07
135	Palmitoylcarnitine	C23 H45 N O4	400.341	[M+H]+1	2.08588e+07	2.63794e+07	1.47965e+07	3.24704e+07	2.53045e+07	7.37121e+07	5.59844e+07	6.2231e+07	3.71816e+07	7.88338e+07	6.45711e+07	4.19031e+07	4.30011e+07	7.41183e+07	8.49726e+07	9.44526e+07	5.79748e+07	5.59813e+07
136	PG(18:1(9Z)/22:6(4Z,7Z,10Z,13Z,16Z,19Z))	C46 H77 O10 P	819.519	[M-H]-1	9.44772e+07	1.14565e+08	5.60956e+07	1.13176e+08	1.32658e+08	1.3177e+08	9.4301e+07	1.05312e+08	8.68281e+07	1.06401e+08	9.77688e+07	1.11525e+08	1.04057e+08	1.05344e+08	1.10311e+08	1.1059e+08	9.59094e+07	9.79232e+07
137	1-O-(9,16,17-Trihydroxy-18-oxokauran-18-yl)hexopyranose	C26 H42 O10	513.272	[M-H]-1	1.62091e+06	2.29603e+07	4.26182e+06	8.30291e+06	1.05652e+07	2.88509e+06	1.92146e+06	1.29801e+07	1.12724e+07	7.88686e+06	3.93768e+06	8.74797e+06	2.38792e+07	1.07059e+07	7.79269e+06	1.0614e+07	5.84804e+06	1.56741e+07
138	Mesalamine	C7 H7 N O3	152.034	[M-H]-1	2.53487e+06	2.73339e+06	2.57063e+06	2.43385e+06	2.68398e+06	2.44347e+06	2.70101e+06	2.62955e+06	2.43078e+06	2.51079e+06	2.54912e+06	2.64018e+06	2.59547e+06	2.35835e+06	2.57578e+06	2.47797e+06	2.4767e+06	2.4255e+06
139	[FAoxo(12:0)]12-oxo-10E-dodecenoicacid	C12 H20 O3	211.133	[M-H]-1	1.20295e+07	1.14475e+07	1.22242e+07	1.22912e+07	1.2028e+07	1.21275e+07	1.2156e+07	1.20075e+07	1.22347e+07	1.28083e+07	1.20214e+07	1.29725e+07	1.22822e+07	1.19495e+07	1.23778e+07	1.25574e+07	1.29144e+07	1.2442e+07
140	S-Acetyldihydrolipoamide	C10 H19 N O2 S2	250.093	[M+H]+1	1.33595e+08	5.82905e+07	7.59598e+07	4.52379e+07	6.38586e+07	1.03721e+08	6.66286e+07	5.04763e+07	4.5138e+07	3.37684e+07	4.91375e+07	2.28864e+07	8.6166e+07	4.78578e+07	5.55983e+07	3.62917e+07	4.78668e+07	3.36016e+07
141	1-stearoyl-sn-glycero-3-phospho-1D-myo-inositol	C27 H53 O12 P	599.321	[M-H]-1	8.64322e+07	1.00906e+08	7.89444e+07	1.09327e+08	1.17916e+08	1.33055e+08	5.95235e+07	4.62512e+07	6.36699e+07	8.30125e+07	7.83046e+07	6.80924e+07	4.25601e+07	6.10607e+07	9.30149e+07	6.68277e+07	5.15147e+07	7.52576e+07
142	Nonanoic acid	C9 H18 O2	157.122	[M-H]-1	1.63555e+07	1.47419e+07	1.45894e+07	1.9082e+07	1.56591e+07	1.54857e+07	1.65869e+07	1.4689e+07	1.52062e+07	1.642e+07	1.50566e+07	1.58165e+07	1.42127e+07	1.55744e+07	1.83547e+07	1.77011e+07	1.49667e+07	1.40936e+07
143	Pantothenic acid	C9 H17 N O5	220.118	[M+H]+1	8.96363e+07	8.28139e+07	7.44463e+07	1.15381e+08	1.03216e+08	1.14229e+08	8.03707e+07	6.3563e+07	8.7347e+07	7.33205e+07	7.77379e+07	9.03147e+07	6.14508e+07	8.76458e+07	8.16037e+07	9.61657e+07	9.21318e+07	6.42968e+07
144	4-Methylumbelliferone	C10 H8 O3	175.039	[M-H]-1	6.62683e+06	6.02353e+06	7.4419e+06	5.81361e+06	6.81014e+06	7.79476e+06	9.57083e+06	9.05419e+06	1.01912e+07	1.0563e+07	1.14776e+07	1.06759e+07	1.23279e+07	1.29118e+07	1.2627e+07	1.285e+07	1.6577e+07	1.17862e+07
145	β-Muricholic acid	C24 H40 O5	407.28	[M-H]-1	1.64474e+07	6.96796e+07	2.45555e+07	3.66848e+07	3.94954e+07	8.89603e+06	4.72799e+06	1.5733e+07	1.86483e+07	8.72785e+06	8.65771e+06	1.57837e+07	1.64894e+07	1.91145e+07	1.75881e+07	2.43549e+07	7.08493e+06	1.34629e+07
146	5-Aminovaleric acid	C5 H11 N O2	116.071	[M-H]-1	9.67974e+07	8.4532e+07	1.07471e+08	1.20184e+08	1.11606e+08	1.15349e+08	8.48137e+07	8.23799e+07	1.00045e+08	8.70674e+07	8.17797e+07	1.15767e+08	9.54136e+07	1.0377e+08	8.61662e+07	1.23859e+08	7.38702e+07	8.2472e+07
147	3-Methylglutarylcarnitine	C13 H23 N O6	290.159	[M+H]+1	1.1225e+07	8.76556e+06	4.25477e+06	8.98558e+06	1.28057e+07	2.02622e+07	2.61167e+07	5.17745e+07	4.38697e+07	1.11189e+08	2.60781e+07	2.62394e+07	1.97544e+07	3.82623e+07	3.61124e+07	3.46459e+07	3.63262e+07	1.88398e+07
148	DL-Alanine	C3 H7 N O2	90.0553	[M+H]+1	8.76134e+07	9.91076e+07	8.26848e+07	1.18345e+08	1.08044e+08	1.25785e+08	7.87939e+07	9.83118e+07	9.93761e+07	8.28205e+07	1.21247e+08	1.17335e+08	1.14007e+08	1.0591e+08	1.26176e+08	1.17135e+08	9.34764e+07	1.1182e+08
149	5-Hydroxyferulate	C10 H10 O5	209.045	[M-H]-1	3.10588e+07	2.87436e+07	2.88272e+07	3.01367e+07	3.19131e+07	3.15009e+07	3.01264e+07	2.99042e+07	2.94887e+07	3.06509e+07	2.98891e+07	2.99483e+07	2.66942e+07	2.77201e+07	2.80088e+07	2.76707e+07	2.77645e+07	2.79425e+07
150	Urochloralic Acid	C8 H11 Cl3 O7	322.95	[M-H]-1	5.70378e+07	4.08773e+07	8.98748e+07	4.94727e+07	1.26753e+08	5.95981e+07	1.9778e+07	2.50503e+07	1.61038e+07	1.78135e+07	2.75129e+07	5.28136e+06	1.92733e+07	2.28809e+07	4.88343e+07	5.3777e+07	1.87193e+07	1.16461e+07
151	2-(5,6-Dihydroxy-1,1,3a-trimethyl-1a,2,3,3a,8b,8c-hexahydro-1H-4-oxabenzo[f]cyclobuta[cd]inden-7-yl)-5,7-dihydroxy-2,3-dihydro-4H-chromen-4-one	C25 H26 O7	439.174	[M+H]+1	4.17928e+06	3.7719e+06	2.66502e+06	2.91066e+06	2.75281e+06	2.74238e+06	2.83516e+06	3.00659e+06	2.72532e+06	2.92907e+06	3.48899e+06	2.4952e+06	3.27621e+06	2.8981e+06	3.46772e+06	3.06474e+06	4.14462e+06	3.83625e+06
152	PPG n4	C12 H26 O5	251.185	[M+H]+1	8.35536e+06	8.86687e+06	8.72803e+06	8.6387e+06	7.60902e+06	8.69867e+06	7.9435e+06	8.93972e+06	8.80176e+06	8.72856e+06	8.35983e+06	8.80966e+06	8.79718e+06	8.59151e+06	8.27031e+06	8.05106e+06	8.08537e+06	8.50409e+06
153	2,5-di-tert-Butylhydroquinone	C14 H22 O2	221.154	[M-H]-1	5.35311e+06	4.84263e+06	5.17377e+06	6.40852e+06	7.25248e+06	6.94372e+06	5.7072e+06	5.55464e+06	5.67081e+06	6.59487e+06	5.32132e+06	5.89232e+06	4.77136e+06	6.61489e+06	5.01579e+06	6.86039e+06	6.394e+06	5.95919e+06
154	PG(18:1(9Z)/18:3(6Z,9Z,12Z))	C42 H75 O10 P	769.503	[M-H]-1	2.5999e+07	2.48016e+07	1.65165e+07	1.69262e+07	1.71847e+07	1.90726e+07	1.47603e+07	1.10234e+07	1.22027e+07	1.46217e+07	1.54489e+07	1.61726e+07	1.20707e+07	1.38441e+07	1.73969e+07	1.77395e+07	1.25262e+07	1.37537e+07
155	Linoleyl carnitine	C25 H45 N O4	424.341	[M+H]+1	2.24625e+07	2.82433e+07	1.33407e+07	2.59277e+07	2.35608e+07	5.6391e+07	4.66202e+07	5.71628e+07	3.48621e+07	7.16165e+07	5.66164e+07	4.03777e+07	4.17809e+07	6.1483e+07	7.5817e+07	9.01255e+07	6.27668e+07	5.15513e+07
156	1-Oleoyl-2-hydroxy-sn-glycero-3-PE	C23 H46 N O7 P	478.294	[M-H]-1	4.79151e+07	5.64464e+07	8.13511e+07	6.19006e+07	1.21976e+08	4.37019e+07	2.56386e+07	1.79896e+07	2.44277e+07	2.92372e+07	3.15865e+07	1.6318e+07	2.45332e+07	2.12403e+07	2.67007e+07	1.65495e+07	1.95281e+07	2.42146e+07
157	Gluconic acid	C6 H12 O7	195.05	[M-H]-1	9.7643e+07	4.9332e+07	4.08298e+07	7.06403e+07	2.77968e+07	4.55317e+07	7.35124e+07	5.46233e+07	2.48825e+07	4.10616e+07	4.60562e+07	1.88789e+07	6.04877e+07	2.91441e+07	6.01756e+07	3.52439e+07	5.76873e+07	5.42017e+07
158	N8-Acetylspermidine	C9 H21 N3 O	188.175	[M+H]+1	2.66387e+06	3.92164e+06	3.47885e+06	4.44676e+06	2.80364e+06	3.01278e+06	5.5116e+07	4.78756e+07	1.47592e+07	1.78492e+07	1.89217e+07	2.79988e+07	2.07104e+07	2.12178e+07	8.6025e+06	1.78039e+07	1.29334e+07	2.47357e+07
159	2-methylbutyrylcarnitine	C12 H23 N O4	246.17	[M+H]+1	1.03507e+07	1.00298e+07	1.071e+07	1.04784e+07	9.69956e+06	9.68888e+06	9.38356e+06	1.01883e+07	1.00726e+07	9.68889e+06	9.67246e+06	1.01268e+07	1.0642e+07	9.53959e+06	1.05438e+07	1.04322e+07	8.57587e+06	1.06107e+07
160	Succinic acid	C4 H6 O4	117.018	[M-H]-1	7.37901e+07	1.01068e+08	8.39465e+07	4.60453e+07	8.54359e+07	7.76444e+07	5.0778e+07	1.65942e+07	4.38178e+07	3.46346e+07	7.83406e+07	8.42776e+07	4.21733e+07	3.13592e+07	8.59147e+07	5.51462e+07	3.2037e+07	3.41066e+07
161	1_2-Dipalmitoyl-Sn-Glycero-3-Phospho-(1-D-Myo-Inositol)	C41 H79 O13 P	809.517	[M-H]-1	7.41608e+07	2.50184e+07	8.86399e+07	8.96331e+07	7.29502e+07	6.39168e+07	4.46067e+07	8.98461e+07	9.03037e+07	1.00681e+08	7.42732e+07	8.33681e+07	7.89154e+07	6.70361e+07	8.28195e+06	6.83867e+07	7.88081e+07	8.35434e+07
162	Gly-Lys	C8 H17 N3 O3	204.134	[M+H]+1	2.79458e+06	3.18962e+06	1.26587e+06	3.85137e+06	6.21855e+06	5.03191e+06	8.4207e+07	7.0138e+07	5.41946e+07	4.69401e+07	9.12344e+07	4.23702e+07	5.19136e+07	9.17531e+07	9.29187e+07	8.86054e+07	6.89784e+07	5.8682e+07
163	Inosine	C10 H12 N4 O5	267.074	[M-H]-1	9.59134e+07	4.92029e+07	1.0945e+08	5.86286e+07	6.34346e+07	5.95645e+07	3.64919e+07	3.08583e+07	2.86319e+07	1.70801e+07	2.48063e+07	2.21917e+07	2.1372e+07	2.45775e+07	3.14137e+07	1.73649e+07	2.50066e+07	1.45431e+07
164	Valeric acid	C5 H10 O2	101.06	[M-H]-1	2.59327e+07	2.76573e+07	2.2895e+07	4.72164e+07	2.47327e+07	2.48585e+07	2.56013e+07	3.23928e+07	2.48121e+07	3.28237e+07	2.19866e+07	2.6294e+07	3.65524e+07	2.66863e+07	3.71908e+07	2.5059e+07	3.83929e+07	2.1963e+07
165	Taurodeoxycholic Acid (sodium salt)	C26 H45 N O6 S	499.293	[M-H]-1	2.5018e+06	8.53922e+06	1.2306e+06	9.22394e+06	2.91941e+06	835177	4.85897e+06	4.49621e+06	1.97457e+07	2.8938e+06	7.65935e+06	1.27673e+07	7.76361e+06	4.94987e+06	2.69886e+06	1.77401e+07	8.94048e+06	2.6832e+07
166	1-hexadecanoyl-2-(5Z,8Z,11Z,14Z-icosatetraenoyl)-sn-glycero-3-phosphoethanolamine	C41 H74 N O8 P	740.52	[M+H]+1	8.2224e+07	6.9929e+07	4.75304e+07	4.18564e+07	4.336e+07	4.50149e+07	2.99203e+07	4.0527e+07	1.75737e+07	3.61013e+07	4.99855e+07	4.39382e+07	3.8889e+07	3.85447e+07	4.23963e+07	1.79143e+07	4.18058e+07	3.79788e+07
167	NP-008442	C32 H39 N O4	502.292	[M+H]+1	1.1361e+08	6.30025e+07	7.71565e+07	6.5713e+07	9.27758e+07	5.75214e+07	4.01708e+07	3.13186e+07	3.08419e+07	3.54894e+07	4.67844e+07	2.89976e+07	4.08133e+07	3.61478e+07	4.62919e+07	3.26402e+07	4.40923e+07	4.45765e+07
168	Pro-Pro	C10 H16 N2 O3	213.123	[M+H]+1	2.37423e+07	3.50687e+07	1.15537e+07	4.335e+07	5.55866e+07	2.40687e+07	5.04159e+07	5.85011e+07	6.85749e+07	3.18299e+07	5.89217e+07	6.73756e+07	5.73819e+07	9.73439e+07	4.6655e+07	7.07145e+07	4.46879e+07	4.39472e+07
169	Benzoic acid	C7 H6 O2	121.028	[M-H]-1	8.0104e+07	7.85658e+07	7.67329e+07	7.68544e+07	9.6683e+07	9.56389e+07	8.19384e+07	8.65018e+07	8.71667e+07	8.65524e+07	8.02823e+07	8.53061e+07	6.33644e+07	7.8997e+07	6.3742e+07	6.04407e+07	5.31265e+07	6.07583e+07
170	1,2-Dihydropyrimidine	C4 H6 N2	83.0608	[M+H]+1	2.35949e+07	3.18661e+07	2.21149e+07	2.86664e+07	2.53953e+07	2.02665e+07	2.3382e+07	2.6201e+07	2.54003e+07	2.30613e+07	2.32296e+07	2.62655e+07	2.67732e+07	2.06168e+07	2.33598e+07	2.1661e+07	2.53308e+07	2.52898e+07
171	2-arachidonyl-sn-glycero-3-phosphoethanolamine	C25 H44 N O7 P	502.292	[M+H]+1	4.74221e+07	1.12147e+08	8.27984e+07	8.34473e+07	7.3123e+07	5.66392e+07	3.5003e+07	3.09811e+07	3.12404e+07	2.87859e+07	2.92114e+07	2.12318e+07	3.10031e+07	1.91061e+07	1.877e+07	1.8513e+07	2.5048e+07	3.40147e+07
172	2a,7-Dihydroxy-3-(hydroxymethyl)-6,6,7b-trimethyl-2,2a,4a,5,6,7,7a,7b-octahydro-1H-cyclobuta[e]inden-2-yl 3-chloro-4,6-dihydroxy-2-methylbenzoate	C23 H29 Cl O7	453.166	[M+H]+1	6.28243e+07	4.57382e+07	5.28268e+07	4.57901e+07	4.85043e+07	9.20801e+07	5.25648e+07	5.07936e+07	4.01018e+07	4.52298e+07	6.71843e+07	5.09229e+07	9.72988e+07	5.71427e+07	5.0621e+07	4.91386e+07	6.16132e+07	5.09999e+07
173	Azelaic acid	C9 H16 O4	187.097	[M-H]-1	7.07308e+06	8.52386e+06	8.71717e+06	9.26353e+06	8.29472e+06	7.77677e+06	9.52591e+06	1.03127e+07	7.86832e+06	8.40691e+06	8.45506e+06	7.55569e+06	1.01044e+07	8.14088e+06	7.96389e+06	8.3125e+06	7.05089e+06	8.48892e+06
174	D-(+)-Pyroglutamic Acid	C5 H7 N O3	130.05	[M+H]+1	2.78452e+07	4.82299e+07	7.30085e+07	2.52761e+07	6.44009e+07	4.87417e+07	3.17644e+07	8.50681e+07	5.74215e+07	3.75639e+07	5.08072e+07	6.81752e+07	5.69537e+07	5.23752e+07	2.16169e+07	2.88839e+07	5.80874e+07	5.59226e+07
175	L-Pyroglutamic acid	C5 H7 N O3	130.05	[M+H]+1	2.07284e+07	1.62002e+07	2.04719e+07	1.68926e+07	2.50556e+07	1.86935e+07	2.03229e+07	8.50681e+07	1.95054e+07	1.26729e+07	2.22715e+07	6.81752e+07	2.32566e+07	1.54767e+07	2.61485e+07	2.64851e+07	2.00622e+07	2.45882e+07
176	Adenosine	C10 H13 N5 O4	268.103	[M+H]+1	1.08264e+08	5.99467e+07	6.39142e+07	3.53793e+07	6.52065e+07	8.9698e+07	6.04868e+07	4.07215e+07	4.08282e+07	4.11251e+07	5.04791e+07	2.7537e+07	4.21455e+07	5.3507e+07	5.87307e+07	3.7655e+07	5.64847e+07	3.83674e+07
177	Triethyleneglycol diacetate	C10 H18 O6	235.117	[M+H]+1	5.55618e+06	6.1488e+06	6.28487e+06	5.53893e+06	5.39364e+06	5.47751e+06	5.67426e+06	5.07304e+06	5.59255e+06	5.97842e+06	5.99706e+06	5.89399e+06	5.84527e+06	5.61366e+06	5.63795e+06	4.8104e+06	5.00493e+06	5.98668e+06
178	L-Histidine	C6 H9 N3 O2	156.076	[M+H]+1	1.04641e+08	8.86854e+07	9.31349e+07	9.90922e+07	8.35288e+07	8.92138e+07	7.39652e+07	7.44967e+07	7.91044e+07	6.05226e+07	7.91522e+07	7.65793e+07	8.14791e+07	6.03519e+07	8.2591e+07	6.04243e+07	5.8493e+07	8.04678e+07
179	Methylimidazoleacetic acid	C6 H8 N2 O2	141.066	[M+H]+1	8.33982e+06	5.95562e+06	9.98114e+06	9.55218e+06	1.19095e+07	4.97064e+06	4.80805e+07	8.05686e+07	5.93047e+07	2.94977e+07	8.86761e+07	5.70115e+07	7.24124e+07	9.77509e+07	8.0819e+07	6.36626e+07	6.13485e+07	6.64114e+07
180	6-(2-chloroanilino)-4-oxo-2-(4-pyridyl)-3,4-dihydro-2H-1,3-thiazine-5-carbonitrile	C16 H11 Cl N4 O S	343.295	[M+H]+1	1.26214e+07	1.15974e+07	1.1899e+07	1.18772e+07	1.33226e+07	1.2058e+07	1.31356e+07	1.37018e+07	1.34465e+07	1.27219e+07	1.26642e+07	1.27002e+07	1.28485e+07	1.3051e+07	1.10401e+07	1.22734e+07	1.2138e+07	1.16202e+07
181	1-[(9Z)-hexadecenoyl]-sn-glycero-3-phosphocholine	C24 H48 N O7 P	494.323	[M+H]+1	3.47223e+07	4.2697e+07	6.3522e+07	5.35355e+07	1.0527e+08	3.02269e+07	1.94605e+07	1.94506e+07	1.7749e+07	2.56185e+07	2.69373e+07	1.02224e+07	2.84039e+07	1.7525e+07	1.82061e+07	1.31032e+07	1.2365e+07	1.80918e+07
182	PG(18:1(9Z)/18:2(9Z,12Z))	C42 H77 O10 P	771.518	[M-H]-1	3.55654e+07	5.22349e+07	4.7934e+07	6.05358e+07	6.86791e+07	6.48824e+07	6.52531e+07	7.86553e+07	7.27805e+07	6.17733e+07	9.96318e+07	6.20918e+07	6.63743e+07	7.31305e+07	1.03961e+08	9.79413e+07	7.1022e+07	7.0383e+07
183	3-Phenoxybenzoic acid	C13 H10 O3	215.069	[M+H]+1	8.23388e+07	6.84108e+07	7.59008e+07	5.44703e+07	6.61516e+07	5.47298e+07	4.42431e+07	6.11258e+07	3.15467e+07	5.54947e+07	4.1734e+07	6.12074e+07	4.42359e+07	5.10801e+07	4.93415e+07	4.08015e+07	4.89461e+07	4.3806e+07
184	Adrenic acid	C22 H36 O2	331.264	[M-H]-1	3.18589e+07	4.0735e+07	3.48726e+07	4.10786e+07	4.90627e+07	2.94823e+07	4.42124e+07	2.86977e+07	4.65086e+07	6.02451e+07	3.98489e+07	3.18461e+07	3.3999e+07	4.6776e+07	4.18777e+07	4.78716e+07	2.95116e+07	2.95163e+07
185	8-Amino-7-oxononanoate	C9 H17 N O3	210.11	[M+Na]+1	1.36073e+07	1.40683e+07	1.29925e+07	1.34402e+07	1.21225e+07	1.21891e+07	1.29293e+07	1.28206e+07	1.25265e+07	1.56125e+07	1.32107e+07	1.43342e+07	1.52232e+07	1.35685e+07	1.37193e+07	1.4176e+07	1.28766e+07	1.36143e+07
186	(2R)-2-[(7Z,10Z,13Z,16Z,19Z)-7,10,13,16,19-Docosapentaenoyloxy]-3-[(5Z,8Z,11Z,14Z,17Z)-5,8,11,14,17-icosapentaenoyloxy]propyl 2-(trimethylammonio)ethyl phosphate	C50 H80 N O8 P	854.566	[M+H]+1	2.78149e+07	2.8543e+07	2.34243e+07	1.41021e+07	1.57088e+07	2.54165e+07	1.51041e+07	1.47265e+07	2.51796e+07	2.15234e+07	1.44234e+07	1.1686e+07	1.34441e+06	1.4675e+07	1.54106e+07	1.09171e+07	1.59348e+07	1.28936e+07
187	Bufa-20,22-dienolide	C24 H34 O2	355.262	[M+H]+1	1.03177e+06	2.59373e+07	1.736e+06	6.10118e+06	1.22302e+07	1.05795e+06	247760	1.9317e+06	1.2609e+06	401329	728117	1.29164e+06	603292	554332	936495	1.04839e+06	437093	1.22757e+06
188	NP-006862	C20 H32 O4	354.262	[M+H]+1	1.03177e+06	2.60012e+07	1.736e+06	6.08e+06	1.16601e+07	1.05795e+06	247760	1.94594e+06	1.2609e+06	401329	728117	1.29986e+06	603292	554332	898625	1.06177e+06	391915	999661
189	11(Z),14(Z)-Eicosadienoic Acid	C20 H36 O2	307.264	[M-H]-1	3.15038e+07	3.9625e+07	3.72622e+07	3.52333e+07	5.17491e+07	3.30174e+07	4.2883e+07	3.53231e+07	4.81713e+07	4.43995e+07	4.91154e+07	4.01239e+07	5.74121e+07	5.63524e+07	5.33434e+07	5.13809e+07	4.0075e+07	3.90001e+07
190	(2R)-3-[(Hydroxy{[(1s,3R)-2,3,4,5,6-pentahydroxycyclohexyl]oxy}phosphoryl)oxy]-1,2-propanediyl dioctadecanoate	C45 H87 O13 P	865.579	[M-H]-1	1.00683e+08	6.903e+07	5.47358e+07	4.83697e+07	3.50763e+07	5.26216e+07	4.97321e+07	1.70261e+07	2.54583e+07	2.57044e+07	4.57027e+07	4.72936e+07	3.94924e+07	3.70792e+07	1.48161e+07	3.26945e+07	4.05312e+07	3.43895e+07
191	trans-Aconitic acid	C6 H6 O6	173.008	[M-H]-1	8.24749e+07	9.08639e+07	8.85001e+07	8.46827e+07	1.00459e+08	9.19371e+07	9.015e+07	7.75174e+07	4.16539e+07	7.20717e+07	3.60476e+07	3.52107e+07	1.606e+07	2.1177e+07	1.72786e+07	6.68972e+07	6.34924e+07	1.96444e+07
192	Piclamilast	C18 H18 Cl2 N2 O3	381.078	[M+H]+1	1.00196e+08	4.71061e+06	7.20809e+07	8.90092e+06	3.32828e+07	1.26068e+06	1.79143e+06	5.96074e+07	176488	129494	579050	247200	708956	290245	1.22762e+06	326587	147851	1.98847e+06
193	Cervonoyl ethanolamide	C24 H36 O3	373.273	[M+H]+1	1.38697e+06	2.5766e+07	1.70465e+06	6.09598e+06	1.15632e+07	1.12931e+06	254895	1.92877e+06	1.35239e+06	451918	774109	1.36186e+06	634986	560526	907367	1.07117e+06	456105	970520
194	(4S)-4-[(6-Carboxyhexanoyl)oxy]-4-(trimethylammonio)butanoate	C14 H25 N O6	304.175	[M+H]+1	2.30767e+07	4.80505e+07	5.24924e+07	2.75639e+07	3.36788e+07	3.37039e+07	1.94312e+07	1.88649e+07	1.49368e+07	2.44447e+07	2.41761e+07	1.76266e+07	2.08261e+07	1.87024e+07	1.72133e+07	1.69436e+07	1.18789e+07	2.19541e+07
195	4-Aminobenzoic acid	C7 H7 N O2	138.055	[M+H]+1	2.24185e+07	1.94709e+07	2.01342e+07	9.08185e+06	2.71698e+07	1.68098e+07	2.86136e+07	2.34333e+07	2.07265e+07	1.5874e+07	2.63786e+07	4.36296e+07	2.90101e+07	9.77509e+07	8.0819e+07	2.6653e+07	2.22861e+07	2.33384e+07
196	L-Lysine	C6 H14 N2 O2	147.113	[M+H]+1	6.97865e+07	4.51477e+07	5.32672e+07	6.93378e+07	6.04221e+07	8.00736e+07	4.51389e+07	4.30049e+07	4.55928e+07	4.89419e+07	4.3077e+07	6.15661e+07	5.96054e+07	9.74214e+07	5.29602e+07	7.14205e+07	4.14055e+07	5.4574e+07
197	ophthalmic acid	C11 H19 N3 O6	290.134	[M+H]+1	1.77822e+06	424759	1.21946e+06	1.35367e+06	1.3554e+06	2.23243e+06	1.04662e+07	6.72142e+07	2.27714e+07	2.39603e+06	4.69905e+07	7.1938e+06	1.92343e+07	1.66703e+07	2.91065e+07	2.25121e+07	3.26251e+07	2.46935e+07
198	4-Guanidinobutyric acid	C5 H11 N3 O2	146.092	[M+H]+1	8.06216e+06	1.08822e+07	6.06269e+06	9.32785e+06	1.84824e+07	4.3421e+06	2.47183e+07	4.15829e+07	1.42841e+07	1.71622e+07	3.86621e+07	1.09698e+07	3.6918e+07	3.67657e+07	3.21839e+07	2.75105e+07	1.29414e+07	2.59763e+07
199	Estradiol enanthate	C25 H36 O3	385.273	[M+H]+1	1.97816e+07	1.75197e+07	4.0438e+06	1.40842e+07	1.6196e+07	1.28865e+07	9.21722e+06	1.09394e+07	3.01701e+06	4.55965e+06	2.4533e+06	9.00795e+06	7.0288e+06	1.05887e+07	2.97809e+06	9.02231e+06	1.27239e+07	9.10589e+06
200	Threonine	C4 H9 N O3	118.05	[M-H]-1	6.2249e+07	6.38149e+07	5.79731e+07	7.82903e+07	5.89979e+07	5.50779e+07	4.51633e+07	4.48141e+07	8.22437e+07	3.38303e+07	4.38862e+07	6.55123e+07	3.92806e+07	6.78363e+07	4.26209e+07	4.70861e+07	3.75085e+07	4.5273e+07
201	6-Methylnicotinamide	C7 H8 N2 O	137.071	[M+H]+1	7.21762e+06	1.64816e+06	1.13337e+07	2.85086e+06	5.55322e+06	2.18612e+07	1.42922e+07	1.89225e+07	1.44129e+07	1.22436e+07	1.3233e+07	1.11097e+07	6.43893e+07	1.00382e+07	2.07689e+07	1.7448e+07	1.54651e+07	2.8124e+07
202	Aceclidine	C9 H15 N O2	170.117	[M+H]+1	2.72411e+06	2.62197e+06	2.41086e+06	2.56346e+06	2.52138e+06	2.48666e+06	2.33048e+06	2.42011e+06	2.28326e+06	2.48754e+06	2.46574e+06	2.29477e+06	2.15341e+06	2.36451e+06	2.2047e+06	2.17796e+06	2.19418e+06	2.15982e+06
203	1,2-dioleoyl-sn-glycero-3-phospho-(1′-sn-glycerol)	C42 H79 O10 P	773.534	[M-H]-1	1.6816e+07	2.56042e+07	2.17396e+07	2.42399e+07	3.32085e+07	2.909e+07	4.15573e+07	4.92442e+07	3.82823e+07	3.25491e+07	5.74485e+07	3.79155e+07	5.33379e+07	4.4201e+07	4.24873e+07	6.04835e+07	3.64742e+07	4.0999e+07
204	L-Aspartic acid	C4 H7 N O4	134.045	[M+H]+1	2.7727e+07	7.44152e+07	3.18367e+07	5.41533e+07	3.38909e+07	2.4843e+07	5.88799e+07	4.20778e+07	5.95313e+07	3.09364e+07	5.97227e+07	6.17859e+07	4.43063e+07	2.63042e+07	4.11102e+07	4.49663e+07	3.92054e+07	6.32668e+07
205	Propionylcarnitine	C10 H19 N O4	218.138	[M+H]+1	1.26375e+07	2.31929e+07	9.04384e+06	1.16229e+07	1.03623e+07	1.71128e+07	1.10599e+07	1.63116e+07	1.36276e+07	2.96256e+07	1.93964e+07	3.08378e+07	1.31673e+07	1.54965e+07	1.91813e+07	7.06855e+07	1.85895e+07	3.33607e+07
206	Chloral hydrate	C2 H3 Cl3 O2	162.913	[M-H]-1	4.12521e+07	1.67454e+07	2.84537e+07	3.44285e+07	3.46297e+07	3.67078e+07	2.92926e+07	3.3891e+07	3.24248e+07	3.72977e+07	2.50619e+07	2.89213e+07	2.62399e+07	2.9866e+07	2.92082e+07	3.03335e+07	2.83268e+07	2.96104e+07
207	verofylline	C12 H18 N4 O2	249.135	[M-H]-1	6.4987e+06	6.97102e+06	6.54266e+06	7.32387e+06	7.20063e+06	7.74714e+06	6.58727e+06	6.60997e+06	7.09569e+06	6.91974e+06	6.3633e+06	7.08023e+06	6.80347e+06	6.99508e+06	7.27259e+06	7.03777e+06	7.34703e+06	7.55221e+06
208	Sphinganine;2-Amion-1_3-octadecanediol	C18 H39 N O2	302.304	[M+H]+1	1.48855e+06	897269	2.50532e+06	780194	1.52879e+06	2.68949e+06	3.33029e+06	1.93323e+06	2.16637e+06	2.0853e+06	2.24265e+06	4.30233e+06	5.17606e+06	3.22055e+06	4.17519e+06	3.00226e+06	6.41885e+06	3.81361e+06
209	atrovirinone	C25 H28 O8	455.171	[M-H]-1	3.1648e+06	3.43611e+06	3.32717e+06	3.08414e+06	3.08501e+06	3.06062e+06	2.44327e+06	2.52199e+06	2.75753e+06	2.38672e+06	2.30862e+06	2.60757e+06	4.30063e+06	4.5014e+06	4.46288e+06	4.92322e+06	5.45404e+06	5.65367e+06
210	Uracil	C4 H4 N2 O2	111.019	[M-H]-1	2.95208e+07	2.5233e+07	1.47914e+07	1.93388e+07	3.07229e+07	1.7937e+07	4.65885e+07	4.26528e+07	5.21625e+07	6.12204e+07	6.31632e+07	4.73652e+07	6.73739e+07	4.87043e+07	6.01481e+07	5.18952e+07	4.67145e+07	6.35249e+07
211	10-Nitrolinoleate	C18 H31 N O4	343.258	[M+H]+1	3.93981e+06	3.66841e+06	3.84228e+06	2.90773e+06	3.6634e+06	3.46908e+06	3.75428e+06	4.35924e+06	4.57346e+06	5.16431e+06	3.83521e+06	3.61218e+06	2.58917e+06	3.779e+06	3.52885e+06	4.03677e+06	4.20461e+06	3.39003e+06
212	2-MethylpropanalO-methyloxime	C5 H11 N O	102.091	[M+H]+1	2.28832e+07	2.67174e+07	9.54735e+06	2.79135e+07	3.0357e+07	2.93968e+07	3.06012e+07	3.304e+07	3.1359e+07	3.59019e+07	6.94592e+06	1.33173e+07	3.27521e+07	8.09134e+06	3.56116e+07	3.24818e+07	3.15898e+07	3.26701e+07
213	1,8-Diazabicyclo [5.4.0]undec-7-ene	C9 H16 N2	153.138	[M+H]+1	3.043e+06	3.04789e+06	3.04789e+06	3.05105e+06	2.95e+06	3.0265e+06	3.00008e+06	3.08272e+06	2.98883e+06	3.24795e+06	2.93456e+06	3.11264e+06	3.24019e+06	2.83979e+06	3.25568e+06	3.02467e+06	3.00229e+06	3.1797e+06
214	1-[(9Z)-octadecenoyl]-2-tetradecanoyl-sn-glycero-3-phosphocholine	C40 H78 N O8 P	732.55	[M+H]+1	855336	1.61676e+07	5.0768e+07	5.17084e+07	4.7719e+07	4.6675e+07	4.00399e+07	2.75393e+07	2.66396e+07	1.93059e+06	8.2267e+07	4.83931e+07	4.69828e+07	3.47919e+07	2.01597e+07	1.24551e+07	829442	4.014e+07
215	Taurochenodeoxycholic Acid (sodium salt)	C26 H45 N O6 S	498.29	[M-H]-1	3.39135e+06	3.05333e+07	4.77459e+06	1.77854e+07	1.48342e+07	5.16867e+06	3.2735e+06	1.64423e+07	1.7937e+07	6.67597e+06	8.77417e+06	1.09191e+07	2.67357e+07	1.54448e+07	9.993e+06	1.15601e+07	7.26114e+06	2.20861e+07
216	Cafedrine	C18 H23 N5 O3	356.172	[M-H]-1	7.05271e+06	7.12176e+06	7.30158e+06	9.28365e+06	8.56963e+06	7.34846e+06	8.08383e+06	7.21608e+06	8.66501e+06	8.34917e+06	8.03546e+06	9.75267e+06	8.11529e+06	7.72089e+06	8.15338e+06	7.97719e+06	7.85243e+06	7.34211e+06
217	(2R)-1-[(9Z)-9-Hexadecenoyloxy]-3-[(hydroxy{[(1s,3R)-2,3,4,5,6-pentahydroxycyclohexyl]oxy}phosphoryl)oxy]-2-propanyl stearate	C43 H81 O13 P	837.545	[M+H]+1	5.90882e+06	1.4061e+07	3.88038e+06	1.12227e+07	1.08579e+07	9.39595e+06	3.92575e+06	2.18291e+07	2.55072e+07	2.59993e+07	1.78246e+07	1.8844e+07	3.58888e+06	4.90661e+06	2.5396e+07	1.88565e+07	2.57744e+07	1.7846e+07
218	trans-3-Indoleacrylic acid	C11 H9 N O2	188.07	[M+H]+1	5.70906e+07	5.22664e+07	6.63181e+07	6.14097e+07	8.22737e+07	5.95455e+07	5.16065e+07	4.79501e+07	6.22124e+07	4.3579e+07	5.6207e+07	4.60481e+07	4.20893e+07	5.32396e+07	4.52048e+07	4.98211e+07	4.65362e+07	3.78771e+07
219	bilastine	C28 H37 N3 O3	464.29	[M+H]+1	6.00499e+06	4.31501e+06	4.93858e+06	4.63066e+06	5.62418e+06	5.81352e+06	4.97396e+06	4.5068e+06	5.43962e+06	4.95385e+06	5.50554e+06	4.79419e+06	3.90776e+06	4.91377e+06	4.28611e+06	4.68764e+06	5.63505e+06	4.18519e+06
220	(1R,3R,4S,6S,8R,9R,10S,11S)-9-(acetyloxy)-8-hydroxy-3,8-dimethyl-12-methylidene-7,13-dioxo-5,14-dioxatricyclo[9.3.0.0â´,â¶]tetradecan-10-yl 2-methylprop-2-enoate	C21 H26 O9	405.151	[M+H]+1	2.08412e+06	2.11441e+06	1.92372e+06	1.81781e+06	2.2334e+06	1.60051e+06	2.14154e+06	2.14921e+06	2.50132e+06	1.89645e+06	1.93938e+06	2.24656e+06	2.33185e+06	2.27116e+06	2.25778e+06	2.53242e+06	2.07581e+06	2.33528e+06
221	2-Carboxy-D-arabinitol	C6 H12 O7	195.05	[M-H]-1	7.02045e+07	6.20467e+06	7.76019e+06	9.12403e+06	7.68545e+06	8.07788e+06	6.34403e+06	8.03081e+06	6.55239e+06	4.53295e+06	5.07648e+06	3.38672e+06	7.03915e+06	4.674e+06	8.05504e+06	4.65205e+06	5.3081e+06	5.83367e+06
222	Indane	C9 H10	119.085	[M+H]+1	4.47474e+07	3.32276e+07	3.36398e+07	3.46228e+07	3.29918e+07	6.84521e+07	3.83286e+07	3.51263e+07	2.74329e+07	3.46535e+07	4.49385e+07	3.92294e+07	6.61344e+07	3.55211e+07	3.23173e+07	3.29304e+07	4.04251e+07	3.08478e+07
223	N-Butyryl-L-homoserinelactone	C8 H13 N O3	172.096	[M+H]+1	2.20922e+07	1.69407e+07	1.03226e+07	1.49499e+07	1.53061e+07	2.83607e+07	2.60529e+07	4.34981e+07	1.79046e+07	2.65266e+07	3.69076e+07	1.84634e+07	2.85909e+07	7.0957e+07	2.17162e+07	7.71324e+07	3.45027e+07	3.04624e+07
224	Methylfarnesoate	C16 H26 O2	249.186	[M-H]-1	1.3019e+07	2.28503e+07	1.30237e+07	3.39397e+07	1.82737e+07	3.38514e+07	2.15105e+07	1.67935e+07	4.19696e+07	5.9367e+07	1.60519e+07	1.6988e+07	1.41804e+07	2.37521e+07	2.32554e+07	3.74837e+07	2.19177e+07	2.4583e+07
225	5′-O-[{[(2E,4Z)-4-{[(2S)-2-Amino-3-hydroxy-3-iminopropyl]imino}-4-hydroxy-2-butenoyl]oxy}(hydroxy)phosphoryl]adenosine	C17 H23 N8 O10 P	529.12	[M-H]-1	1.61567e+06	2.24167e+06	440567	364830	429965	993843	383016	2.85127e+06	619242	3.56446e+06	396509	401321	403767	558511	417902	674334	1.12896e+06	499854
226	4-Dodecylbenzenesulfonic acid	C18 H30 O3 S	325.184	[M-H]-1	9.76321e+06	8.78381e+06	1.10166e+07	1.14297e+07	1.13908e+07	1.38746e+07	1.27656e+07	9.82152e+06	1.02224e+07	1.29327e+07	1.05471e+07	9.50524e+06	1.06775e+07	9.04674e+06	9.37123e+06	9.5377e+06	9.46295e+06	8.7531e+06
227	Ascorbic acid	C6 H8 O6	175.024	[M-H]-1	5.15387e+07	2.50712e+07	4.34711e+07	1.50352e+07	1.89755e+07	2.94071e+07	1.20033e+07	1.55146e+06	2.24423e+07	6.79877e+06	1.58581e+07	3.27181e+07	1.33956e+07	1.08509e+07	2.32455e+07	3.19532e+06	2.05363e+06	1.33603e+06
228	PS(18:2(9Z,12Z)/18:2(9Z,12Z))	C42 H74 N O10 P	782.498	[M-H]-1	4.7227e+07	5.65562e+07	5.25489e+07	4.1975e+07	3.97597e+07	5.09945e+07	6.25011e+07	4.89735e+07	6.6554e+07	4.09841e+07	4.82537e+07	3.96649e+07	5.30417e+07	3.68037e+07	4.71166e+07	4.80426e+07	7.45469e+07	4.3813e+07
229	Vanillin	C8 H8 O3	151.039	[M-H]-1	7.13461e+06	6.56045e+06	6.11515e+06	6.25253e+06	5.80684e+06	5.9827e+06	5.44712e+06	5.86845e+06	5.66984e+06	6.0672e+06	6.06849e+06	6.23605e+06	5.64315e+06	5.42877e+06	5.41393e+06	5.36163e+06	5.13896e+06	5.08485e+06
230	D-Glyceric acid	C3 H6 O4	165.04	[M-H]-1	1.20413e+07	9.98924e+06	1.0218e+07	1.08852e+07	1.27616e+07	9.99379e+06	1.15637e+07	9.38492e+06	1.5957e+07	1.09283e+07	1.05548e+07	1.00617e+07	1.08997e+07	1.14933e+07	1.26188e+07	1.45187e+07	1.1393e+07	1.18019e+07
231	Uridine	C9 H12 N2 O6	243.062	[M-H]-1	3.92905e+07	3.00172e+07	3.88563e+07	4.70983e+07	5.98372e+07	3.71016e+07	1.75327e+07	1.05022e+07	1.29431e+07	7.13754e+06	1.79196e+07	6.62025e+06	2.10789e+07	2.72056e+07	2.82745e+07	1.14062e+07	3.46467e+07	1.41464e+07
232	trans-10-Heptadecenoic Acid	C17 H32 O2	267.233	[M-H]-1	2.78898e+07	3.94432e+07	3.43854e+07	5.15239e+07	5.81933e+07	4.1029e+07	3.52685e+07	3.51815e+07	5.45964e+07	5.10553e+07	4.11144e+07	3.00502e+07	4.47043e+07	4.04099e+07	4.69267e+07	3.99405e+07	2.99238e+07	4.00684e+07
233	10-Hydroxydihydrosanguinarine	C20 H15 N O5	348.087	[M-H]-1	6.7453e+07	1.56487e+07	1.53955e+07	2.61809e+07	3.45802e+07	1.34438e+07	2.1836e+07	4.50799e+06	2.59233e+07	3.05085e+06	1.36598e+07	9.09547e+06	1.01876e+07	2.2185e+07	9.91479e+06	2.96274e+07	3.17538e+07	8.96676e+06
234	1-Phenyl-1,3-octadecanedione	C24 H38 O2	357.28	[M-H]-1	4.99916e+06	8.46402e+06	8.02772e+06	8.48136e+06	1.75469e+07	5.58006e+06	1.87019e+07	1.88393e+07	3.10716e+07	3.07933e+07	1.95492e+07	1.27381e+07	2.33417e+07	2.70805e+07	2.93111e+07	2.17727e+07	1.53297e+07	1.81672e+07
235	Myristic acid alkyne	C14 H24 O2	223.17	[M-H]-1	1.16125e+07	1.18506e+07	8.84397e+06	1.4371e+07	1.93411e+07	2.99405e+07	2.21905e+07	2.05269e+07	3.86901e+07	4.51876e+07	1.70645e+07	2.40367e+07	1.64563e+07	3.01137e+07	2.63225e+07	5.17677e+07	2.72991e+07	3.29248e+07
236	lysophosphatidylethanolamine (22:6(4Z,7Z,10Z,13Z,16Z,19Z)/0:0)	C27 H44 N O7 P	524.278	[M-H]-1	3.33561e+07	6.54164e+07	6.82997e+07	6.99443e+07	6.11111e+07	4.1429e+07	3.09638e+07	2.7829e+07	1.25993e+07	3.56539e+07	2.3655e+07	1.71622e+07	2.049e+07	2.33787e+07	2.23583e+07	2.22361e+07	1.76969e+07	1.96373e+07
237	2-Octaprenyl-6-methoxy-1_4-benzoquinone	C47 H70 O3	683.542	[M+H]+1	4.19625e+07	4.35604e+07	2.96833e+07	3.0534e+07	2.71494e+07	3.71654e+07	1.80674e+07	3.14122e+07	2.25874e+07	3.43736e+07	6.53241e+06	2.85635e+06	313086	1.50694e+07	1.79834e+07	4.47935e+06	2.06884e+07	1.4393e+07
238	O-{Hydroxy[2-hydroxy-3-(stearoyloxy)propoxy]phosphoryl}serine	C24 H48 N O9 P	526.313	[M+H]+1	1.80996e+07	2.06853e+07	1.94386e+07	2.38755e+07	3.26971e+07	4.19603e+07	2.22971e+07	1.35088e+07	1.93185e+07	3.32265e+07	2.84107e+07	1.80685e+07	2.09809e+07	4.12e+07	3.14435e+07	2.6693e+07	2.12752e+07	2.38155e+07
239	4,6-Dimethyl-2(1H)-pyrimidinone	C6 H8 N2 O	125.071	[M+H]+1	6.21991e+07	5.9937e+07	6.26901e+07	5.604e+07	5.51672e+07	6.01502e+07	5.08421e+07	5.24127e+07	4.98067e+07	5.4671e+07	5.45906e+07	5.06065e+07	4.73956e+07	4.50048e+07	4.60691e+07	4.62432e+07	4.24116e+07	4.42693e+07
240	L-Tryptophan	C11 H12 N2 O2	205.097	[M+H]+1	4.49094e+07	4.23815e+07	5.49147e+07	5.00064e+07	6.8569e+07	5.03207e+07	4.25368e+07	3.93251e+07	5.13664e+07	3.61745e+07	4.72158e+07	3.83243e+07	3.5805e+07	4.51007e+07	3.73865e+07	4.08316e+07	3.99044e+07	3.17597e+07
241	Voglibose	C10 H21 N O7	268.14	[M+H]+1	6.09312e+07	6.81609e+07	6.7922e+07	6.00164e+07	5.63769e+07	6.45108e+07	3.77102e+07	4.79206e+07	4.29986e+07	4.3196e+07	5.6829e+07	5.25857e+07	3.56705e+07	4.8654e+07	4.92961e+07	5.18051e+07	3.39699e+07	4.65546e+07
242	Citraconic acid	C5 H6 O4	129.018	[M-H]-1	4.19708e+06	3.02049e+06	4.67194e+06	3.99395e+06	4.13922e+06	5.43818e+06	2.37284e+07	3.00809e+07	3.15975e+07	3.86216e+07	3.33194e+07	3.07714e+07	3.86271e+07	4.3915e+07	4.74845e+07	6.74137e+07	3.45363e+07	2.71075e+07
243	4-Oxoproline	C5 H7 N O3	128.034	[M-H]-1	4.79705e+07	3.96943e+07	3.52486e+07	4.49295e+07	2.82371e+07	4.81741e+07	4.67188e+07	4.33831e+07	4.95584e+07	4.49209e+07	5.88984e+07	3.12626e+07	5.38713e+07	4.48119e+07	6.30471e+07	5.90769e+07	3.84227e+07	4.15199e+07
244	7-Methyl-2,6,9,12-tetraoxahexadecane	C13 H28 O4	249.205	[M+H]+1	3.55836e+06	2.94697e+06	3.82307e+06	3.55248e+06	3.75928e+06	3.78471e+06	3.83737e+06	3.43283e+06	3.77749e+06	3.81747e+06	3.71351e+06	3.42684e+06	3.41541e+06	3.35312e+06	3.50928e+06	3.55233e+06	3.71608e+06	3.67747e+06
245	3,3,5,5-Tetramethylpyrroline-N-oxide	C8 H15 N O	142.122	[M+H]+1	7.75287e+06	7.89285e+06	5.71197e+06	7.68545e+06	5.8934e+06	5.90025e+06	7.13544e+06	5.99629e+06	5.77335e+06	6.67963e+06	5.96702e+06	7.25402e+06	6.24766e+06	5.80061e+06	6.99262e+06	5.9548e+06	5.41217e+06	6.77611e+06
246	EPIGALLOCATECHIN-3′-GLUCURONIDE	C21 H22 O13	481.099	[M-H]-1	1.5036e+06	676563	275107	538052	291495	280138	275432	289342	389648	1.30748e+06	259669	249176	273775	262871	296179	283476	238035	272435
247	Tetraglycol	C8 H18 O5	195.122	[M+H]+1	5.4284e+07	5.36006e+07	4.80866e+07	5.03435e+07	5.00764e+07	4.65878e+07	4.8523e+07	4.84407e+07	2.68638e+07	5.88816e+07	4.63252e+07	5.04537e+07	4.73141e+07	4.71974e+07	4.94011e+07	5.20339e+07	5.99088e+07	4.87503e+07
248	2-C-Methyl-D-erythritol4-phosphate	C5 H13 O7 P	215.032	[M-H]-1	6.00903e+07	3.65165e+07	5.43961e+07	6.51521e+07	3.19301e+07	2.11378e+07	2.68426e+07	5.04331e+07	1.51233e+07	1.33467e+07	1.75797e+07	9.78004e+06	1.52042e+07	1.19792e+07	1.29755e+07	7.72293e+06	1.19538e+07	2.70081e+07
249	PEG n5	C10 H22 O6	239.148	[M+H]+1	4.24944e+07	4.06873e+07	4.05573e+07	4.14833e+07	6.61188e+07	4.0072e+07	6.49666e+07	3.94436e+07	4.41196e+07	4.40425e+07	1.42722e+07	4.19428e+07	4.14991e+07	1.51441e+07	4.4328e+07	4.06001e+07	1.99787e+07	4.23257e+07
250	(2R)-1-[(Hydroxy{[(1s,3R)-2,3,4,5,6-pentahydroxycyclohexyl]oxy}phosphoryl)oxy]-3-(palmitoyloxy)-2-propanyl (11Z,14Z)-11,14-icosadienoate	C45 H83 O13 P	861.55	[M-H]-1	5.16216e+07	3.64659e+07	3.91474e+07	1.3938e+07	3.67255e+07	2.7915e+07	3.00036e+07	2.42365e+07	3.81089e+07	5.26516e+07	2.96754e+07	3.25004e+07	3.18261e+07	4.57987e+07	2.24376e+07	3.42327e+07	5.34352e+07	2.30166e+07
251	5-Nitro-o-toluidine	C7 H8 N2 O2	153.066	[M+H]+1	1.76943e+07	1.23846e+07	1.79866e+07	2.00539e+07	2.09531e+07	3.23157e+07	5.52e+07	4.82944e+07	3.37203e+07	3.99532e+07	4.65067e+07	3.46955e+07	3.63483e+07	3.26972e+07	3.59682e+07	5.82377e+07	4.68011e+07	4.405e+07
252	Ethyl Butylacetylaminopropionate	C11 H21 N O3	216.159	[M+H]+1	5.55443e+06	6.57893e+06	5.93093e+06	6.97353e+06	6.90074e+06	6.41483e+06	6.28266e+06	7.16232e+06	6.39735e+06	6.50632e+06	6.1247e+06	7.25449e+06	6.25708e+06	6.62381e+06	6.85668e+06	6.03723e+06	6.29943e+06	7.23909e+06
253	N-2-Ethylhexyl bicycloheptenedicarboximide	C17 H25 N O2	276.195	[M+H]+1	6.61118e+06	7.12775e+06	7.08928e+06	7.87521e+06	7.2236e+06	5.77298e+06	7.04947e+06	6.94151e+06	6.99726e+06	6.56522e+06	6.30525e+06	7.16768e+06	6.59981e+06	6.79355e+06	6.7495e+06	6.99526e+06	6.58348e+06	6.46572e+06
254	O-{Hydroxy[(2R)-2-(icosanoyloxy)-3-(stearoyloxy)propoxy]phosphoryl}-L-serine	C44 H86 N O10 P	818.588	[M-H]-1	3.19836e+06	3.64729e+06	2.44988e+06	7.11332e+06	3.23595e+06	3.42937e+06	5.53153e+07	5.02813e+07	5.00522e+07	5.43258e+07	3.74918e+07	5.58139e+07	5.72745e+07	5.54576e+07	4.98495e+07	5.19047e+07	4.94434e+07	4.78257e+07
255	(-)-Caryophyllene oxide	C15 H24 O	221.189	[M+H]+1	1.91441e+06	1.40785e+06	2.3329e+06	1.48765e+06	1.08736e+06	2.3884e+06	2.67288e+06	2.77805e+06	3.08114e+06	3.59988e+06	2.9966e+06	3.34802e+06	4.28574e+06	4.11241e+06	4.50171e+06	4.34622e+06	4.59101e+06	3.94789e+06
256	Glutarylcarnitine	C12 H21 N O6	276.144	[M+H]+1	2.05776e+07	3.90445e+07	2.48442e+07	4.37801e+07	2.33838e+07	2.39611e+07	1.50753e+07	1.73194e+07	6.84927e+06	4.70797e+07	2.10915e+07	8.94612e+06	1.58882e+07	1.20169e+07	1.58289e+07	1.38831e+07	1.10912e+07	1.87703e+07
257	trans-Petroselinic acid	C18 H34 O2	563.505	[M-H]-1	1.74861e+07	3.49861e+07	2.35537e+07	5.1017e+07	4.46711e+07	3.16971e+07	2.34684e+07	2.13343e+07	3.1823e+07	3.3069e+07	2.85203e+07	1.87164e+07	3.51887e+07	2.68045e+07	3.07813e+07	2.94317e+07	1.5013e+07	2.41543e+07
258	Dibutyl phthalate	C16 H22 O4	279.158	[M+H]+1	9.64827e+06	1.00035e+07	1.02503e+07	9.48049e+06	9.40089e+06	9.62339e+06	9.78933e+06	9.46382e+06	9.26461e+06	9.15393e+06	8.70244e+06	7.61044e+06	7.55957e+06	8.04011e+06	8.07838e+06	7.74156e+06	7.57919e+06	7.48867e+06
259	(2R)-1-[(Hydroxy{[(1s,3R)-2,3,4,5,6-pentahydroxycyclohexyl]oxy}phosphoryl)oxy]-3-(palmitoyloxy)-2-propanyl (10Z,13Z,16Z)-10,13,16-docosatrienoate	C47 H85 O13 P	887.563	[M-H]-1	3.86214e+07	3.77653e+07	2.01738e+07	1.7795e+07	2.38918e+07	2.1685e+07	2.34115e+07	2.67074e+07	3.05479e+07	3.07673e+07	3.4077e+07	3.34688e+07	3.95965e+07	2.88824e+07	1.94119e+07	1.57203e+07	3.08194e+07	6.07478e+07
260	Adenine	C5 H5 N5	136.061	[M+H]+1	4.00941e+07	1.05725e+07	4.03454e+07	4.01481e+07	6.16964e+07	3.7598e+07	7.04611e+06	3.34791e+07	1.28562e+07	4.30736e+07	2.71428e+07	2.77272e+07	2.77767e+07	2.87278e+07	5.1619e+07	3.70266e+07	2.89152e+07	4.10175e+07
261	N-8-Nonenoylglycine	C11 H19 N O3	214.143	[M+H]+1	5.12568e+06	4.95727e+06	5.91288e+06	5.47911e+06	4.93052e+06	5.60386e+06	4.82999e+06	6.18064e+06	5.34461e+06	5.08331e+06	5.09069e+06	5.03834e+06	5.08418e+06	6.0519e+06	5.13199e+06	5.26152e+06	5.06254e+06	5.36836e+06
262	N4-Phosphoagmatine	C5 H15 N4 O3 P	211.096	[M+H]+1	1.89694e+06	1.83812e+06	1.84473e+06	2.05304e+06	1.04168e+06	2.11104e+06	2.97177e+06	2.956e+06	3.67244e+06	3.35882e+06	3.51465e+06	3.81815e+06	4.62643e+06	4.46142e+06	4.8929e+06	4.25284e+06	4.18141e+06	4.02548e+06
263	Pentadecanoic acid	C15 H30 O2	241.217	[M-H]-1	2.64647e+07	3.51835e+07	2.15777e+07	3.40442e+07	4.60707e+07	3.43865e+07	2.27018e+07	2.21816e+07	3.55516e+07	3.20055e+07	2.754e+07	2.02211e+07	2.55749e+07	2.26674e+07	3.02792e+07	2.54981e+07	2.60275e+07	2.41338e+07
264	Bis-D-fructose2'_1:2_1'-dianhydride	C12 H20 O10	325.112	[M+H]+1	6.18811e+07	2.17725e+06	3.71471e+07	4.60726e+06	2.34503e+07	139751	825340	4.51603e+07	125653	91462.4	438880	173664	311481	242001	569602	87575.2	197530	1.07943e+06
265	(2R)-1-[(Hydroxy{[(1s,3R)-2,3,4,5,6-pentahydroxycyclohexyl]oxy}phosphoryl)oxy]-3-(palmitoyloxy)-2-propanyl (9Z)-9-hexadecenoate	C41 H77 O13 P	807.501	[M-H]-1	2.39742e+07	2.06942e+07	2.88346e+07	1.906e+07	1.3308e+07	2.30144e+07	2.5344e+07	3.29093e+07	1.70353e+07	8.47558e+06	2.35803e+07	1.9359e+07	2.66555e+07	1.80933e+07	2.75441e+07	2.81111e+07	3.36157e+07	2.77142e+07
266	piritramide	C27 H34 N4 O	429.265	[M-H]-1	2.29789e+06	2.18524e+06	3.2481e+06	2.72564e+06	3.17059e+06	3.6212e+06	3.51445e+06	3.62099e+06	3.62471e+06	3.85556e+06	4.34108e+06	4.23602e+06	5.139e+06	4.53564e+06	5.96238e+06	4.28539e+06	5.17722e+06	3.99176e+06
267	Myristyl sulfate	C14 H30 O4 S	293.179	[M-H]-1	7.91217e+06	6.84637e+06	7.31863e+06	7.05996e+06	5.70129e+06	8.33547e+06	6.89314e+06	5.50065e+06	6.22375e+06	7.20035e+06	5.85297e+06	6.23036e+06	6.77072e+06	6.3937e+06	5.41016e+06	5.5293e+06	5.57569e+06	5.31063e+06
268	1-Hydroxy-2-(beta-D-glucosyloxy)-9_10-anthraquinone	C20 H18 O9	401.088	[M-H]-1	5.1223e+06	5.2579e+06	5.39558e+06	5.21911e+06	4.72947e+06	4.68191e+06	4.75766e+06	5.64824e+06	5.59802e+06	5.34032e+06	5.26583e+06	5.40792e+06	5.33472e+06	4.99845e+06	5.09524e+06	4.79174e+06	4.6321e+06	5.09821e+06
269	(2R)-1-[(Hydroxy{[(1s,3R)-2,3,4,5,6-pentahydroxycyclohexyl]oxy}phosphoryl)oxy]-3-(stearoyloxy)-2-propanyl (4Z,7Z,10Z,13Z,16Z,19Z)-4,7,10,13,16,19-docosahexaenoate	C49 H83 O13 P	909.551	[M-H]-1	4.04414e+07	3.41479e+07	3.34674e+07	1.52077e+07	2.80721e+07	1.84724e+07	2.18668e+07	2.00102e+07	2.50956e+07	1.55352e+07	2.38885e+07	1.93741e+07	2.23802e+07	2.75864e+07	2.42156e+07	2.54781e+07	3.53415e+07	2.15644e+07
270	D-(-)-Glutamine	C5 H10 N2 O3	147.076	[M+H]+1	1.04472e+07	2.06898e+07	1.39387e+07	2.12924e+07	1.10115e+07	1.6983e+07	4.3995e+07	3.50856e+07	2.87984e+07	2.36355e+07	1.86099e+07	2.13233e+07	4.43725e+07	2.14806e+07	1.53359e+07	2.54479e+07	2.54565e+07	3.77274e+07
271	Decanoic acid	C10 H20 O2	171.138	[M-H]-1	7.61778e+06	8.11094e+06	7.36469e+06	1.05393e+07	9.53096e+06	1.02608e+07	7.286e+06	8.79946e+06	9.50407e+06	1.06979e+07	8.11309e+06	7.82695e+06	7.95755e+06	8.07694e+06	8.36951e+06	9.31318e+06	8.68919e+06	9.51254e+06
272	Atagabalin	C10 H19 N O2	186.148	[M+H]+1	4.1179e+06	4.48671e+06	4.08269e+06	4.34857e+06	4.04495e+06	4.18197e+06	3.84999e+06	4.21182e+06	4.36119e+06	4.36251e+06	3.80742e+06	4.47173e+06	4.31251e+06	4.18513e+06	4.46118e+06	4.28968e+06	4.35266e+06	4.14972e+06
273	(+/-)12(13)-DiHOME	C18 H34 O4	295.228	[M-H]-1	2.06144e+07	2.41343e+07	1.63375e+07	2.07091e+07	2.21108e+07	1.45878e+07	1.45404e+07	1.47108e+07	1.23048e+07	1.59617e+07	1.33193e+07	1.14374e+07	9.44898e+06	1.09928e+07	9.86583e+06	1.15094e+07	1.14761e+07	1.00341e+07
274	Caprolactam	C6 H11 N O	114.091	[M+H]+1	4.86659e+07	2.95417e+07	4.96388e+07	4.96668e+07	5.11608e+07	4.82066e+07	4.67431e+07	4.11653e+07	4.52024e+07	3.85292e+07	4.30367e+07	4.3984e+07	3.58747e+07	3.95912e+07	3.7106e+07	3.96139e+07	3.05803e+07	3.69569e+07
275	Furmecyclox	C14 H21 N O3	250.145	[M-H]-1	1.25999e+07	1.16139e+07	1.17417e+07	1.10271e+07	1.21302e+07	1.08542e+07	1.11254e+07	1.12488e+07	1.12672e+07	1.25601e+07	1.1441e+07	1.19762e+07	1.13665e+07	1.10599e+07	1.17889e+07	1.1382e+07	1.21894e+07	1.20341e+07
276	(2R)-3-{[(2-Aminoethoxy)(hydroxy)phosphoryl]oxy}-2-[(9Z,12Z)-9,12-octadecadienoyloxy]propyl (7Z,10Z,13Z,16Z,19Z)-7,10,13,16,19-docosapentaenoate	C45 H76 N O8 P	788.523	[M-H]-1	1.05599e+07	8.40822e+06	4.92655e+06	5.86881e+07	2.93562e+07	1.2388e+07	8.9823e+06	1.65255e+06	4.72804e+06	3.13008e+06	5.01801e+06	6.29767e+06	8.66801e+06	5.75273e+06	1.81758e+06	1.15039e+07	2.91889e+06	5.09402e+06
277	bucromarone	C29 H37 N O4	464.282	[M+H]+1	745397	1.3353e+07	2.72084e+06	5.34689e+06	7.42206e+06	1.6722e+06	1.36451e+06	8.11007e+06	1.03012e+07	2.85222e+06	4.02616e+06	6.34584e+06	1.42351e+07	1.11475e+07	3.87681e+06	1.02031e+07	4.02311e+06	7.92539e+06
278	3-hydroxy-3-methylpentanedioic acid	C6 H10 O5	180.086	[M+H]+1	5.05879e+07	2.09551e+07	5.81867e+07	3.83326e+07	5.46814e+07	1.28077e+07	1.8257e+07	3.88995e+07	1.0355e+07	5.07045e+06	9.43949e+06	6.31586e+06	8.53986e+06	9.00155e+06	9.41821e+06	9.40422e+06	8.39977e+06	1.48866e+07
279	3-Dehydroecdysone	C27 H42 O6	461.291	[M-H]-1	7.61606e+06	5.95545e+06	2.86627e+06	1.096e+07	4.16445e+06	7.49099e+06	8.43233e+06	3.96383e+06	1.33904e+07	1.7747e+07	8.52857e+06	1.9687e+06	5.08787e+06	9.09093e+06	5.35136e+06	5.2295e+06	5.7307e+06	3.98264e+06
280	Ergothioneine;Thiolhistidine-betaine	C9 H15 N3 O2 S	230.095	[M+H]+1	1.57334e+06	1.83468e+06	1.57103e+06	3.41325e+06	2.32201e+06	2.08825e+06	2.26088e+06	1.64249e+06	1.55913e+06	892883	2.61227e+06	2.29585e+06	2.63933e+06	1.86299e+06	2.26447e+06	4.50723e+07	9.98026e+06	2.04536e+06
281	(S)-1-Methoxy-3-heptanethiol	C8 H18 O S	163.115	[M+H]+1	7.19192e+06	1.90981e+07	6.96233e+06	2.58261e+07	2.63073e+07	3.28596e+07	3.12809e+07	4.17062e+07	3.04346e+07	1.44711e+07	4.0617e+07	3.9695e+07	4.22992e+07	3.12287e+07	3.93039e+07	1.29024e+07	3.46839e+07	2.868e+07
282	(+/-)-6-Hydroxy-3-oxo-alpha-ionol	C13 H20 O3	225.148	[M+H]+1	5.51052e+06	5.45369e+06	5.52735e+06	5.25456e+06	5.52329e+06	5.71322e+06	5.28658e+06	5.73147e+06	6.46777e+06	5.5156e+06	5.19575e+06	5.32403e+06	4.90779e+06	5.05284e+06	5.11748e+06	4.9575e+06	5.10441e+06	5.21492e+06
283	N-Nonanoylglycine	C11 H21 N O3	216.159	[M+H]+1	3.93101e+06	4.01246e+06	3.64492e+06	3.96257e+06	4.2205e+06	3.94702e+06	3.80319e+06	4.45083e+06	3.83913e+06	3.83531e+06	3.89048e+06	3.82942e+06	3.70782e+06	4.00088e+06	3.83009e+06	3.78416e+06	3.61957e+06	4.25526e+06
284	Acetonecyanohydrin	C4 H7 N O	86.0603	[M+H]+1	4.91482e+06	2.41546e+07	9.94618e+06	2.31213e+07	2.58077e+07	2.86175e+07	1.09864e+07	8.18684e+06	1.10514e+07	7.89334e+06	8.25714e+06	7.14614e+06	1.1047e+07	1.24274e+07	9.173e+06	6.16419e+06	1.04375e+07	1.04688e+07
285	Mesitol	C9 H12 O	137.096	[M+H]+1	3.88994e+06	4.52205e+06	4.55853e+06	4.36235e+06	3.63851e+06	4.11363e+06	4.05643e+06	3.87278e+06	4.42971e+06	4.90801e+06	4.52597e+06	4.68987e+06	4.25227e+06	4.61858e+06	4.2165e+06	4.0008e+06	3.96778e+06	4.47079e+06
286	3-tert-Butyladipic acid	C10 H18 O4	201.113	[M-H]-1	1.63281e+07	1.77827e+07	1.9006e+07	1.83366e+07	1.95422e+07	1.66857e+07	1.26861e+07	1.22978e+07	1.21232e+07	1.02041e+07	1.00665e+07	1.07052e+07	5.70966e+06	6.36331e+06	5.80374e+06	5.47856e+06	6.03887e+06	5.20953e+06
287	1-oleoyl-2-palmitoleoyl-sn-glycero-3-phosphoethanolamine	C39 H74 N O8 P	714.508	[M-H]-1	1.59544e+06	1.6955e+06	8.15379e+06	1.05871e+07	1.6557e+07	9.15574e+06	6.19928e+06	7.34635e+06	2.10959e+07	1.27657e+07	5.08718e+06	1.14062e+07	3.35927e+07	2.35482e+07	2.44534e+07	5.97278e+06	1.73836e+07	2.05453e+07
288	4-Undecylbenzenesulfonic acid	C17 H28 O3 S	311.169	[M-H]-1	5.23902e+06	4.20249e+06	6.0111e+06	5.85053e+06	6.61984e+06	7.01669e+06	7.0085e+06	5.39232e+06	5.54933e+06	5.99857e+06	5.357e+06	5.07292e+06	5.61787e+06	4.68885e+06	5.44799e+06	5.30707e+06	4.83336e+06	4.98455e+06
289	Creatinine	C4 H7 N3 O	114.066	[M+H]+1	8.85522e+06	1.32098e+07	1.05201e+07	1.59797e+07	1.42274e+07	1.1827e+07	3.14092e+07	2.88274e+07	2.45751e+07	3.07801e+07	3.75557e+07	2.2129e+07	3.16198e+07	3.7569e+07	4.24643e+07	4.1188e+07	3.07202e+07	4.08127e+07
290	2-[(2S,3R,4S,5R)-3,4-Dihydroxy-5-{[(isopropylcarbamoyl)amino]methyl}tetrahydro-2-furanyl]-N-(3-pyridinylmethyl)acetamide	C17 H26 N4 O5	389.177	[M+H]+1	1.50854e+06	1.35167e+06	1.40466e+06	1.31021e+06	1.47518e+06	1.19462e+06	1.59704e+06	1.4581e+06	1.78848e+06	1.30029e+06	1.37928e+06	1.45654e+06	1.75267e+06	1.62325e+06	1.49838e+06	1.71026e+06	1.33166e+06	1.70013e+06
291	NP-015331	C26 H34 O6	460.268	[M+H]+1	8.82071e+06	7.34187e+06	6.40773e+06	7.46912e+06	6.30432e+06	1.2675e+07	9.09238e+06	6.29691e+06	5.38232e+06	6.49079e+06	8.39302e+06	7.15606e+06	1.32469e+07	8.67692e+06	1.05913e+07	8.65543e+06	9.22151e+06	1.43725e+07
292	Pipecolic acid	C6 H11 N O2	130.086	[M+H]+1	9.22438e+06	9.78473e+06	8.30991e+06	1.12086e+07	1.41608e+07	7.40902e+06	5.45354e+07	3.06162e+07	2.73415e+07	3.57506e+07	3.26366e+07	3.39056e+07	2.87184e+07	3.37541e+07	3.60678e+07	3.83027e+07	4.404e+07	2.8091e+07
293	1-Palmitoyl-2-linoleoyl PE	C39 H74 N O8 P	714.508	[M-H]-1	1.51504e+06	1.7277e+06	6.15313e+06	2.45981e+07	2.25362e+07	4.98851e+07	4.09189e+07	1.10539e+07	4.15011e+06	1.56651e+07	9.6847e+06	4.43214e+07	1.3685e+07	1.97623e+07	3.67881e+07	1.44011e+07	2.48643e+07	2.62699e+07
294	NP-011548	C18 H34 O3	297.243	[M-H]-1	1.28435e+07	1.24587e+07	1.04094e+07	1.14456e+07	1.08292e+07	1.39383e+07	1.12614e+07	1.08748e+07	9.97332e+06	8.4436e+06	6.24273e+06	8.92513e+06	8.51851e+06	8.44525e+06	4.64607e+06	7.16282e+06	4.28314e+06	8.24593e+06
295	3alpha_12alpha-Dihydroxy-7-oxo-5beta-cholanate	C24 H38 O5	405.265	[M-H]-1	1.1996e+06	1.29398e+07	1.30466e+06	2.95901e+06	6.59547e+06	994214	355965	1.64913e+06	1.24353e+06	672189	816647	1.12793e+06	1.10904e+06	650934	1.43337e+06	1.8574e+06	705363	1.98235e+06
296	Oleamide	C18 H35 N O	282.278	[M+H]+1	1.73539e+07	1.74913e+07	1.59403e+07	1.31346e+07	1.04416e+07	1.20366e+07	8.87015e+06	9.53779e+06	9.60492e+06	7.83958e+06	6.52094e+06	5.74855e+06	4.14563e+06	4.33639e+06	4.9067e+06	4.12806e+06	4.68454e+06	3.48861e+06
297	Pyruvic acid	C3 H4 O3	87.0075	[M-H]-1	4.8986e+07	3.9638e+07	4.2248e+07	5.33971e+07	3.92141e+07	4.52507e+07	2.99635e+07	3.78918e+07	3.11066e+07	3.14079e+07	2.64252e+07	2.45807e+07	2.38578e+07	2.75758e+07	3.19836e+07	2.62815e+07	2.56047e+07	3.16093e+07
298	2-Furoic acid	C5 H4 O3	111.008	[M-H]-1	4.35979e+07	4.25418e+07	4.67853e+07	4.43706e+07	5.26963e+07	4.67618e+07	4.60398e+07	3.97524e+07	4.33972e+07	3.66946e+07	4.23562e+07	3.99639e+07	8.3646e+06	3.76026e+07	8.71238e+06	7.86196e+06	3.53676e+07	1.0466e+07
299	Leucylproline	C11 H20 N2 O3	229.154	[M+H]+1	2.40628e+07	2.49901e+07	3.2688e+07	2.58691e+07	4.01853e+07	2.45326e+07	2.65144e+07	3.18793e+07	4.03439e+07	1.95387e+07	2.61689e+07	3.60443e+07	2.43704e+07	4.00085e+07	2.38594e+07	2.64492e+07	2.12433e+07	1.61595e+07
300	(+)-Ophiobolin A	C25 H36 O4	399.254	[M-H]-1	3.6097e+06	3.57059e+06	3.56432e+06	3.28945e+06	3.32371e+06	3.0151e+06	2.9892e+06	3.13408e+06	2.90704e+06	2.86449e+06	3.16266e+06	2.84934e+06	3.35989e+06	3.33177e+06	3.39682e+06	3.26387e+06	3.17165e+06	3.08913e+06
301	N-Stearoyltyrosine	C27 H45 N O4	448.341	[M+H]+1	1.90111e+07	1.55934e+07	1.39276e+07	2.05513e+07	1.31634e+07	2.71647e+07	3.01375e+07	3.76248e+07	2.50894e+07	4.36224e+07	3.33468e+07	2.79181e+07	2.78251e+07	3.84314e+07	4.23561e+07	4.62905e+07	3.75551e+07	2.48408e+07
302	C18-Carnitine	C25 H49 N O4	428.372	[M+H]+1	6.30173e+06	6.81707e+06	1.07094e+07	4.7172e+06	7.54015e+06	6.7859e+06	1.69653e+07	2.13659e+07	2.22585e+07	1.52825e+07	2.23387e+07	1.64809e+07	2.06819e+07	1.60998e+07	2.2238e+07	2.35327e+07	2.51355e+07	2.85509e+07
303	3-Methylsulfolene	C5 H8 O2 S	133.032	[M+H]+1	3.05491e+07	4.41083e+07	4.15475e+07	3.54413e+07	2.94652e+07	3.67613e+07	4.40093e+07	3.3538e+07	6.34426e+06	1.92321e+07	3.7779e+07	3.79045e+07	2.46804e+07	3.25937e+07	2.47202e+07	3.89408e+07	2.51806e+07	2.26528e+07
304	Anhydrovitamin A	C20 H28	269.226	[M+H]+1	2.73112e+06	3.49424e+06	1.78482e+06	1.12838e+06	442411	301133	326784	896339	585638	1.81447e+06	376645	285237	363870	428137	497269	164977	276463	339134
305	O-(Hydroxy{(2R)-2-[(15Z)-15-tetracosenoyloxy]-3-[(9Z)-9-tetradecenoyloxy]propoxy}phosphoryl)-L-serine	C44 H82 N O10 P	814.561	[M-H]-1	5.0899e+07	3.31191e+07	2.34766e+07	9.96669e+06	2.24891e+07	1.73889e+07	6.78259e+06	1.04045e+07	9.64609e+06	6.34575e+06	1.99492e+07	2.51195e+07	1.52337e+07	1.75841e+07	1.18882e+07	2.00044e+07	2.38086e+07	2.85126e+07
306	2,2,6,6-Tetramethyl-4-piperidinol	C9 H19 N O	158.154	[M+H]+1	3.79905e+06	3.68049e+06	3.63462e+06	3.68568e+06	3.9155e+06	3.9597e+06	3.79745e+06	3.75767e+06	3.7221e+06	4.12847e+06	4.06841e+06	3.90011e+06	4.06957e+06	4.67769e+06	3.76839e+06	4.24616e+06	4.30784e+06	3.86138e+06
307	D-Phenylalanine	C9 H11 N O2	166.086	[M+H]+1	7.26747e+06	1.6363e+06	1.93762e+06	1.51217e+06	1.39816e+06	1.52666e+06	764485	1.19909e+06	831978	1.74451e+06	1.94705e+06	1.56844e+06	1.6371e+06	1.41713e+06	1.71785e+06	4.20004e+06	1.70517e+06	865119
308	Heptanethiol	C7 H16 S	133.105	[M+H]+1	5.09835e+06	1.80619e+07	6.18783e+06	1.69936e+07	2.1695e+07	3.52612e+07	1.31712e+07	1.49246e+07	2.19753e+07	4.48659e+06	5.4164e+06	1.8901e+07	2.11735e+07	2.21207e+07	3.2775e+07	4.77883e+07	1.78215e+07	3.43002e+07
309	1-[(8Z,11Z,14Z)-icosatrienoyl]-sn-glycero-3-phosphocholine	C28 H52 N O7 P	546.354	[M+H]+1	2.22691e+07	3.86735e+07	4.97307e+07	4.10254e+07	3.7912e+07	2.26965e+07	1.18352e+07	1.3617e+07	9.5045e+06	9.26102e+06	1.33614e+07	5.45997e+06	1.30504e+07	9.13303e+06	8.9959e+06	5.61658e+06	5.36127e+06	9.80182e+06
310	Cytosine	C4 H5 N3 O	112.051	[M+H]+1	4.51365e+07	1.82682e+07	2.43949e+07	2.31141e+07	2.80122e+07	3.60632e+07	2.00833e+07	1.60661e+07	1.81334e+07	1.35293e+07	1.82382e+07	1.2553e+07	2.65175e+07	2.1787e+07	2.94865e+07	1.07279e+07	1.46022e+07	1.82421e+07
311	12(S)-HETE	C20 H32 O3	319.228	[M-H]-1	5.07781e+06	6.72527e+06	9.30142e+06	1.57051e+07	1.07659e+07	1.32706e+07	3.03113e+07	4.01667e+07	8.23058e+06	1.66155e+07	2.10359e+07	1.03368e+07	1.02266e+07	2.10985e+07	1.51498e+07	2.53423e+07	3.07194e+07	4.66228e+07
312	1-Palmitoyl-2-α-linolenoyl-sn-glycero-3-phosphoglycerol	C40 H73 O10 P	743.487	[M-H]-1	2.18734e+07	1.78086e+07	1.58219e+07	1.93402e+07	2.29955e+07	1.25327e+07	8.83358e+06	8.65013e+06	1.11191e+07	1.44136e+07	1.36423e+07	1.23875e+07	1.07635e+07	1.2127e+07	1.546e+07	1.29516e+07	4.40291e+07	8.64146e+06
313	Hexylamine	C6 H15 N	102.128	[M+H]+1	4.43659e+07	4.11733e+07	3.84986e+07	3.37382e+07	2.98534e+07	4.07092e+07	3.85552e+07	3.68296e+07	3.92238e+07	4.00042e+07	3.70725e+07	3.08578e+07	3.3634e+07	3.72393e+07	3.23948e+07	3.3712e+07	3.90063e+07	3.51621e+07
314	L-γ-Glutamyl-L-leucine	C11 H20 N2 O5	261.144	[M+H]+1	3.70404e+07	3.17942e+07	3.622e+07	2.73733e+07	4.84941e+07	2.52643e+07	7.05355e+06	2.09094e+07	6.71297e+06	1.03262e+07	1.57284e+07	1.19221e+07	1.36573e+07	1.04991e+07	1.82291e+07	1.49799e+07	6.88103e+06	1.46107e+07
315	Tris(2-butoxyethyl) phosphate	C18 H39 O7 P	399.25	[M+H]+1	4.28605e+06	3.27051e+06	3.47507e+06	2.89769e+06	4.15304e+06	3.54753e+06	3.58541e+06	3.7761e+06	3.35651e+06	3.13994e+06	3.5064e+06	3.30691e+06	2.77239e+06	3.14212e+06	3.4985e+06	2.94303e+06	3.08385e+06	2.90506e+06
316	LysoPC(18:3(9Z,12Z,15Z))	C26 H48 N O7 P	518.323	[M+H]+1	1.72848e+07	2.20255e+07	3.27621e+07	2.62041e+07	4.84118e+07	1.62305e+07	3.39267e+06	1.15211e+07	1.03434e+07	4.09919e+06	1.07618e+07	4.42451e+06	1.14409e+07	8.46934e+06	9.04299e+06	2.49821e+06	7.04077e+06	1.19583e+07
317	Docosapentaenoic acid	C22 H34 O2	329.249	[M-H]-1	8.22336e+06	1.55641e+07	1.14015e+07	4.79198e+07	1.55919e+07	1.16905e+07	9.9754e+06	7.79817e+06	1.08797e+07	1.22922e+07	1.02475e+07	8.1404e+06	1.07686e+07	9.93934e+06	1.31082e+07	3.04008e+07	7.52879e+06	8.14839e+06
318	3,5-Dinitro-o-cresol (DNOC)	C7 H6 N2 O5	197.02	[M-H]-1	1.31481e+06	3.12308e+06	3.34427e+06	3.18288e+06	3.29736e+06	3.30713e+06	1.81466e+06	1.56533e+06	1.49143e+06	1.55543e+06	3.16963e+06	1.67756e+06	1.24575e+06	3.21968e+06	1.62116e+06	3.41649e+06	1.47003e+06	3.25413e+06
319	methyprylon	C10 H17 N O2	184.133	[M+H]+1	5.40388e+06	5.00023e+06	4.62645e+06	4.60081e+06	4.28513e+06	4.41821e+06	5.66084e+06	5.05456e+06	5.70719e+06	4.74899e+06	4.64822e+06	5.9546e+06	5.242e+06	5.76205e+06	6.13788e+06	5.69492e+06	5.15834e+06	6.30827e+06
320	11(E)-Eicosenoic Acid	C20 H38 O2	309.28	[M-H]-1	1.1013e+07	2.83632e+07	1.55745e+07	2.22607e+07	2.66995e+07	1.75726e+07	1.97819e+07	1.26542e+07	2.11299e+07	1.30647e+07	1.97801e+07	1.62204e+07	2.03892e+07	2.11534e+07	2.23336e+07	1.54652e+07	1.28783e+07	1.42051e+07
321	ornithinoalanine	C8 H17 N3 O4	220.13	[M+H]+1	4.2589e+06	337840	3.90146e+06	2.69636e+06	2.42625e+06	3.62742e+06	4.10092e+06	1.96686e+06	1.47161e+06	3.60296e+06	3.54235e+06	2.76975e+06	1.42868e+06	2.68145e+06	3.17567e+06	3.26489e+06	3.92627e+06	1.94156e+06
322	2_3-Bis-O-(geranylgeranyl)glycerol1-phosphate	C43 H73 O6 P	717.523	[M+H]+1	1.37209e+06	1.43767e+06	3.85114e+07	4.54854e+07	4.3265e+07	3.16308e+07	3.1549e+07	1.93579e+07	1.63285e+07	1.79828e+07	1.95896e+07	3.22196e+07	2.63445e+07	2.31959e+07	3.14561e+07	3.05606e+07	2.67383e+07	2.97364e+07
323	Tranexamic acid	C8 H15 N O2	158.117	[M+H]+1	6.25775e+06	6.14512e+06	6.62437e+06	6.24884e+06	3.74833e+06	5.78242e+06	4.13562e+06	5.78536e+06	4.94372e+06	6.01428e+06	5.36938e+06	5.10957e+06	4.95527e+06	3.66983e+06	4.49878e+06	5.36643e+06	4.01328e+06	4.41595e+06
324	Arachidonic acid ethyl ester	C22 H36 O2	339.288	[M+H]+1	2.63528e+06	2.27786e+06	2.51714e+06	1.68118e+06	1.73377e+06	1.47792e+06	1.32568e+06	1.77487e+06	819434	2.84169e+06	1.26676e+06	743552	1.47014e+06	2.33299e+06	1.29654e+06	1.07665e+06	1.42075e+06	902580
325	Ornithine	C5 H12 N2 O2	133.097	[M+H]+1	3.05067e+07	1.42342e+07	2.1758e+07	2.6684e+07	2.52342e+07	3.16882e+07	1.83921e+07	1.65043e+07	1.84945e+07	2.17945e+07	1.33661e+07	1.89396e+07	2.26683e+07	3.0379e+07	1.75023e+07	2.64111e+07	1.42334e+07	2.04224e+07
326	(R)-2_3-Dihydroxy-3-methylpentanoate	C6 H12 O4	171.062	[M+Na]+1	2.3372e+07	2.53532e+07	2.66504e+07	1.94271e+07	2.05292e+07	2.71244e+07	3.85587e+07	3.75829e+07	2.99117e+07	2.69912e+07	3.01089e+07	2.97138e+07	3.06135e+07	2.98067e+07	2.70384e+07	4.1868e+07	4.57333e+07	4.52145e+07
327	3-[(19Z)-15,16-Dihydroxy-19-dotriaconten-1-yl]-5-methyl-2(5H)-furanone	C37 H68 O4	577.517	[M+H]+1	4.27671e+06	3.60546e+06	1.44881e+06	1.59578e+06	921473	1.64547e+06	1.32328e+06	3.203e+06	1.62618e+06	2.87266e+06	1.16251e+06	1.56868e+06	1.25656e+06	1.22937e+06	1.99394e+06	2.06768e+06	661066	2.02024e+06
328	?-(Methylenecyclopropyl)glycine	C6 H9 N O2	128.07	[M+H]+1	2.90067e+07	3.85446e+07	4.52976e+07	3.06428e+07	4.34095e+07	3.22655e+07	2.21624e+07	1.79217e+07	2.21296e+07	2.54305e+07	2.22074e+07	2.49086e+07	2.29092e+07	2.34152e+07	2.39363e+07	2.4063e+07	2.1067e+07	2.38852e+07
329	Υ-Aminobutyric acid (GABA)	C4 H9 N O2	104.071	[M+H]+1	2.4909e+07	3.01828e+07	2.68206e+07	2.77429e+07	3.45167e+07	2.44145e+07	3.32286e+07	3.84609e+07	3.77013e+07	3.11941e+07	3.83837e+07	2.99564e+07	4.01989e+07	3.25667e+07	4.26448e+07	3.75609e+07	3.05059e+07	3.92466e+07
330	4-Phospho-D-erythronate	C4 H9 O8 P	217.011	[M+H]+1	3.65626e+07	3.72382e+07	3.87676e+07	4.10939e+07	3.05563e+07	3.94336e+07	3.63473e+07	3.78236e+07	3.96469e+07	3.78133e+07	3.8454e+07	4.18747e+07	3.83462e+07	3.88209e+07	4.31273e+07	2.89502e+07	2.46637e+07	3.78294e+07
331	isodesmosine	C24 H40 N5 O8	527.295	[M+H]+1	3.15227e+07	3.82443e+07	3.74109e+07	3.85957e+07	3.6523e+07	2.60168e+07	1.99742e+07	9.29974e+06	1.73819e+07	2.10956e+07	2.47505e+07	1.5186e+07	1.62025e+07	1.27926e+07	2.47566e+07	1.82426e+07	1.69696e+07	2.00265e+07
332	L-Threonine	C4 H9 N O3	120.065	[M+H]+1	3.14759e+07	3.21552e+07	3.42302e+07	3.92759e+07	3.42289e+07	3.80816e+07	2.72777e+07	2.71276e+07	3.54439e+07	2.49064e+07	3.09546e+07	3.9972e+07	3.58158e+07	3.29769e+07	2.9466e+07	3.87122e+07	2.71093e+07	2.76321e+07
333	Margaric acid	C17 H34 O2	269.249	[M-H]-1	1.80186e+07	2.43222e+07	2.05948e+07	2.18353e+07	2.41089e+07	2.02942e+07	1.70256e+07	1.24496e+07	2.63468e+07	1.94904e+07	1.51802e+07	1.4749e+07	1.51916e+07	1.6083e+07	2.59216e+07	2.17661e+07	1.61187e+07	1.78806e+07
334	nifuratrone	C7 H8 N2 O5	199.035	[M-H]-1	4.23326e+06	4.15975e+06	4.26748e+06	4.30184e+06	3.96211e+06	4.12015e+06	4.0658e+06	4.20299e+06	4.27971e+06	4.31856e+06	4.27707e+06	4.28589e+06	4.31225e+06	4.21685e+06	4.25858e+06	4.01639e+06	3.94487e+06	4.05709e+06
335	Kynurenic acid	C10 H7 N O3	190.049	[M+H]+1	2.98514e+07	1.20836e+07	2.40954e+07	4.13042e+07	3.11544e+07	1.12413e+07	2.49499e+07	3.77904e+07	2.63956e+07	3.65992e+07	2.56762e+07	2.43664e+07	1.4399e+07	9.32961e+06	3.02888e+07	7.58952e+06	3.07237e+07	2.23752e+07
336	4-Imidazolemethanol	C4 H6 N2 O	99.0555	[M+H]+1	2.0606e+06	2.12055e+06	1.33802e+07	3.74065e+06	4.18503e+06	3.986e+06	3.75947e+06	3.81212e+06	1.33947e+07	3.18791e+06	5.02742e+06	4.02352e+06	2.11612e+07	3.79106e+06	3.93367e+06	4.67437e+06	4.01508e+06	3.78966e+06
337	asulam	C8 H10 N2 O4 S	231.043	[M+H]+1	3.03595e+07	3.19687e+07	2.7629e+07	2.62569e+07	2.41909e+07	2.83361e+07	2.00934e+07	2.64315e+07	2.35962e+07	2.58645e+07	2.46819e+07	2.42602e+07	2.18052e+07	1.88095e+07	1.89437e+07	2.03788e+07	1.41381e+07	2.1428e+07
338	NP-021733	C7 H13 N O2	144.102	[M+H]+1	1.3344e+07	1.3879e+07	1.16063e+07	2.06893e+07	1.67221e+07	9.25578e+06	2.54453e+07	1.91123e+07	2.32967e+07	1.66183e+07	1.54549e+07	1.86027e+07	1.93498e+07	1.7815e+07	2.11857e+07	1.92324e+07	2.06148e+07	2.23098e+07
339	1-(Propyldisulfanyl)-1-(propylsulfinyl)propane	C9 H20 O S3	239.059	[M-H]-1	3.18881e+06	3.09471e+06	3.29834e+06	3.11239e+06	3.27212e+06	2.92989e+06	3.21413e+06	2.87745e+06	3.08999e+06	2.92186e+06	3.32151e+06	3.65505e+06	3.43192e+06	3.20904e+06	3.182e+06	3.54887e+06	3.08782e+06	3.15248e+06
340	Linoleamide	C18 H33 N O	280.263	[M+H]+1	3.0503e+06	6.328e+06	2.32312e+06	2.6028e+06	2.06694e+06	3.04045e+06	3.16763e+06	2.22068e+06	2.57266e+06	6.86336e+06	2.93543e+06	2.69158e+06	2.52822e+06	2.17488e+06	3.07375e+06	3.30479e+06	2.68058e+06	2.28901e+06
341	alpha-Curcumene	C15 H22	203.179	[M+H]+1	974127	895146	1.17157e+06	1.32617e+06	752825	1.5644e+06	1.77766e+06	1.99118e+06	2.13843e+06	2.25306e+06	1.8007e+06	2.21031e+06	2.94911e+06	3.18998e+06	2.86457e+06	2.66398e+06	2.86091e+06	2.21059e+06
342	Undecanoic acid	C11 H22 O2	185.154	[M-H]-1	5.66362e+06	5.5264e+06	5.6297e+06	7.02644e+06	6.51028e+06	6.35184e+06	5.80152e+06	6.10156e+06	5.73672e+06	8.70402e+06	5.75865e+06	5.70941e+06	5.57297e+06	7.05717e+06	6.25417e+06	5.95306e+06	6.19684e+06	6.02268e+06
343	Taurodeoxycholic Acid	C26 H45 N O6 S	517.329	[M+H]+1	897471	8.36838e+06	1.53802e+06	2.50121e+06	2.91204e+06	1.48034e+06	1.85174e+06	8.2238e+06	6.54428e+06	4.46577e+06	2.16833e+06	4.73646e+06	1.47399e+07	7.34071e+06	4.83312e+06	6.99871e+06	3.27588e+06	8.82153e+06
344	3-O-(α-L-olivosyl)oleandolide	C26 H44 O10	517.301	[M+H]+1	750490	1.17001e+07	1.70963e+06	3.87266e+06	4.54814e+06	1.17403e+06	1.02845e+06	7.46468e+06	7.11651e+06	2.49072e+06	2.32034e+06	4.45354e+06	1.38999e+07	6.22093e+06	3.83722e+06	4.8457e+06	2.79447e+06	8.8018e+06
345	Dehydrowarfarin	C19 H14 O4	305.082	[M-H]-1	1.84257e+06	1.9594e+06	1.91575e+06	1.98206e+06	1.67722e+06	1.66924e+06	2.1445e+06	2.02937e+06	1.78866e+06	1.95372e+06	2.1439e+06	1.73577e+06	2.86819e+06	2.93347e+06	2.53788e+06	2.64317e+06	2.71205e+06	2.9683e+06
346	sphondin	C12 H8 O4	217.049	[M+H]+1	2.80715e+07	2.54526e+07	2.51677e+07	2.85356e+07	2.08482e+07	2.74892e+07	1.94552e+07	2.18471e+07	2.15471e+07	1.98233e+07	1.86664e+07	2.80562e+07	2.29913e+07	1.55192e+07	1.92428e+07	2.56587e+07	2.28106e+07	1.90114e+07
347	4-((4Z,6E)-5,7-Dimethyl-2,3-dihydro-1H-1,4-diazepin-6-yl)morpholine	C11 H19 N3 O	210.159	[M+H]+1	2.30796e+06	2.13536e+06	1.11541e+06	2.07827e+06	1.9884e+06	2.19159e+06	2.06337e+06	2.19643e+06	2.08105e+06	2.21335e+06	2.22141e+06	1.01765e+06	1.92565e+06	1.83807e+06	944492	4.11077e+06	2.17951e+06	2.00194e+06
348	Acetanilide	C8 H9 N O	136.075	[M+H]+1	3.29181e+07	3.65389e+07	3.79097e+07	1.8811e+07	2.2733e+07	3.10384e+07	1.1569e+07	1.77613e+07	1.80103e+07	2.09735e+07	2.80784e+07	1.77852e+07	1.28072e+07	1.21214e+07	1.3279e+07	1.27373e+07	1.00319e+07	2.17517e+07
349	2-Chloro-3-oxohexanedioic acid	C6 H7 Cl O5	195.005	[M+H]+1	3.26901e+07	3.49908e+07	3.42001e+07	3.64123e+07	3.71224e+07	3.4877e+07	3.62357e+07	3.59747e+07	3.82063e+07	1.28551e+07	3.72282e+07	3.83141e+07	3.67803e+07	3.79176e+07	3.84459e+07	3.87258e+07	4.05864e+07	3.59345e+07
350	Phytosphingosine;D-Ribo-2-amino-1_3_4-Octadecanetriol	C18 H39 N O3	318.299	[M+H]+1	3.39946e+06	1.75119e+06	3.47421e+06	2.75354e+06	1.98594e+06	1.70454e+06	2.20689e+06	3.43844e+06	2.33257e+06	3.21418e+06	1.77122e+06	2.21828e+06	2.72943e+06	2.19173e+06	2.54141e+06	2.1195e+06	2.96947e+06	5.06302e+06
351	N,N′-Di(2-propyn-1-yl)-1,4-butanediamine	C10 H16 N2	165.138	[M+H]+1	916455	812968	789425	966534	792414	775475	902622	899124	784732	747801	773924	760770	892243	850788	794067	682754	820623	698940
352	Suberic acid	C8 H14 O4	173.081	[M-H]-1	2.62273e+06	2.443e+06	2.47361e+06	2.64945e+06	2.67637e+06	2.50054e+06	3.24666e+06	3.71933e+06	3.06694e+06	4.45699e+06	3.03289e+06	2.64096e+06	3.21535e+06	3.13877e+06	2.85983e+06	2.47642e+06	2.93517e+06	3.4584e+06
353	Istamycin C1	C19 H37 N5 O6	432.28	[M+H]+1	2.4685e+06	2.77267e+06	2.53835e+06	3.28041e+06	3.20308e+06	2.97073e+06	2.70966e+06	2.54337e+06	2.36417e+06	2.48919e+06	2.35071e+06	2.3285e+06	2.70748e+06	3.27858e+06	2.72483e+06	3.13873e+06	3.10516e+06	3.31245e+06
354	(2R)-1-[(Hydroxy{[(1s,3R)-2,3,4,5,6-pentahydroxycyclohexyl]oxy}phosphoryl)oxy]-3-[(11Z)-11-octadecenoyloxy]-2-propanyl (6Z,9Z,12Z)-6,9,12-octadecatrienoate	C45 H79 O13 P	857.519	[M-H]-1	2.03517e+07	3.13655e+07	1.89471e+07	5.51756e+06	2.60584e+07	7.0248e+06	7.36027e+06	1.79839e+07	1.88284e+07	1.92711e+07	1.39557e+07	1.39525e+07	8.3716e+06	9.67264e+06	9.72108e+06	1.37164e+07	1.6055e+07	2.12356e+07
355	4-Phenolsulfonic acid	C6 H6 O4 S	172.991	[M-H]-1	5.60059e+06	1.08379e+07	8.96995e+06	8.99282e+06	8.4175e+06	9.84127e+06	7.86414e+06	7.4907e+06	1.0942e+07	5.25864e+06	1.25375e+07	7.42615e+06	9.03617e+06	2.21848e+07	1.83205e+07	2.76242e+07	1.15464e+07	1.66196e+07
356	Dodecyltrimethylammonium	C15 H33 N	228.268	[M+H]+1	263938	584960	1.76383e+06	1.58667e+06	375707	1.69741e+06	1.10176e+06	1.036e+06	1.21182e+06	1.76323e+06	672759	790905	950607	1.00684e+06	1.22547e+06	1.06643e+06	1.25996e+06	1.76361e+06
357	(2R)-1-[(Hydroxy{[(1s,3R)-2,3,4,5,6-pentahydroxycyclohexyl]oxy}phosphoryl)oxy]-3-(palmitoyloxy)-2-propanyl (11Z)-11-octadecenoate	C43 H81 O13 P	835.534	[M-H]-1	4.66123e+06	1.11589e+07	4.38439e+06	4.97793e+06	7.53361e+06	1.05052e+07	5.15514e+06	1.65535e+07	1.31346e+07	1.01356e+07	2.44045e+07	1.44813e+07	8.36498e+06	1.09985e+07	9.2234e+06	1.09581e+07	3.37212e+07	4.96187e+06
358	LysoPC(20:5(5Z,8Z,11Z,14Z,17Z))	C28 H48 N O7 P	542.323	[M+H]+1	2.07927e+07	1.51298e+07	3.44098e+07	1.76794e+07	3.85553e+07	4.8412e+06	9.38557e+06	7.55614e+06	7.60212e+06	6.63647e+06	8.24181e+06	4.561e+06	8.7652e+06	4.98051e+06	4.68218e+06	6.74136e+06	7.5458e+06	5.79959e+06
359	Oxidized glutathione	C20 H32 N6 O12 S2	613.157	[M+H]+1	2.15252e+07	2.66037e+07	2.67372e+07	2.40726e+07	3.07707e+07	1.78657e+07	2.09578e+07	1.68345e+07	2.25618e+07	1.62472e+07	2.76355e+07	1.17837e+07	1.73903e+07	2.72174e+07	2.52592e+07	2.10734e+07	2.066e+07	3.32057e+07
360	1-Linoleoyl glycerol	C21 H38 O4	337.273	[M+H]+1	4.69021e+06	4.47538e+06	3.0563e+06	4.09892e+06	3.42933e+06	3.81099e+06	1.77138e+06	3.50586e+06	3.0408e+06	3.92921e+06	2.38433e+06	2.57871e+06	2.01951e+06	2.73967e+06	3.56897e+06	3.17828e+06	4.54317e+06	2.41624e+06
361	[2,4,6-Trihydroxy-3-(3-methyl-2-buten-1-yl)phenyl]acetic acid	C13 H16 O5	251.092	[M-H]-1	2.44895e+06	3.83911e+06	3.21003e+06	3.12382e+06	2.95683e+06	3.20638e+06	3.62539e+06	3.38899e+06	4.1663e+06	2.82839e+06	3.28111e+06	3.17666e+06	4.06351e+06	3.15147e+06	2.97666e+06	3.14687e+06	3.73359e+06	3.82443e+06
362	Cholesterol sulfate	C27 H46 O4 S	465.304	[M-H]-1	1.64169e+07	1.21442e+07	1.10932e+07	1.30363e+07	1.47048e+07	1.22354e+07	3.99468e+06	5.78891e+06	4.69326e+06	6.77368e+06	6.83122e+06	7.11133e+06	8.26893e+06	4.45061e+06	7.21345e+06	5.32997e+06	4.3155e+06	7.15135e+06
363	PG(16:0/22:5(7Z,10Z,13Z,16Z,19Z))	C44 H77 O10 P	795.518	[M-H]-1	2.31631e+07	2.4732e+07	1.99148e+07	2.48769e+07	3.21119e+07	2.20597e+07	2.75009e+07	2.3068e+07	2.88247e+07	2.7516e+07	2.41906e+07	2.89831e+07	1.67292e+07	2.61014e+07	2.4135e+07	3.78728e+07	1.84833e+07	1.12258e+07
364	N-[(1S)-4-Carbamimidamido-1-carboxybutyl]asparaginylaspartic acid	C14 H24 N6 O8	403.158	[M-H]-1	1.56379e+07	2.32931e+07	1.40748e+07	2.20134e+07	1.50483e+07	1.21253e+07	6.17736e+06	3.55621e+06	8.95006e+06	1.68144e+07	8.66233e+06	8.37448e+06	6.95899e+06	8.58101e+06	1.03761e+07	1.07275e+07	6.71116e+06	4.53812e+06
365	D-(+)-Maltose	C12 H22 O11	365.104	[M+H]+1	3.25181e+07	1.28334e+06	2.25825e+07	3.98718e+06	1.01985e+07	559610	841416	3.04947e+07	83713.1	125652	183282	116343	332149	97895.1	306657	127646	87547.8	603664
366	(2E)-hexadecenoylcarnitine	C23 H43 N O4	398.325	[M+H]+1	2.79837e+06	3.87721e+06	1.64112e+06	4.86839e+06	3.64252e+06	1.00175e+07	8.20179e+06	1.54872e+07	7.25096e+06	2.08112e+07	1.44031e+07	8.33626e+06	1.29918e+07	1.33829e+07	1.72688e+07	1.91741e+07	1.04557e+07	1.11754e+07
367	Pantetheine4'-phosphate	C11 H23 N2 O7 P S	359.103	[M+H]+1	2.91698e+07	2.58315e+07	2.3515e+07	2.4604e+07	2.67575e+07	3.2409e+07	1.23635e+07	1.06996e+07	1.48066e+07	1.17393e+07	1.33242e+07	1.53021e+07	1.4769e+07	1.27062e+07	1.43747e+07	1.2628e+07	1.53906e+07	8.69147e+06
368	1-heptadecanoyl-sn-glycero-3-phosphocholine	C25 H52 N O7 P	510.354	[M+H]+1	2.28631e+07	2.79309e+07	3.65938e+07	3.38115e+07	3.67521e+07	2.11366e+07	1.27862e+07	8.18896e+06	1.02723e+07	1.4394e+07	9.84661e+06	6.89845e+06	9.80761e+06	9.36862e+06	1.14664e+07	9.244e+06	1.24481e+07	1.28821e+07
369	Methyl (2E,4Z)-2,4-hexadecadienoate	C17 H30 O2	265.217	[M-H]-1	8.73435e+06	1.01273e+07	8.0311e+06	1.51908e+07	1.38876e+07	9.47501e+06	1.58839e+07	8.22573e+06	1.62971e+07	8.21705e+06	1.11451e+07	7.67747e+06	1.01282e+07	9.29735e+06	1.211e+07	1.07453e+07	9.20148e+06	1.06173e+07
370	2-Arachidonoyl glycerol	C23 H38 O4	361.273	[M+H]+1	2.54218e+07	2.35773e+07	2.91164e+07	3.57102e+07	3.32139e+07	3.07759e+07	1.26371e+07	1.10677e+07	1.33189e+07	1.08218e+07	1.43407e+07	1.26291e+07	1.49127e+07	1.54184e+07	1.55728e+07	1.45002e+07	1.47926e+07	1.631e+07
371	3,4-Dihydroxyphenylpropionic acid	C9 H10 O4	165.054	[M+H]+1	2.57277e+07	3.11277e+07	3.31477e+07	3.47183e+07	1.92108e+07	2.64625e+07	9.74484e+06	1.32651e+07	1.70089e+07	1.56545e+07	2.32467e+07	1.65372e+07	1.10432e+07	1.10823e+07	1.1248e+07	1.10354e+07	8.76707e+06	1.58324e+07
372	Citroflex 4	C18 H32 O7	361.221	[M+H]+1	2.36545e+06	2.52826e+06	2.30986e+06	2.23525e+06	2.1972e+06	1.74936e+06	2.45665e+06	2.45814e+06	2.53895e+06	2.08257e+06	2.60989e+06	2.18789e+06	2.26597e+06	2.64024e+06	2.44961e+06	2.68737e+06	2.10507e+06	2.28484e+06
373	3-{4-[(2S)-2-Amino-2-carboxyethyl]-1H-imidazol-2-yl}-1-carboxy-N-methyl-1-propanaminium	C11 H19 N4 O4	272.146	[M+H]+1	2.38128e+06	2.2427e+06	2.01338e+06	2.24438e+06	2.4523e+06	2.25504e+06	2.36097e+06	2.56443e+06	2.40733e+06	2.3638e+06	2.36381e+06	2.60659e+06	2.38767e+06	2.43447e+06	2.44688e+06	2.43637e+06	2.20384e+06	2.92972e+06
374	1-octadecanoyl-2-(4Z,7Z,10Z,13Z,16Z,19Z-docosahexaenoyl)-sn-glycero-3-phosphoethanolamine	C45 H78 N O8 P	790.537	[M-H]-1	1.47342e+06	848146	809919	2.27458e+06	6.00988e+06	1.36204e+07	1.7187e+07	7.30897e+06	6.2526e+06	3.26371e+06	3.48457e+06	4.3623e+06	1.4689e+07	8.72655e+06	6.34503e+06	9.38786e+06	1.91974e+07	1.00977e+07
375	CAPSO	C9 H19 N O4 S	236.096	[M-H]-1	1.51353e+06	2.00056e+06	1.71336e+06	2.08798e+06	1.93359e+06	1.9807e+06	1.89662e+06	1.90961e+06	1.83274e+06	1.93424e+06	1.68778e+06	1.73999e+06	2.41051e+06	1.87661e+06	2.04785e+06	1.89409e+06	1.82543e+06	2.17992e+06
376	Tridecylic acid	C13 H26 O2	213.185	[M-H]-1	1.58181e+07	1.93224e+07	1.86839e+07	1.82074e+07	1.98449e+07	1.94373e+07	2.00363e+07	1.31003e+07	1.89574e+07	1.43895e+07	1.72681e+07	1.94597e+07	1.58997e+07	1.76718e+07	1.53407e+07	1.89228e+07	1.83836e+07	1.88598e+07
377	HO-dPEG6-OH	C12 H26 O7	283.174	[M+H]+1	4.58943e+06	6.54214e+06	5.2833e+06	5.68415e+06	6.03731e+06	9.40445e+06	6.74347e+06	5.75013e+06	3.34795e+07	5.87408e+06	3.09723e+07	3.93688e+06	5.01565e+06	4.44538e+06	1.00653e+07	3.2918e+07	5.8261e+06	4.83836e+06
378	Butyryl-L-carnitine	C11 H21 N O4	232.154	[M+H]+1	2.0699e+06	6.42426e+06	1.46961e+06	3.36284e+06	4.41702e+06	1.10471e+07	1.2133e+07	1.02872e+07	2.44018e+07	1.67381e+07	1.01154e+07	1.93313e+07	9.99405e+06	1.30607e+07	1.55365e+07	1.34414e+07	1.85493e+07	1.69553e+07
379	Cannabigerol	C21 H32 O2	315.233	[M-H]-1	1.84347e+07	2.34713e+07	1.80815e+07	2.4377e+07	2.54743e+07	1.93341e+07	8.33393e+06	9.30564e+06	1.41053e+07	1.02827e+07	9.28455e+06	7.34216e+06	1.10235e+07	9.789e+06	1.37926e+07	1.19436e+07	8.48869e+06	8.86265e+06
380	1-oleoyl-2-arachidonoyl-sn-glycero-3-phospho-L-serine	C44 H76 N O10 P	808.513	[M-H]-1	1.69781e+07	1.63209e+07	2.87942e+07	3.36055e+07	3.76985e+06	2.07365e+07	1.92223e+07	1.38984e+07	1.94891e+07	9.36566e+06	2.66413e+07	2.23381e+07	1.15672e+07	1.67098e+07	2.03748e+07	2.24948e+07	3.44074e+07	2.36167e+07
381	1-Hexadecyllysophosphatidylcholine	C24 H52 N O6 P	482.359	[M+H]+1	8.00117e+06	8.98864e+06	9.54164e+06	1.12978e+07	9.69641e+06	1.12274e+07	1.33585e+07	9.77024e+06	1.87449e+07	1.83709e+07	2.46574e+07	1.42093e+07	2.0647e+07	1.98173e+07	2.33459e+07	2.47011e+07	2.10862e+07	1.79809e+07
382	(7S,13aS)-9,10-dimethoxy-7-methyl-5,8,13,13a-tetrahydro-6H-[1,3]dioxolo[4,5-g]isoquino[3,2-a]isoquinolin-7-ium	C21 H24 N O4	353.164	[M-H]-1	1.62547e+07	1.99598e+07	1.2028e+07	1.8316e+07	1.96899e+07	2.04461e+07	9.76718e+06	1.03844e+07	1.91943e+07	2.085e+07	1.0321e+07	8.58667e+06	1.18513e+07	1.4473e+07	1.8647e+07	1.35864e+07	9.07473e+06	1.04507e+07
383	1-linoleoyl-sn-glycero-3-phosphoethanolamine	C23 H44 N O7 P	476.278	[M-H]-1	1.55553e+07	1.38162e+07	1.82098e+07	1.58431e+07	3.40495e+07	1.28673e+07	9.31282e+06	9.50681e+06	1.03134e+07	1.27493e+07	1.50697e+07	8.48294e+06	1.33008e+07	1.04253e+07	1.36279e+07	1.14368e+07	1.17454e+07	1.55848e+07
384	3-BHA	C11 H16 O2	181.122	[M+H]+1	2.70055e+06	2.35625e+06	2.73418e+06	2.89277e+06	2.38154e+06	2.63381e+06	2.38555e+06	2.56791e+06	2.45645e+06	2.78388e+06	3.0183e+06	2.61017e+06	2.59658e+06	2.54982e+06	2.72079e+06	2.55466e+06	2.80537e+06	2.46557e+06
385	PEG n6	C12 H26 O7	283.174	[M+H]+1	1.79289e+07	2.01739e+07	2.08829e+07	2.07172e+07	2.18106e+07	2.0479e+07	1.99256e+07	1.99671e+07	2.10668e+07	2.08644e+07	1.98465e+07	2.08155e+07	9.32395e+06	2.00551e+07	2.09668e+07	1.9676e+07	1.97467e+07	2.03699e+07
386	1-Hydroxycyclohexyl phenyl ketone	C13 H16 O2	205.122	[M+H]+1	2.05793e+06	2.19397e+06	2.01044e+06	2.19576e+06	2.13722e+06	1.73657e+06	1.9846e+06	2.18952e+06	2.14789e+06	1.99338e+06	1.88652e+06	2.00047e+06	1.84841e+06	2.03683e+06	1.92713e+06	1.94362e+06	1.92032e+06	1.98368e+06
387	Elaeokanine C	C12 H21 N O2	212.164	[M+H]+1	2.24776e+06	1.94829e+06	2.28727e+06	2.07421e+06	3.36699e+06	4.18804e+06	3.28112e+06	3.99848e+06	3.46029e+06	3.75464e+06	3.49854e+06	2.50294e+06	3.30279e+06	3.8896e+06	3.78771e+06	3.53387e+06	3.74548e+06	3.93443e+06
388	(S)-1-Pyrroline-5-carboxylate	C5 H7 N O2	114.055	[M+H]+1	1.07643e+07	1.25374e+07	8.20103e+06	8.30065e+06	8.09159e+06	1.49378e+07	1.10542e+07	1.32582e+07	8.3691e+06	8.00079e+06	1.17299e+07	1.54434e+07	1.14836e+07	2.75745e+07	1.06567e+07	3.35296e+07	1.46022e+07	1.04363e+07
389	Picolinic acid	C6 H5 N O2	122.024	[M-H]-1	2.25592e+07	2.27052e+07	2.18563e+07	2.22525e+07	2.01949e+07	2.21871e+07	1.93436e+07	2.40477e+07	1.99195e+07	2.15442e+07	2.01233e+07	1.96256e+07	1.95877e+07	1.77035e+07	1.97811e+07	1.90455e+07	1.70973e+07	1.94018e+07
390	Procarbazine	C12 H19 N3 O	220.146	[M-H]-1	1.79092e+06	1.90268e+06	1.57717e+06	1.55738e+06	2.12838e+06	2.07227e+06	1.49294e+06	1.55342e+06	1.65131e+06	1.45362e+06	1.99438e+06	2.37082e+06	2.59481e+06	1.67854e+06	2.23736e+06	1.70379e+06	2.1183e+06	1.55274e+06
391	Salsolinol	C10 H13 N O2	180.101	[M+H]+1	1.89755e+07	1.59865e+06	1.22517e+06	747523	1.04008e+06	1.39741e+07	984291	1.28715e+06	1.4967e+06	451367	450062	1.66649e+06	1.36879e+06	809816	683975	256026	3.22002e+06	437325
392	2,5,6,8-Tetrahydroxy-2-methyl-2,3-dihydro-4H-benzo[g]chromen-4-one	C14 H12 O6	275.056	[M-H]-1	1.09799e+06	768340	975372	1.06857e+06	1.06933e+06	994575	1.6711e+06	1.53078e+06	2.02554e+06	1.3783e+06	2.27435e+06	2.04259e+06	3.02111e+06	2.86798e+06	3.42364e+06	3.01586e+06	4.1329e+06	2.83722e+06
393	4-Methyl-5-thiazoleethanol	C6 H9 N O S	144.048	[M+H]+1	3.05239e+07	2.70312e+07	3.0953e+07	3.13154e+07	3.31002e+07	2.69007e+07	1.65586e+07	1.52694e+07	1.62303e+07	1.74297e+07	1.99468e+07	1.68852e+07	1.1685e+07	1.84003e+07	1.69258e+07	2.10889e+07	1.78674e+07	1.43439e+07
394	NP-016381	C27 H41 N O6	498.287	[M+H]+1	552403	5.93674e+06	800350	1.58793e+06	2.59191e+06	689781	1.52653e+06	7.23535e+06	5.82531e+06	5.33102e+06	2.48159e+06	4.58932e+06	1.40111e+07	6.30855e+06	5.62532e+06	6.68165e+06	3.6919e+06	1.16815e+07
395	C14-Carnitine	C21 H41 N O4	372.31	[M+H]+1	1.36241e+06	2.36257e+06	726920	2.04594e+06	1.54686e+06	3.82799e+06	3.9027e+06	4.80239e+06	4.85202e+06	1.1274e+07	4.48098e+06	4.84774e+06	5.14037e+06	7.17469e+06	6.80476e+06	1.25529e+07	5.96272e+06	6.85642e+06
396	2-phosphinomethylmalic acid	C5 H9 O7 P	213.015	[M+H]+1	2.8484e+07	3.02932e+07	2.72822e+07	1.80012e+07	1.92571e+07	2.83011e+07	2.9782e+07	2.88731e+07	1.21391e+07	3.07912e+07	1.74788e+07	3.09242e+07	2.98513e+07	2.97602e+07	3.08828e+07	3.04875e+07	3.11072e+07	2.89484e+07
397	PG(16:0/22:6(4Z,7Z,10Z,13Z,16Z,19Z))	C44 H75 O10 P	793.503	[M-H]-1	1.35747e+07	2.1038e+07	2.34801e+07	2.34784e+07	2.24254e+07	3.17924e+07	2.42377e+07	2.48465e+07	2.33151e+07	1.62004e+07	2.11626e+07	2.01359e+07	1.74929e+07	2.55036e+07	1.52548e+07	2.84136e+07	2.57741e+07	2.16015e+07
398	Methylprednisolone Hemisuccinate	C26 H34 O8	473.218	[M-H]-1	1.0837e+07	1.08839e+07	9.78906e+06	8.99949e+06	8.80667e+06	2.69106e+07	9.78476e+06	9.46213e+06	8.44173e+06	7.31757e+06	1.53481e+07	1.08668e+07	2.32485e+07	1.16293e+07	9.60034e+06	7.64729e+06	1.38524e+07	1.11915e+07
399	Isopropyl catechol	C9 H12 O2	153.091	[M+H]+1	2.64938e+06	2.66965e+06	2.81194e+06	2.85855e+06	1.46187e+06	2.67338e+06	2.58759e+06	2.79948e+06	2.60587e+06	2.64255e+06	2.74974e+06	2.51991e+06	2.81399e+06	2.36833e+06	2.56716e+06	2.7777e+06	1.45562e+06	2.72382e+06
400	Imidazole-4-acetaldehyde	C5 H6 N2 O	111.055	[M+H]+1	3.20262e+07	2.63205e+07	3.08885e+07	2.41378e+07	2.20765e+07	2.97501e+07	2.36345e+07	1.8498e+07	2.26461e+07	2.22888e+07	2.92458e+07	2.32983e+07	1.68899e+07	2.217e+07	2.5918e+07	2.23775e+07	2.20787e+07	2.50326e+07
401	N,N-Bis(2-hydroxyethyl)dodecanamide	C16 H33 N O3	288.252	[M+H]+1	8.27926e+06	9.16402e+06	7.97044e+06	7.01356e+06	8.94766e+06	7.61735e+06	8.2667e+06	8.28017e+06	8.83588e+06	9.47599e+06	8.08737e+06	8.08815e+06	7.50927e+06	8.36337e+06	8.6401e+06	8.00619e+06	9.76075e+06	8.10486e+06
402	O-[{(2R)-2-[(4Z,7Z,10Z,13Z,16Z,19Z)-4,7,10,13,16,19-Docosahexaenoyloxy]-3-[(8Z,11Z,14Z,17Z)-8,11,14,17-icosatetraenoyloxy]propoxy}(hydroxy)phosphoryl]-L-serine	C48 H74 N O10 P	854.498	[M-H]-1	1.99954e+07	2.26996e+07	2.25098e+07	1.48147e+07	2.30143e+07	1.33238e+07	1.83396e+07	1.54087e+07	1.35323e+07	1.78766e+07	2.41139e+07	1.4281e+07	1.37997e+07	1.64685e+07	1.44891e+07	1.7217e+07	1.77468e+07	2.16369e+07
403	Viloxazine	C13 H19 N O3	238.145	[M+H]+1	417420	325741	317521	304059	384808	530319	438448	164151	185106	177300	386728	195502	184349	206895	627235	380446	171008	450338
404	(2R,3S,4S,5R,6R)-2-(hydroxymethyl)-6-(propan-2-yloxy)oxane-3,4,5-triol	C9 H18 O6	245.099	[M+H]+1	1.17527e+07	1.06304e+07	9.79187e+06	2.61701e+07	2.00483e+07	2.1613e+07	1.19248e+07	2.26959e+07	2.40636e+07	9.89929e+06	2.4119e+07	2.44003e+07	2.85539e+07	1.19467e+07	2.79042e+07	1.20646e+07	1.16411e+07	2.35605e+07
405	PS(18:2(9Z,12Z)/18:0)	C42 H78 N O10 P	786.531	[M-H]-1	5.12654e+06	2.47384e+06	5.3487e+06	1.81255e+06	1.09249e+06	1.69048e+06	5.04362e+06	1.66927e+07	8.0017e+06	8.68823e+06	2.02413e+07	6.70179e+06	1.2226e+07	1.25172e+07	4.83808e+06	1.38456e+07	1.77818e+07	1.61634e+07
406	N,O-DIDESMETHYLVENLAFAXINE-GLUCURONIDE	C21 H31 N O8	424.198	[M-H]-1	104231	401234	152440	190284	153657	122274	1.25071e+06	7.59023e+06	5.28868e+06	4.06489e+06	2.31488e+06	6.6775e+06	1.44217e+07	8.04151e+06	3.87026e+06	5.15137e+06	4.56621e+06	7.40405e+06
407	PPG n5	C15 H32 O6	309.226	[M+H]+1	2.49951e+06	2.8723e+06	2.24136e+06	2.76377e+06	2.80774e+06	2.24908e+06	2.65634e+06	2.71679e+06	2.51503e+06	2.27284e+06	2.1132e+06	2.74846e+06	3.30142e+06	2.69889e+06	2.94816e+06	2.85081e+06	2.86772e+06	2.92864e+06
408	(2E,4E,9Z)-1-(piperidin-1-yl)hexadeca-2,4,9-trien-1-one	C21 H35 N O	318.278	[M+H]+1	1.5445e+06	348910	333975	1.14495e+06	410071	1.10196e+06	308591	1.21555e+06	1.16056e+06	1.44916e+06	526877	1.26351e+06	377543	1.48612e+06	1.4603e+06	664143	1.16642e+06	693064
409	1,2-dioleoyl-sn-glycero-3-phospho-N,N-dimethylethanolamine	C43 H82 N O8 P	772.582	[M+H]+1	751463	1.76964e+06	758540	2.74407e+06	1.63255e+07	2.20492e+07	2.16197e+07	2.35473e+07	9.66245e+06	2.33408e+07	2.10029e+07	1.82219e+07	2.47463e+07	2.50908e+07	2.84462e+07	2.81901e+07	2.16415e+07	1.92507e+07
410	Xanthosine	C10 H12 N4 O6	283.068	[M-H]-1	1.48166e+07	2.23865e+07	2.14681e+07	2.19033e+07	1.53768e+07	1.48434e+07	1.71559e+07	2.04293e+07	1.94643e+07	1.78319e+07	1.79652e+07	1.78243e+07	1.59205e+07	1.6442e+07	1.55724e+07	1.74417e+07	1.35456e+07	1.5793e+07
411	2-Acetyl-4,7,8-trihydroxy-6-methoxy-3-methyl-1,5-naphthalenedione	C14 H12 O7	291.051	[M-H]-1	22400	23557	24342.4	23990	24701.5	23409.5	22342.3	24524	26890	20444	387213	463321	1.219e+06	702374	1.35532e+06	1.07489e+06	2.21657e+06	1.04339e+06
412	Tyrosol	C8 H10 O2	137.06	[M-H]-1	2.37e+06	2.23776e+06	2.17117e+06	2.33684e+06	2.52075e+06	2.31946e+06	2.35334e+06	2.36328e+06	2.5468e+06	2.49703e+06	2.39581e+06	2.21423e+06	2.49855e+06	2.23486e+06	2.28242e+06	2.32525e+06	2.3136e+06	2.2387e+06
413	Bis(2-ethylhexyl) amine	C16 H35 N	242.283	[M+H]+1	1.8042e+06	1.44508e+06	1.42142e+06	1.82943e+06	1.5282e+06	1.90629e+06	1.69864e+06	1.5445e+06	1.74341e+06	1.75026e+06	1.66096e+06	1.86251e+06	1.62908e+06	1.69001e+06	1.62957e+06	1.71865e+06	1.49622e+06	1.78582e+06
414	Butylbenzene	C10 H14	135.117	[M+H]+1	2.52368e+06	1.9876e+06	2.51165e+06	2.64644e+06	2.44138e+06	2.46053e+06	2.42361e+06	2.33736e+06	2.51918e+06	2.39628e+06	2.81839e+06	2.58472e+06	2.21249e+06	2.43187e+06	2.68497e+06	2.51713e+06	2.73273e+06	2.61247e+06
415	D-Serine	C3 H7 N O3	106.05	[M+H]+1	2.4098e+07	2.20996e+07	2.18879e+07	2.82953e+07	2.38665e+07	2.98645e+07	2.05596e+07	1.82828e+07	2.29623e+07	1.81274e+07	2.06602e+07	2.37477e+07	2.08908e+07	2.26667e+07	1.89575e+07	2.51144e+07	1.65965e+07	2.00244e+07
416	formyl-isoglutamine	C6 H10 N2 O4	175.071	[M+H]+1	572516	1.02943e+06	518624	812457	2.30039e+06	2.01321e+06	1.5738e+06	4.5524e+06	1.4237e+06	5.27997e+06	4.69663e+06	9.2581e+06	6.13859e+06	1.50423e+07	8.4448e+06	2.98051e+07	9.30571e+06	8.35989e+06
417	NP-009265	C15 H22 O6	281.137	[M+H]+1	1.77104e+07	1.22648e+07	1.33564e+07	1.20624e+07	1.28448e+07	2.83775e+07	1.44141e+07	1.25932e+07	1.17207e+07	1.23051e+07	1.78974e+07	1.21775e+07	2.5034e+07	1.27058e+07	1.14068e+07	1.11716e+07	1.36686e+07	1.28053e+07
418	2_3-Dimethylmaleate	C6 H8 O4	143.034	[M-H]-1	2.72927e+07	1.18776e+07	2.59815e+07	1.76889e+07	1.89694e+07	1.04944e+07	7.41211e+06	2.29609e+07	4.91267e+06	4.88152e+06	5.72034e+06	3.081e+06	4.74603e+06	3.9105e+06	5.96655e+06	4.38603e+06	3.59629e+06	7.86028e+06
419	DL-3-Aminoisobutyric acid	C4 H9 N O2	102.055	[M-H]-1	1.02266e+07	1.15424e+07	8.29369e+06	1.15068e+07	1.1413e+07	1.09052e+07	1.35588e+07	1.35746e+07	1.9308e+07	1.32738e+07	2.11638e+07	1.82168e+07	2.00386e+07	1.85747e+07	2.91924e+07	1.9613e+07	1.66441e+07	2.0413e+07
420	4-Hydroxy-2-butynal	C4 H4 O2	85.0287	[M+H]+1	2.9107e+07	7.55978e+06	2.58833e+07	1.37514e+07	2.28887e+07	5.81987e+06	5.77366e+06	2.58851e+07	4.1506e+06	4.70213e+06	2.97347e+06	2.81316e+06	2.81223e+06	3.20224e+06	4.32143e+06	3.50588e+06	2.45014e+06	7.79269e+06
421	6-[(1Z)-1-Propen-1-yl]-2,3,4,5-tetrahydropyridine	C8 H13 N	124.112	[M+H]+1	2.90239e+06	3.28339e+06	3.00659e+06	3.0351e+06	2.55041e+06	2.91194e+06	2.6021e+06	2.59282e+06	2.59108e+06	2.85574e+06	2.49922e+06	2.21654e+06	2.47318e+06	2.26634e+06	2.26904e+06	2.35054e+06	2.24653e+06	2.27425e+06
422	BLAH	S Se	112.896	[M+H]+1	1.20014e+07	2.49797e+07	1.24229e+07	1.80267e+07	1.257e+07	1.07487e+07	2.44941e+07	1.58194e+07	1.88814e+07	1.60595e+07	2.36075e+07	2.26614e+07	2.19178e+07	1.91263e+07	1.94923e+07	1.37656e+07	1.92927e+07	2.77903e+07
423	O-[{(2R)-2-[(13Z,16Z)-13,16-Docosadienoyloxy]-3-[(11Z)-11-icosenoyloxy]propoxy}(hydroxy)phosphoryl]-L-serine	C48 H88 N O10 P	868.607	[M-H]-1	3.04792e+06	3.47575e+06	2.33465e+06	3.42909e+06	3.08375e+06	3.26808e+06	2.37345e+07	2.78053e+07	2.54171e+07	2.83753e+07	2.13698e+07	2.62167e+07	1.87054e+07	2.1478e+07	2.24425e+07	1.92965e+07	1.83487e+07	1.96884e+07
424	NPYR	C4 H8 N2 O	101.071	[M+H]+1	2.38769e+07	2.47034e+07	2.24969e+07	2.27174e+07	2.13222e+07	2.13706e+07	1.88381e+07	1.73539e+07	1.77954e+07	1.77622e+07	1.74764e+07	1.72494e+07	1.54433e+07	1.53566e+07	1.55758e+07	1.54644e+07	1.63224e+07	1.52277e+07
425	2,4-Dinitrophenol	C6 H4 N2 O5	183.004	[M-H]-1	6.34405e+06	6.41199e+06	6.21291e+06	6.09743e+06	6.12833e+06	5.95272e+06	6.47922e+06	6.33478e+06	6.31082e+06	6.26376e+06	6.10716e+06	6.37993e+06	6.28583e+06	5.82168e+06	6.34051e+06	5.90442e+06	5.82508e+06	6.26911e+06
426	Methylimidazoleaceticacid	C6 H8 N2 O2	141.065	[M+H]+1	3.6012e+06	3.81207e+06	4.79853e+06	4.73052e+06	4.70418e+06	4.80948e+06	7.71681e+06	2.30132e+07	1.44509e+07	2.79549e+07	8.4932e+06	4.64728e+06	2.61404e+07	1.07747e+07	7.56013e+06	7.79544e+06	7.37977e+06	2.76702e+07
427	1-tetradecanoyl-2-[(5Z,8Z,11Z,14Z)-eicosatetraenoyl]-sn-glycero-3-phosphocholine	C42 H76 N O8 P	754.536	[M+H]+1	1.57959e+07	1.00738e+06	1.1287e+06	1.2066e+07	9.43681e+06	1.14102e+07	5.14713e+06	4.25209e+06	2.69908e+06	9.46746e+06	1.00703e+06	726903	8.5579e+06	4.92964e+06	1.05965e+07	9.24897e+06	1.68571e+07	1.47527e+07
428	N-Acetyl-DL-glutamic acid	C7 H11 N O5	190.07	[M+H]+1	4.61445e+06	1.22222e+07	4.68753e+06	4.82764e+06	4.79663e+06	7.27827e+06	2.02138e+06	3.19108e+06	1.02755e+07	2.70217e+06	4.28071e+06	6.81939e+06	3.98261e+06	4.39858e+06	1.0117e+07	2.78559e+07	5.86419e+06	8.50405e+06
429	PEG n10	C20 H42 O11	476.305	[M+H]+1	1.73036e+06	1.84509e+06	1.64937e+06	1.93545e+06	1.70115e+06	1.80724e+06	1.84624e+06	1.74135e+06	1.57217e+06	2.01645e+06	1.47028e+06	1.55895e+06	1.97947e+06	2.6753e+06	1.80996e+06	2.02578e+06	1.97335e+06	1.67291e+06
430	NP-018348	C20 H32 O3	338.268	[M+H]+1	4.65266e+06	5.85822e+06	1.21879e+06	2.31396e+06	1.3812e+06	917737	566287	1.50618e+06	2.69747e+06	3.39653e+06	845807	478069	631642	1.4096e+06	2.51762e+06	1.12088e+06	1.49376e+06	846091
431	Benzyl isovalerate	C12 H16 O2	191.107	[M-H]-1	1.12453e+06	2.62073e+06	3.25692e+06	2.90118e+06	1.35654e+06	1.60932e+06	1.50864e+06	1.53314e+06	1.36192e+06	1.51841e+06	1.53998e+06	1.32332e+06	3.17225e+06	3.21851e+06	1.21648e+06	2.70802e+06	1.36214e+06	1.62795e+06
432	16-Hydroxyhexadecanoic acid	C16 H32 O3	271.228	[M-H]-1	7.47785e+06	1.06636e+07	1.1815e+07	1.04855e+07	1.12458e+07	4.3725e+06	6.55796e+06	6.79861e+06	2.74187e+06	9.51616e+06	2.87056e+06	6.57012e+06	3.0013e+06	6.58278e+06	3.21912e+06	6.70816e+06	5.90264e+06	6.92694e+06
433	Glucoheptonic Acid	C7 H14 O8	225.061	[M-H]-1	2.55107e+07	1.24293e+07	2.76584e+07	1.79801e+07	1.7953e+07	8.08005e+06	6.67748e+06	1.31432e+07	3.24511e+06	2.46941e+06	4.43816e+06	2.09672e+06	3.32834e+06	2.0384e+06	3.6446e+06	2.2638e+06	1.93509e+06	4.6584e+06
434	PG(18:0/22:6(4Z,7Z,10Z,13Z,16Z,19Z))	C46 H79 O10 P	821.534	[M-H]-1	1.77769e+07	2.48921e+07	2.50189e+07	2.59429e+07	2.56667e+07	1.94514e+07	1.66931e+07	1.28362e+07	1.91064e+07	1.35397e+07	1.9265e+07	1.1709e+07	1.69355e+07	1.86512e+07	1.87801e+07	2.10774e+07	1.74853e+07	1.79329e+07
435	Artemotil	C17 H28 O5	335.182	[M+Na]+1	1.82138e+06	2.07256e+06	1.69847e+06	1.87713e+06	2.46464e+06	1.76066e+06	1.73435e+06	2.3498e+06	1.93858e+06	1.61086e+06	1.5989e+06	1.83386e+06	1.77773e+06	1.9731e+06	1.85053e+06	2.04031e+06	2.89741e+06	1.87757e+06
436	11-cis-retinal	C20 H28 O	285.22	[M+H]+1	230801	169737	202083	272022	210233	182335	187033	213213	215665	222035	175415	185677	209476	190935	178356	200951	194137	190537
437	(8E)-2-Amino-8-octadecene-1,3,4-triol	C18 H37 N O3	316.284	[M+H]+1	1.30065e+06	1.353e+06	1.35654e+06	1.30621e+06	1.22806e+06	1.47134e+06	1.32256e+06	1.32933e+06	1.36581e+06	1.30034e+06	1.29481e+06	1.33947e+06	1.14267e+06	1.62307e+06	1.14822e+06	1.13832e+06	1.43423e+06	1.39912e+06
438	Panose	C18 H32 O16	522.202	[M+H]+1	2.1906e+07	683614	6.49417e+06	547555	5.02403e+06	94346.6	72983.2	2.70142e+07	91054.4	67576	142089	83258	237142	130109	196034	79534.3	107327	187048
439	Cytidine	C9 H13 N3 O5	487.177	[M+H]+1	5.60748e+06	3.96598e+06	5.42139e+06	4.50994e+06	6.59766e+06	1.26232e+07	2.63894e+06	1.86205e+06	1.77289e+06	1.68487e+06	4.13549e+06	1.0051e+06	7.61233e+06	2.35349e+06	7.92745e+06	611587	2.71451e+06	3.45333e+06
440	NP-007909	C13 H20 O3	207.137	[M+H]+1	1.62785e+06	1.53933e+06	1.50253e+06	1.57974e+06	1.63021e+06	1.51837e+06	1.54535e+06	1.66379e+06	1.59596e+06	1.6817e+06	1.64707e+06	1.58728e+06	1.63888e+06	1.5894e+06	1.58356e+06	1.57812e+06	1.57983e+06	1.59423e+06
441	NP-021018	C12 H18 O4	244.154	[M+H]+1	2.47028e+06	2.38593e+06	2.14331e+06	2.59839e+06	1.9702e+06	2.16844e+06	2.40061e+06	2.56698e+06	2.64879e+06	2.27271e+06	2.13166e+06	2.5831e+06	2.08761e+06	2.43455e+06	2.395e+06	2.07458e+06	2.20633e+06	2.0982e+06
442	1-(Dodecanoyloxy)-3-(octanoyloxy)-2-propanyl myristate	C37 H70 O6	609.51	[M-H]-1	4.37092e+06	1.28473e+07	6.03556e+06	1.12874e+07	1.92799e+07	1.37658e+07	1.39205e+07	1.00573e+07	9.93866e+06	1.24499e+07	1.01804e+07	8.72224e+06	9.17886e+06	9.38632e+06	9.34615e+06	1.17817e+07	8.64767e+06	7.83985e+06
443	Sulcatone	C8 H14 O	127.112	[M+H]+1	2.00379e+06	2.00145e+06	2.29007e+06	2.27259e+06	2.07742e+06	2.07482e+06	1.79725e+06	1.89171e+06	1.90515e+06	1.99206e+06	2.10593e+06	2.02642e+06	1.90748e+06	1.83411e+06	1.65291e+06	1.87061e+06	1.66889e+06	1.70445e+06
444	2-(Methylamino)isobutyric acid	C5 H11 N O2	118.086	[M+H]+1	2.11469e+07	2.27654e+07	2.11756e+07	2.20651e+07	2.31279e+07	2.20437e+07	2.17973e+07	2.002e+07	2.00687e+07	2.11249e+07	2.14138e+07	2.14972e+07	2.04523e+07	2.08087e+07	1.96541e+07	1.99153e+07	2.0145e+07	1.95166e+07
445	2-Hydroxypyridine	C5 H5 N O	96.0446	[M+H]+1	2.28788e+07	2.17589e+07	1.8513e+07	1.29681e+07	1.28633e+07	1.95638e+07	1.97492e+07	1.67057e+07	1.14133e+07	1.90796e+07	1.18649e+07	1.76507e+07	9.12772e+06	1.58443e+07	1.04574e+07	1.5258e+07	1.61936e+07	9.346e+06
446	Diethylene glycol	C4 H10 O3	107.07	[M+H]+1	6.79171e+06	6.77137e+06	7.2668e+06	3.98647e+06	3.38422e+06	6.28477e+06	6.05648e+06	5.93993e+06	5.93494e+06	3.08451e+06	5.57001e+06	4.80179e+06	4.90231e+06	4.46507e+06	6.46487e+06	7.4681e+06	5.33178e+06	5.0661e+06
447	Paradol	C17 H26 O3	277.181	[M-H]-1	933654	995869	1.31844e+06	1.16427e+06	1.2052e+06	723446	1.50057e+06	1.51324e+06	1.24115e+06	1.40849e+06	1.3301e+06	1.17168e+06	856425	1.17439e+06	971793	870639	1.23714e+06	1.12407e+06
448	4-Acetamidobutanoic acid	C6 H11 N O3	146.081	[M+H]+1	1.00717e+07	9.08187e+06	4.39609e+06	9.998e+06	1.04404e+07	6.56759e+06	4.02227e+06	9.60305e+06	1.8242e+06	1.65309e+06	1.80949e+06	1.71338e+06	2.40671e+06	2.10629e+06	2.50627e+06	1.10266e+07	1.66364e+06	1.72472e+07
449	Uric acid	C5 H4 N4 O3	167.02	[M-H]-1	1.7295e+06	4.54055e+06	2.28877e+06	3.91614e+06	2.30049e+06	3.53267e+06	5.19438e+06	8.61289e+06	5.56214e+06	8.81177e+06	1.22174e+07	1.71717e+07	5.85771e+06	5.706e+06	7.48398e+06	1.23257e+07	5.12521e+06	1.58595e+07
450	(+/-)12-HpETE	C20 H32 O4	317.212	[M-H]-1	4.7623e+06	4.21374e+06	7.22242e+06	9.99395e+06	6.40302e+06	7.42111e+06	1.07026e+07	1.65063e+07	4.77963e+06	8.07383e+06	9.93453e+06	3.88102e+06	8.39606e+06	1.2416e+07	9.05365e+06	1.13435e+07	1.70179e+07	2.17254e+07
451	NP-020353	C21 H30 O5	363.216	[M+H]+1	122926	395509	143602	195125	231509	127406	1.73784e+06	6.75892e+06	6.46097e+06	6.11195e+06	2.88661e+06	6.4058e+06	1.37437e+07	8.17959e+06	4.62864e+06	4.70717e+06	6.89515e+06	8.6358e+06
452	Caprylic acid	C8 H16 O2	143.107	[M-H]-1	4.47176e+06	3.64491e+06	5.19957e+06	4.99959e+06	3.99535e+06	4.90714e+06	4.8741e+06	4.6816e+06	5.87092e+06	6.32397e+06	5.1488e+06	7.04798e+06	5.39076e+06	4.80844e+06	5.15274e+06	5.29433e+06	4.48068e+06	4.43466e+06
453	2-Aminoadipic acid	C6 H11 N O4	162.076	[M+H]+1	1.96635e+07	1.29845e+07	2.33659e+07	1.6296e+07	2.09564e+07	1.6556e+07	1.39665e+07	2.00267e+07	1.13144e+07	2.29423e+07	9.3349e+06	1.32289e+07	9.40346e+06	6.52809e+06	9.92926e+06	1.26366e+07	1.12559e+07	1.35599e+07
454	11-Nitro-1-undecene	C11 H21 N O2	200.164	[M+H]+1	1.51805e+06	1.85285e+06	1.85437e+06	1.80669e+06	2.11912e+06	1.86685e+06	1.73246e+06	1.97479e+06	2.00277e+06	1.93806e+06	2.05465e+06	1.93317e+06	1.92006e+06	2.00059e+06	2.03381e+06	1.85585e+06	1.93586e+06	1.89201e+06
455	2-Methylbutyric acid	C5 H10 O2	101.06	[M-H]-1	2.26423e+07	2.28276e+07	2.30471e+07	2.33333e+07	2.37128e+07	2.29095e+07	2.30623e+07	2.28869e+07	2.28673e+07	2.26834e+07	2.26095e+07	2.28209e+07	2.18497e+07	2.12465e+07	2.14055e+07	2.2511e+07	2.20838e+07	2.21608e+07
456	L-Ascorbic acid 2-sulfate	C6 H8 O9 S	254.982	[M-H]-1	2.23171e+06	1.42679e+06	1.29881e+07	1.90839e+07	6.35101e+06	9.69708e+06	1.7565e+06	4.32405e+06	1.2615e+06	907797	2.24004e+06	3.04843e+06	2.15824e+07	1.82847e+07	2.65547e+06	1.96585e+07	1.28773e+07	3.34282e+06
457	3-[(12-Hydroxyoctadecanoyl)oxy]-4-(trimethylammonio)butanoate	C25 H49 N O5	482.323	[M+K]+1	1.58306e+07	1.43104e+07	1.62938e+07	1.57071e+07	2.58908e+07	2.19739e+07	9.78372e+06	5.76776e+06	7.53645e+06	1.21408e+07	1.6934e+07	9.72125e+06	9.80238e+06	1.27724e+07	1.90946e+07	1.32063e+07	1.19901e+07	1.36813e+07
458	Micronomicin	C20 H41 N5 O7	462.294	[M-H]-1	2.30059e+06	3.53419e+06	1.36301e+06	2.44406e+06	2.78977e+06	3.64324e+06	2.12153e+06	2.05445e+06	9.39528e+06	9.81416e+06	2.04612e+06	658253	2.74131e+06	4.10787e+06	2.31119e+06	2.15213e+06	2.19907e+06	1.94712e+06
459	1-Aminocyclopropane-1-carboxylate	C4 H7 N O2	102.055	[M+H]+1	1.36372e+07	1.79648e+07	1.76847e+07	1.33882e+07	2.02946e+07	1.65045e+07	1.2147e+07	1.83153e+07	1.74429e+07	1.05848e+07	1.28667e+07	1.87058e+07	2.19171e+07	1.56445e+07	1.24977e+07	1.55553e+07	1.89553e+07	2.55289e+07
460	Hexadecanamide	C16 H33 N O	256.263	[M+H]+1	2.11808e+06	2.15638e+06	1.95918e+06	1.0082e+06	810624	924336	729248	950840	1.09927e+06	1.76283e+06	1.11444e+06	911456	882784	834410	1.16677e+06	888395	1.06982e+06	851415
461	8'-Hydroxyabscisate	C15 H20 O5	279.124	[M-H]-1	6.33469e+06	7.02339e+06	8.11904e+06	7.21327e+06	7.64568e+06	8.15308e+06	7.16984e+06	6.4316e+06	7.16575e+06	5.90326e+06	5.53155e+06	5.23708e+06	5.04591e+06	4.28126e+06	4.19688e+06	3.79163e+06	4.38219e+06	3.38017e+06
462	(S)-Carnitine	C7 H15 N O3	162.112	[M+H]+1	1.41584e+06	1.39664e+06	1.10582e+06	1.58935e+06	1.49569e+06	1.77845e+06	905629	1.68992e+06	1.7311e+06	4.56691e+06	1.96416e+06	1.94239e+06	1.93796e+06	1.75976e+06	1.94771e+06	1.7576e+06	1.958e+06	2.54613e+06
463	propyzamide	C12 H11 Cl2 N O	254.015	[M-H]-1	1.72994e+07	1.64623e+07	2.05063e+07	1.21446e+07	1.59995e+07	1.83713e+07	1.4539e+07	6.06497e+06	1.4009e+07	1.0248e+07	1.3087e+07	1.22813e+07	1.12593e+07	9.64779e+06	1.34824e+07	7.95472e+06	6.34202e+06	4.87725e+06
464	(1S,4R,5R,6R,6aS,9S,9aE,10aR)-1,5-Dihydroxy-9-(hydroxymethyl)-3-isopropyl-6,10a-dimethyl-1,2,4,5,6,6a,7,8,9,10a-decahydrodicyclopenta[a,d][8]annulen-4-yl α-D-glucopyranoside	C26 H42 O9	497.277	[M-H]-1	206349	3.77174e+06	236297	1.54576e+06	1.43861e+06	157349	778128	3.06863e+06	3.05387e+06	2.38327e+06	1.08698e+06	1.91643e+06	6.28509e+06	3.49699e+06	1.73956e+06	2.67573e+06	1.67087e+06	1.32494e+06
465	N2-Dimethylguanosine	C12 H17 N5 O5	310.114	[M-H]-1	8.52428e+06	1.11986e+07	1.05079e+07	1.33317e+07	1.23068e+07	1.51571e+07	1.50728e+07	6.52466e+06	1.64742e+07	1.79369e+07	1.15667e+07	1.37935e+07	1.90999e+07	1.55106e+07	1.87165e+07	2.13583e+07	1.36025e+07	1.72015e+07
466	3-Dehydroxycarnitine	C7 H15 N O2	146.117	[M+H]+1	1.34629e+07	1.57711e+07	2.06164e+07	2.48353e+07	1.66523e+07	1.50423e+07	1.6148e+07	1.62429e+07	8.67796e+06	1.51432e+07	1.30208e+07	1.56415e+07	1.23874e+07	1.4903e+07	9.13984e+06	1.61858e+07	1.15356e+07	1.02418e+07
467	7-Isopropyl-4a-methyl-1-methylene-1,2,3,4,4a,9,10,10a-octahydrophenanthrene	C19 H26	255.21	[M+H]+1	403127	913066	627531	286048	224677	93248.3	96571.2	351364	115862	537035	230897	91548.4	125996	81675.3	72489.5	89097.1	86590.1	86810.7
468	3-[(15Z,19Z)-11,12-Dihydroxy-15,19-dotriacontadien-1-yl]-5-methyl-2(5H)-furanone	C37 H66 O4	575.502	[M+H]+1	5.05721e+06	4.96687e+06	4.04097e+06	2.37887e+06	4.05408e+06	2.13158e+06	2.85128e+06	1.67712e+06	3.31881e+06	3.65034e+06	2.48486e+06	2.04166e+06	1.69179e+06	3.57267e+06	2.78615e+06	3.00683e+06	3.0103e+06	2.32443e+06
469	(1R,4aS,5R,8aS)-5-(5-hydroxy-3-methylpentyl)-1,4a-dimethyl-6-methylidene-decahydronaphthalene-1-carboxylic acid	C20 H34 O3	340.283	[M+H]+1	6.13061e+06	5.70242e+06	1.06332e+06	2.97883e+06	3.06681e+06	1.68478e+06	1.13852e+06	2.11304e+06	4.17232e+06	4.81197e+06	1.01998e+06	752317	1.42229e+06	1.3942e+06	2.19075e+06	1.50222e+06	1.15915e+06	1.09627e+06
470	1,4-Dimethylimidazole	C5 H8 N2	97.0763	[M+H]+1	1.93661e+07	1.90596e+07	1.8029e+07	1.73141e+07	1.86382e+07	1.84096e+07	1.96804e+07	1.93949e+07	1.97586e+07	1.71352e+07	1.78039e+07	1.87081e+07	1.78737e+07	1.88634e+07	1.61254e+07	1.68377e+07	2.05641e+07	1.67398e+07
471	Capryloylglycine	C10 H19 N O3	202.143	[M+H]+1	1.93059e+06	1.94266e+06	1.87505e+06	1.89081e+06	1.95111e+06	1.8112e+06	1.96368e+06	1.91053e+06	1.9201e+06	1.82074e+06	1.67696e+06	1.93007e+06	1.73215e+06	1.6929e+06	1.71414e+06	1.80922e+06	1.67512e+06	1.78461e+06
472	1-(Indol-3-yl)propanol3-phosphate	C11 H14 N O4 P	256.075	[M+H]+1	170741	211938	171768	175463	172176	337578	1.62521e+07	1.34502e+07	1.12325e+07	1.57806e+07	1.18461e+07	1.31292e+07	1.07658e+07	1.35583e+07	1.33372e+07	1.98925e+07	2.40653e+07	1.38798e+07
473	3-Hydroxyanthranilic acid	C7 H7 N O3	152.034	[M-H]-1	6.84907e+06	6.85276e+06	6.87657e+06	6.74212e+06	6.58812e+06	6.49353e+06	6.83091e+06	6.5723e+06	6.80899e+06	6.88287e+06	6.57278e+06	6.67396e+06	6.89424e+06	6.90527e+06	6.72033e+06	6.93198e+06	6.61582e+06	6.72168e+06
474	NP-003964	C30 H48 O7	503.333	[M+H]+1	1.52266e+07	1.1078e+07	1.50962e+07	9.34508e+06	1.48981e+07	9.9143e+06	1.6392e+07	2.01202e+07	1.16028e+07	2.17402e+07	1.86372e+07	1.82897e+07	1.42029e+07	1.81633e+07	1.60934e+07	1.70596e+07	1.83912e+07	1.71165e+07
475	3-ethyl-4-hydroxy-1-methyl-1,2-dihydroquinolin-2-one	C12 H13 N O2	204.101	[M+H]+1	1.62336e+06	1.60902e+06	1.61153e+06	1.52971e+06	1.63759e+06	1.65621e+06	1.50258e+06	1.44479e+06	1.51966e+06	1.5217e+06	1.25398e+06	1.55001e+06	1.54183e+06	1.38681e+06	1.47443e+06	1.6041e+06	1.50259e+06	1.39865e+06
476	beta-Glycerophosphoricacid	C3 H9 O6 P	171.006	[M-H]-1	1.2912e+07	7.4686e+06	1.34759e+07	8.83962e+06	1.53982e+07	1.40689e+07	1.13335e+07	742435	4.41026e+06	1.06589e+07	5.1598e+06	6.56074e+06	8.21918e+06	7.97675e+06	2.28816e+07	1.0408e+07	2.71989e+06	2.22956e+06
477	1-Methylhistidine	C7 H11 N3 O2	170.092	[M+H]+1	5.37729e+06	5.30441e+06	4.90522e+06	3.27243e+06	6.75222e+06	5.09311e+06	2.16752e+07	1.55992e+07	1.47456e+07	1.79797e+07	1.53129e+07	1.30065e+07	1.3981e+07	1.73861e+07	1.9585e+07	1.66342e+07	1.56758e+07	1.31098e+07
478	N-[3-(methylthio)phenyl]urea	C8 H10 N2 O S	183.101	[M+H]+1	2.77301e+06	2.89518e+06	2.94783e+06	2.84267e+06	2.76382e+06	2.4384e+06	2.37818e+06	3.06743e+06	2.84268e+06	2.18393e+06	2.81369e+06	2.70703e+06	2.81804e+06	2.80016e+06	2.6305e+06	1.46103e+06	2.47164e+06	2.93376e+06
479	Imidazolelactic acid	C6 H8 N2 O3	155.045	[M-H]-1	1.15717e+06	2.05586e+06	2.04827e+06	2.09311e+06	2.03611e+06	2.31711e+06	9.86101e+06	7.70412e+06	6.49905e+06	5.32344e+06	1.60708e+07	7.82385e+06	8.28894e+06	1.02368e+07	1.15049e+07	1.16928e+07	6.3972e+06	1.15818e+07
480	N-Heptadecanoylglycine	C19 H37 N O3	328.284	[M+H]+1	6.06027e+06	5.56692e+06	2.89797e+06	3.88852e+06	3.65765e+06	4.18155e+06	3.45397e+06	3.23543e+06	3.65069e+06	2.82415e+06	3.77471e+06	2.1657e+06	1.299e+06	1.47433e+06	1.44431e+06	1.13534e+06	1.28785e+06	1.1058e+06
481	Methyl(1-methyl-4-nitro-1H-imidazol-5-yl)9H-purin-6-ylsulfonium	C10 H10 N7 O2 S	291.053	[M-H]-1	3.86774e+06	1.0163e+07	2.68027e+06	1.58712e+07	8.30078e+06	1.03201e+07	1.0355e+07	1.26219e+07	1.5532e+07	1.09711e+07	3.49278e+06	1.5424e+07	1.47293e+07	1.11336e+07	3.76155e+06	9.95973e+06	9.7212e+06	9.32873e+06
482	Ethyl docosahexaenoate	C24 H36 O2	355.264	[M-H]-1	7.01618e+06	1.22655e+07	8.67613e+06	9.7996e+06	2.03282e+07	8.08619e+06	9.55063e+06	1.0534e+07	1.05081e+07	1.31118e+07	9.79903e+06	6.67854e+06	8.93066e+06	7.36824e+06	8.59494e+06	7.69128e+06	6.36281e+06	1.01671e+07
483	3-Hydroxy-3-methylglutaric acid	C6 H10 O5	161.045	[M-H]-1	1.80656e+07	8.57239e+06	1.88448e+07	1.21172e+07	1.50079e+07	8.66155e+06	1.25842e+07	1.69129e+07	9.70353e+06	1.60968e+07	8.66834e+06	7.51505e+06	1.137e+07	8.27347e+06	5.26956e+06	1.06996e+07	1.04287e+07	2.18469e+07
484	5,4′-dihydroxy-3,3′-dimethoxy-6,7-methylenedioxyflavone	C18 H14 O8	357.062	[M-H]-1	1.84713e+06	1.88621e+06	1.92947e+06	1.88121e+06	1.85232e+06	2.15346e+06	1.77557e+06	2.07501e+06	1.83367e+06	2.0566e+06	1.99118e+06	1.76848e+06	1.68707e+06	1.91627e+06	1.74597e+06	1.74961e+06	1.92526e+06	1.7542e+06
485	N-allyl-2-(2-methyl-1-benzofuran-3-yl)acetamide	C14 H15 N O2	247.143	[M+H]+1	1.08943e+06	1.20933e+06	1.21288e+06	1.17858e+06	1.04497e+06	1.15571e+06	1.21886e+06	1.17394e+06	1.23583e+06	1.33393e+06	1.11854e+06	1.15608e+06	943304	958303	1.13605e+06	1.18205e+06	1.14868e+06	1.28846e+06
486	PGF2a ethanolamide	C22 H39 N O5	396.275	[M-H]-1	1.20822e+06	2.61561e+06	1.12257e+06	4.29046e+06	2.54213e+06	5.09913e+06	1.01389e+06	983188	7.284e+06	1.04546e+07	944402	463897	1.45027e+06	1.48429e+06	963943	1.29845e+06	1.05201e+06	774311
487	ximelagatran	C24 H35 N5 O5	474.272	[M+H]+1	3.15476e+06	6.97653e+06	2.79472e+06	3.92507e+06	3.58119e+06	5.58883e+06	4.88875e+06	7.45937e+06	3.63689e+06	7.03017e+06	5.67376e+06	4.46436e+06	4.98274e+06	1.2112e+07	7.75153e+06	8.26066e+06	9.29343e+06	4.09785e+06
488	Ecgonine	C9 H15 N O3	186.112	[M+H]+1	6.79404e+06	6.61236e+06	6.5823e+06	6.72813e+06	6.75096e+06	6.58698e+06	6.74879e+06	6.65237e+06	6.51726e+06	6.86637e+06	6.50401e+06	6.29674e+06	5.99701e+06	5.96087e+06	6.02306e+06	6.0078e+06	5.97674e+06	5.29358e+06
489	N_N-Dihydroxy-L-tyrosine	C9 H11 N O5	212.056	[M-H]-1	4.43183e+06	4.06696e+06	4.27509e+06	4.30498e+06	4.52077e+06	4.28113e+06	3.86722e+06	4.2921e+06	4.12962e+06	4.37165e+06	4.12151e+06	4.19626e+06	4.09299e+06	4.26908e+06	4.09293e+06	4.01854e+06	3.72862e+06	3.87992e+06
490	(2R)-1-[(Hydroxy{[(2R,3R,5S,6R)-2,3,4,5,6-pentahydroxycyclohexyl]oxy}phosphoryl)oxy]-3-(palmitoyloxy)-2-propanyl stearate	C43 H83 O13 P	837.546	[M-H]-1	4.53417e+06	3.53859e+06	3.25165e+06	1.70939e+07	3.26374e+06	4.60804e+06	7.24377e+06	1.04754e+07	2.17217e+06	1.43675e+07	1.62371e+07	1.59739e+07	1.25362e+07	5.26815e+06	4.55611e+06	1.5222e+07	4.92085e+06	1.83201e+07
491	Indole;1-Benzazole	C8 H7 N	118.065	[M+H]+1	4.69128e+06	5.5569e+06	4.18922e+06	4.48441e+06	4.24753e+06	4.77323e+06	3.82601e+06	4.86395e+06	4.08655e+06	3.97164e+06	4.4138e+06	4.42198e+06	4.64563e+06	4.51776e+06	3.72002e+06	4.09679e+06	3.4633e+06	4.66072e+06
492	Donepezil	C24 H29 N O3	380.221	[M+H]+1	1.11404e+06	1.19564e+06	1.18419e+06	1.12261e+06	1.20999e+06	1.01722e+06	1.27954e+06	1.10156e+06	1.16054e+06	1.04254e+06	1.30228e+06	1.20286e+06	1.09753e+06	1.03221e+06	1.31228e+06	1.1473e+06	1.02e+06	1.13398e+06
493	5-(6-hydroxy-6-methyloctyl)-2,5-dihydrofuran-2-one	C13 H22 O3	244.19	[M+H]+1	2.02459e+06	3.09995e+06	2.57054e+06	2.73812e+06	2.98495e+06	2.43102e+06	2.84309e+06	3.1235e+06	3.34934e+06	3.01212e+06	2.60136e+06	2.53377e+06	3.4971e+06	3.10378e+06	2.59725e+06	2.89614e+06	2.50002e+06	2.97955e+06
494	[FAoxo_amino(6:0)]3-oxo-5S-amino-hexanoicacid	C6 H11 N O3	146.081	[M+H]+1	1.29456e+07	1.64512e+06	1.14796e+07	1.1178e+07	1.29338e+07	1.09554e+07	1.21165e+07	1.16736e+07	1.13365e+07	1.13715e+07	1.15362e+07	1.10022e+07	1.13604e+07	1.09512e+07	1.2099e+07	1.16513e+07	1.18426e+07	1.14183e+07
495	6-Pentyl-2H-pyran-2-one	C10 H14 O2	167.106	[M+H]+1	2.57679e+06	2.69761e+06	2.3068e+06	2.71224e+06	2.69315e+06	2.50558e+06	2.67452e+06	2.65687e+06	2.77979e+06	2.63179e+06	2.55501e+06	2.55922e+06	3.01536e+06	2.59048e+06	2.61838e+06	2.56464e+06	2.37338e+06	3.09118e+06
496	6,8-Dimethyl-6,7,8,9-tetradehydroergoline	C16 H17 N2	238.145	[M+H]+1	329603	220842	238761	561144	283009	689130	909076	272705	479343	173130	386728	195502	170876	760476	627235	202200	196064	1.23649e+06
497	(2R)-3-{[(2-Aminoethoxy)(hydroxy)phosphoryl]oxy}-2-hydroxypropyl (9Z)-9-hexadecenoate	C21 H42 N O7 P	452.276	[M+H]+1	6.63356e+06	7.77149e+06	1.1445e+07	1.02251e+07	2.19505e+07	6.59e+06	2.55276e+06	3.6687e+06	2.95096e+06	4.60708e+06	4.74433e+06	2.52606e+06	4.42783e+06	3.06844e+06	3.21227e+06	1.69012e+06	2.0471e+06	2.58903e+06
498	6-Acetyl-D-glucose	C8 H14 O7	221.066	[M-H]-1	2.19047e+07	4.78322e+06	1.32618e+07	8.41474e+06	1.02842e+07	5.22715e+06	3.93988e+06	2.10356e+07	4.32793e+06	1.95282e+06	3.76821e+06	2.80333e+06	4.3992e+06	1.59342e+06	3.57485e+06	2.9636e+06	2.99098e+06	5.19911e+06
499	12-oxo Phytodienoic Acid	C18 H28 O3	310.237	[M+H]+1	2.34956e+06	2.60163e+06	2.65221e+06	2.56495e+06	2.13681e+06	2.79572e+06	2.88776e+06	2.56554e+06	2.49719e+06	2.43881e+06	2.83949e+06	3.00255e+06	2.58968e+06	2.77133e+06	3.0438e+06	2.33023e+06	3.25631e+06	2.52467e+06
500	Xylazine	C12 H16 N2 S	221.11	[M+H]+1	215289	177389	412149	170082	175726	206651	2.16139e+07	999962	199623	219921	188940	353298	217412	406622	203894	225760	250142	160067
501	(+/-)9,10-dihydroxy-12Z-octadecenoic acid	C18 H34 O4	295.228	[M-H]-1	5.80155e+06	7.48538e+06	5.9701e+06	1.29702e+07	8.08149e+06	8.5963e+06	8.24461e+06	2.13385e+07	7.32081e+06	1.40544e+07	7.0833e+06	6.51767e+06	1.01292e+07	1.12117e+07	8.89919e+06	2.00771e+07	1.3292e+07	1.55394e+07
502	(6Z,6′Z,10Z,10′Z)-4,4′-Dimethoxy-7,7′,11,11′-tetramethyl-5,5′,8,8′,9,9′,12,12′-octahydro-2,2′-bibenzo[10]annulene-1,1′-diol	C34 H42 O4	515.314	[M+H]+1	181682	4.31167e+06	622077	1.41796e+06	1.65701e+06	395626	527334	3.24977e+06	3.66502e+06	914523	710026	1.5686e+06	6.70481e+06	3.15203e+06	1.52131e+06	2.17733e+06	1.02097e+06	3.7717e+06
503	NP-012042	C10 H12 O4	179.07	[M+H]+1	662526	568103	670534	184597	158426	250744	1.04668e+06	1.00618e+06	1.2019e+06	1.26861e+06	983268	1.12867e+06	1.71662e+06	1.51161e+06	1.57935e+06	1.64557e+06	1.53489e+06	1.5603e+06
504	5-Hydroxy-3a,4,5,7a-tetrahydro-1H-isoindole-1,3(2H)-dione	C8 H9 N O3	166.05	[M-H]-1	4.931e+06	4.73112e+06	2.9795e+06	5.09193e+06	4.94075e+06	2.85159e+06	1.62933e+06	2.89485e+06	2.879e+06	4.04468e+06	1.74964e+06	5.08016e+06	2.85654e+06	3.00602e+06	2.90108e+06	4.80965e+06	4.83153e+06	4.31581e+06
505	SM(d18:1/18:0)	C41 H83 N2 O6 P	731.604	[M+H]+1	562171	549626	9.11411e+06	8.7482e+06	8.85108e+06	8.04216e+06	1.36794e+06	1.30544e+06	1.46514e+06	1.41856e+06	5.82906e+06	8.05506e+06	1.40896e+07	4.84223e+06	6.06891e+06	1.0797e+07	1.82646e+06	9.61186e+06
506	2-Aminoacetophenone;O-Acetylaniline	C8 H9 N O	136.075	[M+H]+1	7.75342e+06	9.04785e+06	8.95806e+06	1.79447e+07	2.10296e+07	7.85529e+06	1.18016e+07	5.52068e+06	1.563e+07	5.47828e+06	6.91141e+06	1.61899e+07	1.04031e+07	1.20011e+07	1.16211e+07	1.3265e+07	1.15605e+07	9.94566e+06
507	Cyclopentadecanolide	C15 H28 O2	239.201	[M-H]-1	4.0815e+06	8.34167e+06	5.64757e+06	6.69697e+06	9.43831e+06	8.51722e+06	4.49184e+06	6.86211e+06	8.89915e+06	1.06364e+07	1.0107e+07	9.17163e+06	4.87047e+06	9.48386e+06	8.63014e+06	5.54256e+06	8.77256e+06	9.85647e+06
508	Palmitoyl ethanolamide	C18 H37 N O2	300.289	[M+H]+1	6.24364e+06	6.51575e+06	5.3708e+06	5.62454e+06	3.85577e+06	4.39193e+06	4.70154e+06	5.47215e+06	3.25266e+06	5.71113e+06	4.70859e+06	2.86917e+06	2.8816e+06	3.60993e+06	4.19468e+06	3.92426e+06	4.49154e+06	3.11099e+06
509	2-Amino-N-(1-methylethyl)benzamide	C10 H14 N2 O	179.117	[M+H]+1	7.08566e+06	6.89797e+06	6.24739e+06	6.9964e+06	6.58185e+06	6.95384e+06	6.56725e+06	6.85892e+06	7.25594e+06	6.62577e+06	6.79053e+06	6.92583e+06	6.25528e+06	6.89169e+06	6.36643e+06	6.26697e+06	6.6079e+06	6.47203e+06
510	1-Amino-1-deoxy-scyllo-inositol4-phosphate	C6 H14 N O8 P	260.052	[M+H]+1	1.47039e+07	9.68809e+06	1.51469e+07	9.87638e+06	2.08311e+07	1.04538e+07	9.35859e+06	7.68046e+06	4.8435e+06	3.04732e+06	3.16248e+06	2.908e+06	6.76688e+06	2.71511e+06	6.29345e+06	8.12945e+06	4.90835e+06	6.12333e+06
511	Trimethoxyamphetamine	C12 H19 N O3	226.143	[M+H]+1	1.87486e+06	2.33857e+06	1.99853e+06	1.85786e+06	2.36226e+06	1.88245e+06	1.97883e+06	2.22485e+06	2.26676e+06	2.0103e+06	1.90358e+06	2.23385e+06	2.44412e+06	2.42343e+06	2.16709e+06	2.30797e+06	2.09857e+06	2.47355e+06
512	octadec-9-ynoic acid	C18 H32 O2	298.273	[M+H]+1	4.15486e+06	4.23501e+06	2.47766e+06	2.39101e+06	2.25228e+06	1.33256e+06	2.62091e+06	2.57776e+06	2.46026e+06	2.01211e+06	1.95928e+06	2.08843e+06	1.45372e+06	2.03632e+06	2.10387e+06	1.08432e+06	2.1008e+06	2.17276e+06
513	3-[(2,6-Dimethylheptanoyl)oxy]-4-(trimethylammonio)butanoate	C16 H31 N O4	302.232	[M+H]+1	1.28324e+06	1.33247e+06	1.45742e+06	1.49424e+06	1.39817e+06	1.06159e+06	1.32943e+06	1.15231e+06	1.38431e+06	1.41425e+06	1.2699e+06	1.35775e+06	1.4866e+06	1.11473e+06	1.19508e+06	1.09926e+06	1.54334e+06	1.39555e+06
514	Phloroglucinol	C6 H6 O3	127.039	[M+H]+1	2.07243e+07	6.06571e+06	1.83249e+07	1.12966e+07	1.86112e+07	5.70242e+06	4.92475e+06	1.71062e+07	3.34138e+06	2.59431e+06	4.17868e+06	2.61867e+06	2.02439e+06	2.44427e+06	1.92611e+06	3.50811e+06	2.61111e+06	3.83739e+06
515	p-cresolsulfatepotassium;p-Cresolsulfate	C7 H8 O4 S	187.006	[M-H]-1	258013	2.08953e+06	488345	124410	1.68194e+06	466095	9.47213e+06	8.48242e+06	5.94328e+06	476152	1.77408e+07	4.47855e+06	1.03216e+07	1.0273e+07	1.45577e+07	5.46275e+06	734982	6.34462e+06
516	Dolichotheline	C10 H17 N3 O	196.144	[M+H]+1	3.66209e+06	3.31075e+06	3.69713e+06	3.25107e+06	3.55369e+06	3.05779e+06	3.40136e+06	3.06142e+06	3.40448e+06	3.31491e+06	3.24245e+06	3.24043e+06	3.03276e+06	3.26066e+06	2.77574e+06	3.22847e+06	3.11457e+06	3.14957e+06
517	10-Oxodecanoate	C10 H18 O3	185.118	[M-H]-1	1.81746e+06	1.35454e+06	3.31199e+06	2.42742e+06	2.21739e+06	1.31521e+06	1.95497e+06	5.19436e+06	1.26903e+06	1.23621e+06	1.146e+06	4.22905e+06	2.86112e+06	1.1625e+06	1.08508e+06	2.68423e+06	2.70028e+06	1.14636e+06
518	PC(o-18:2(9Z,12Z)/18:2(9Z,12Z))	C44 H82 N O7 P	768.587	[M+H]+1	1.22429e+06	1.24186e+06	2.39314e+06	4.50306e+06	1.01093e+07	1.3056e+07	6.90336e+06	5.88745e+06	6.88392e+06	5.97711e+06	5.43326e+06	8.41134e+06	1.22133e+07	1.35121e+07	1.30459e+07	1.17184e+07	1.12704e+07	1.21025e+07
519	Dianthalexin	C14 H9 N O3	240.065	[M+H]+1	1.7332e+07	1.90763e+07	1.80599e+07	1.78227e+07	1.84514e+07	1.49553e+07	1.79359e+07	1.11782e+07	1.75882e+07	1.13398e+07	1.88619e+07	1.65922e+07	1.74894e+07	1.48374e+07	1.8756e+07	1.87056e+07	1.92336e+07	1.14529e+07
520	2-Methyl-3-undecyl-1,4-naphthoquinone	C22 H30 O2	325.217	[M-H]-1	9.55445e+06	1.56992e+07	8.07581e+06	1.34508e+07	1.42176e+07	1.44889e+07	6.70111e+06	9.36438e+06	9.73873e+06	1.36444e+07	7.24093e+06	8.17678e+06	5.28543e+06	8.01147e+06	7.54608e+06	7.14773e+06	5.14021e+06	1.04034e+07
521	Dodecylamine	C12 H27 N	186.221	[M+H]+1	544588	396014	305179	763903	2.05447e+07	492306	810995	405905	1.20101e+06	533674	424678	1.71099e+06	866925	1.60121e+06	1.10659e+06	1.48004e+06	2.12434e+06	1.44212e+06
522	Glycerol phenylbutyrate	C33 H38 O6	531.273	[M+H]+1	6.73216e+06	2.81095e+06	2.62942e+06	1.12665e+06	1.31665e+06	1.11435e+06	900219	2.92945e+06	3.25212e+06	3.04042e+06	2.79356e+06	881670	947284	1.75125e+06	3.15466e+06	1.3693e+06	3.6692e+06	915660
523	LysoPC(22:5(7Z,10Z,13Z,16Z,19Z))	C30 H52 N O7 P	570.355	[M+H]+1	7.54979e+06	1.57952e+07	1.72734e+07	1.32262e+07	1.53226e+07	1.09819e+07	9.82297e+06	9.02773e+06	5.53108e+06	3.61815e+06	7.79494e+06	1.79233e+06	1.29235e+07	3.91438e+06	7.49215e+06	3.08655e+06	6.21022e+06	4.27386e+06
524	Itaconic acid	C5 H6 O4	129.018	[M-H]-1	2.02194e+07	1.17413e+07	1.96048e+07	3.74005e+06	9.35535e+06	7.3405e+06	3.8497e+06	7.10293e+06	6.13256e+06	5.45904e+06	2.48972e+06	6.08575e+06	4.7603e+06	6.62587e+06	2.9272e+06	6.61968e+06	8.0914e+06	8.8324e+06
525	2-Methylbutyl beta-D-glucopyranoside	C11 H22 O6	295.14	[M-H]-1	718693	671715	655620	875521	1.07639e+06	859549	591804	620557	630431	679675	574352	670761	508271	415007	522871	556867	630231	405399
526	(2R)-1-[(Hydroxy{[(1s,3R)-2,3,4,5,6-pentahydroxycyclohexyl]oxy}phosphoryl)oxy]-3-(stearoyloxy)-2-propanyl (4Z,7Z,10Z,13Z,16Z)-4,7,10,13,16-docosapentaenoate	C49 H85 O13 P	911.564	[M-H]-1	1.41732e+07	1.09024e+07	1.13261e+07	4.93079e+06	9.57407e+06	6.73855e+06	7.699e+06	1.0787e+07	8.95447e+06	6.46787e+06	1.05815e+07	1.04617e+07	1.08087e+07	1.26176e+07	8.69622e+06	1.06063e+07	7.28884e+06	1.01679e+07
527	Propyl (9E)-12-hydroxy-9-octadecenoate	C21 H40 O3	341.304	[M+H]+1	1.45068e+07	1.46467e+07	1.18425e+07	1.56406e+07	1.59744e+07	1.99573e+07	1.11499e+07	7.18144e+06	1.12276e+07	1.09936e+07	1.37366e+07	1.12018e+07	7.44334e+06	9.78761e+06	1.5404e+07	1.08882e+07	7.91712e+06	1.01974e+07
528	(23R)-29-Amino-26-hydroxy-26-oxido-20-oxo-21,25,27-trioxa-26λ~5~-phosphanonacosan-23-yl (4Z,7Z,10Z,13Z,16Z,19Z)-4,7,10,13,16,19-docosahexaenoate	C47 H82 N O8 P	820.582	[M+H]+1	354654	3.39139e+06	3.70254e+06	1.94365e+07	1.38371e+07	2.63934e+06	1.34732e+07	3.18789e+06	3.04107e+06	1.19035e+06	2.79227e+06	3.30723e+06	2.7753e+06	2.48027e+06	2.91442e+06	3.66547e+06	3.0954e+06	1.97135e+07
529	3-hydroxyhexadecanoylcarnitine	C23 H45 N O5	416.336	[M+H]+1	3.89967e+06	2.78564e+06	2.51686e+06	6.36082e+06	3.02862e+06	8.3652e+06	4.79731e+06	5.37966e+06	2.94594e+06	5.94504e+06	4.72568e+06	4.10888e+06	3.84134e+06	5.82262e+06	9.09457e+06	1.06561e+07	7.68332e+06	7.24909e+06
530	N-Acetyl-L-histidine	C8 H11 N3 O3	198.087	[M+H]+1	6.85681e+06	7.15586e+06	9.30409e+06	5.26008e+06	1.19586e+07	5.05613e+06	4.66284e+06	1.29451e+07	2.14039e+06	2.39128e+06	7.65894e+06	5.48255e+06	6.02871e+06	2.20212e+06	1.23658e+07	7.77034e+06	4.84404e+06	1.13128e+07
531	NP-008563	C16 H28 O4	267.195	[M+H]+1	1.5457e+06	1.45764e+06	1.54483e+06	1.45214e+06	1.65426e+06	1.48707e+06	1.50113e+06	1.6812e+06	1.50383e+06	1.56673e+06	1.48363e+06	1.53482e+06	1.27082e+06	1.31951e+06	1.44557e+06	1.37539e+06	1.5633e+06	1.53095e+06
532	Stearoyl ethanolamide	C20 H41 N O2	328.32	[M+H]+1	7.16719e+06	6.07472e+06	1.33578e+06	3.5542e+06	3.42769e+06	2.60446e+06	2.79612e+06	5.26122e+06	2.28822e+06	3.66053e+06	1.79798e+06	1.25844e+06	1.19455e+06	1.4441e+06	2.93945e+06	1.70315e+06	1.34055e+06	1.34019e+06
533	Dipropylene glycol dimethyl ether	C8 H18 O3	163.132	[M+H]+1	2.17762e+06	2.00054e+06	2.05016e+06	1.74832e+06	1.86411e+06	1.94267e+06	1.76529e+06	1.70284e+06	2.79134e+06	2.30321e+06	1.9262e+06	3.35152e+06	1.93993e+06	2.20674e+06	1.61726e+06	1.62411e+06	2.11282e+06	1.5631e+06
534	3-O-Sulfogalactosylceramide	C48 H93 N O11 S	892.653	[M+H]+1	1.20666e+07	7.26663e+06	4.52769e+06	1.03321e+07	1.29443e+07	9.92818e+06	1.09602e+07	1.02814e+07	5.84973e+06	8.79768e+06	1.15541e+07	9.69256e+06	1.01265e+07	1.04481e+07	1.16949e+07	1.11963e+07	5.59953e+06	1.06711e+07
535	Aphylline	C15 H24 N2 O	249.195	[M+H]+1	1.24697e+06	1.01285e+06	959092	1.02583e+06	865865	1.02471e+06	1.01109e+06	857605	1.00351e+06	928958	863508	883749	935901	857278	1.03134e+06	1.00073e+06	1.01646e+06	1.00327e+06
536	(3R,4S,9R,11R)-29-(4-Hydroxyphenyl)-3-methoxy-4-methyl-9,11-nonacosanediol	C37 H68 O4	577.517	[M+H]+1	4.24004e+06	3.18125e+06	1.08174e+06	1.19392e+06	462674	1.36487e+06	665785	2.32877e+06	567908	638195	315957	1.01783e+06	758809	319361	1.40048e+06	792832	1.80478e+06	882065
537	2-Amino-4-methylpyrimidine	C5 H7 N3	110.071	[M+H]+1	1.92358e+07	1.48301e+07	1.57251e+07	1.71763e+07	1.40525e+07	1.47447e+07	1.32612e+07	1.45812e+07	1.31404e+07	9.76433e+06	1.26942e+07	1.24531e+07	1.29066e+07	9.6295e+06	1.42347e+07	1.13421e+07	9.72381e+06	1.34887e+07
538	Zearalenone	C18 H22 O5	654.33	[M+H]+1	2.43779e+06	1.60515e+06	1.37537e+06	832067	1.62881e+06	626448	965022	2.44509e+06	1.7774e+06	1.21627e+06	1.81561e+06	811212	403268	1.2468e+06	1.75055e+06	1.2158e+06	2.60054e+06	933397
539	Linalyl isovalerate	C15 H26 O2	237.186	[M-H]-1	2.33546e+06	3.58783e+06	2.71183e+06	1.92221e+07	1.16171e+07	6.92641e+06	1.59199e+06	815606	1.59888e+06	1.55882e+06	1.66214e+06	1.72518e+06	1.26934e+06	2.0403e+06	2.88013e+06	1.78919e+06	1.24121e+06	1.57147e+06
540	2-Aminonicotinic acid	C6 H6 N2 O2	139.05	[M+H]+1	1.45237e+07	1.47735e+07	1.24438e+07	1.29668e+07	1.14282e+07	1.38797e+07	1.24603e+07	1.32433e+07	1.12302e+07	1.28358e+07	1.20549e+07	1.16116e+07	1.11556e+07	1.20455e+07	1.00385e+07	1.21145e+07	1.34137e+07	1.13503e+07
541	1-hexadecanoyl-2-(9Z,12Z-octadecadienoyl)-sn-glycero-3-phospho-(1′-sn-glycerol)	C40 H75 O10 P	745.503	[M-H]-1	5.63547e+06	1.02588e+07	8.64937e+06	9.34821e+06	9.45667e+06	1.1017e+07	9.54289e+06	1.03693e+07	1.02378e+07	8.73458e+06	1.13027e+07	1.19577e+07	1.05262e+07	1.0465e+07	1.17575e+07	1.38178e+07	6.86844e+06	8.20165e+06
542	2,4-Dimethylbenzaldehyde	C9 H10 O	135.08	[M+H]+1	1.0677e+07	7.66366e+06	8.36984e+06	8.41967e+06	7.80565e+06	1.70706e+07	9.07872e+06	8.32882e+06	7.12371e+06	8.08072e+06	1.11134e+07	9.73825e+06	1.66001e+07	9.18432e+06	8.6056e+06	7.73287e+06	9.79495e+06	8.01016e+06
543	O-[{(2R)-3-[(4Z,7Z,10Z,13Z,16Z,19Z)-4,7,10,13,16,19-Docosahexaenoyloxy]-2-[(7Z,10Z,13Z,16Z)-7,10,13,16-docosatetraenoyloxy]propoxy}(hydroxy)phosphoryl]-L-serine	C50 H78 N O10 P	884.54	[M+H]+1	5.21843e+06	4.12961e+06	5.83116e+06	3.66708e+06	4.82194e+06	3.00315e+06	2.32104e+06	2.50734e+06	1.63289e+06	3.1962e+06	2.07439e+06	2.19097e+06	1.72763e+06	2.80029e+06	1.74274e+06	1.90532e+06	3.22291e+06	2.55637e+06
544	3-Isopropenylglutaric acid	C8 H12 O4	171.065	[M-H]-1	1.46597e+07	1.35262e+07	1.4993e+07	1.36858e+07	1.50634e+07	1.4092e+07	1.32381e+07	1.31851e+07	1.53588e+07	1.21241e+07	1.16978e+07	1.27198e+07	1.18974e+07	1.19636e+07	1.0513e+07	1.3502e+07	1.21027e+07	8.93877e+06
545	N-(9-oxodecyl)acetamide	C12 H23 N O2	214.18	[M+H]+1	1.27552e+06	1.28538e+06	1.19317e+06	1.22022e+06	1.46693e+06	1.35058e+06	1.25392e+06	1.41107e+06	1.53874e+06	1.3905e+06	1.35993e+06	1.38073e+06	1.50057e+06	1.39666e+06	1.2959e+06	1.33345e+06	1.39939e+06	1.19889e+06
546	NP-018661	C8 H16 O3	159.102	[M-H]-1	1.49686e+06	1.54522e+06	1.66414e+06	1.46743e+06	1.51515e+06	1.10609e+06	1.33404e+06	1.70711e+06	1.52484e+06	1.78208e+06	1.62482e+06	1.67747e+06	1.67753e+06	1.628e+06	1.47077e+06	1.48895e+06	1.64948e+06	1.66297e+06
547	glycidyl oleate	C21 H38 O3	339.288	[M+H]+1	912262	2.27786e+06	2.51714e+06	1.68118e+06	1.73377e+06	1.47792e+06	1.32568e+06	952581	1.20641e+06	1.09636e+06	932097	442828	1.47014e+06	2.33299e+06	1.56238e+06	1.47069e+06	851283	928367
548	isopropalin	C15 H23 N3 O4	310.175	[M+H]+1	1.1433e+07	9.97465e+06	1.50617e+07	1.82381e+07	1.31655e+07	9.88398e+06	1.09111e+07	9.80437e+06	8.5911e+06	5.4372e+06	6.8134e+06	5.05996e+06	5.90973e+06	7.04073e+06	5.48524e+06	6.13635e+06	6.36664e+06	7.21207e+06
549	1-octadecanoyl-2-(9Z-octadecenoyl)-sn-glycero-3-phospho-(1′-sn-glycerol)	C42 H81 O10 P	775.548	[M-H]-1	2.54181e+06	7.3806e+06	6.07245e+06	6.22033e+06	1.46847e+06	8.27626e+06	1.66571e+07	1.85516e+07	1.16436e+07	1.08792e+07	1.86834e+07	1.63557e+07	1.44692e+07	9.66415e+06	1.23864e+07	1.53655e+07	1.51152e+07	1.67326e+07
550	N2-Acetyl-L-aminoadipate	C8 H13 N O5	204.086	[M+H]+1	1.68631e+07	1.23476e+07	1.69745e+07	1.63324e+07	1.52265e+07	1.49033e+07	1.26342e+07	1.21557e+07	9.24367e+06	1.0369e+07	1.23016e+07	9.74213e+06	1.48551e+07	1.22123e+07	1.42227e+07	1.56065e+07	1.09629e+07	1.29625e+07
551	(-)-Menthylacetate	C12 H22 O2	197.154	[M-H]-1	3.65991e+06	5.7765e+06	5.22911e+06	1.01386e+07	9.10445e+06	9.7848e+06	5.76908e+06	7.16855e+06	1.12174e+07	1.87915e+07	4.21556e+06	7.24198e+06	6.21778e+06	7.71478e+06	9.16051e+06	1.0478e+07	8.46968e+06	8.4785e+06
552	Beta-Alanine	C3 H7 N O2	90.0553	[M+H]+1	1.64066e+07	1.57553e+07	1.37688e+07	1.62436e+07	1.55768e+07	1.59476e+07	1.34777e+07	1.35406e+07	1.42508e+07	1.37193e+07	1.51685e+07	1.57415e+07	1.47824e+07	1.50569e+07	1.62376e+07	1.63975e+07	1.47903e+07	1.54036e+07
553	2-Aminoadenosine	C10 H14 N6 O4	281.099	[M-H]-1	1.02759e+07	1.23611e+07	1.1299e+07	1.32253e+07	1.15089e+07	1.62978e+07	7.78736e+06	8.01314e+06	9.39958e+06	1.16297e+07	9.75282e+06	1.24587e+07	8.77461e+06	1.20686e+07	9.23042e+06	1.09498e+07	8.87964e+06	8.75079e+06
554	PAF C-18:1	C28 H56 N O7 P	550.385	[M+H]+1	7.50798e+06	7.96084e+06	1.24217e+07	8.92993e+06	1.50907e+07	5.35145e+06	2.90171e+06	1.94938e+06	2.71781e+06	2.49785e+06	4.30813e+06	2.26403e+06	3.75859e+06	2.98475e+06	2.95435e+06	2.23928e+06	2.77307e+06	2.37742e+06
555	L-Kynurenine	C10 H12 N2 O3	209.092	[M+H]+1	4.63558e+06	9.79932e+06	4.6292e+06	1.20987e+07	7.19224e+06	7.14963e+06	2.51519e+06	1.08549e+07	5.1962e+06	1.07317e+07	4.32861e+06	1.20742e+07	3.3549e+06	7.63432e+06	2.35967e+06	8.42715e+06	6.53369e+06	9.36073e+06
556	Bitertanol	C20 H23 N3 O2	338.34	[M+H]+1	1.5551e+06	684789	955163	204172	661809	589728	164803	343068	1.63609e+06	1.18667e+06	804562	284768	2.84164e+06	900771	1.46447e+06	193475	914671	2.06749e+06
557	Glycerol	C3 H8 O3	115.037	[M+Na]+1	1.64171e+07	1.25911e+07	1.72073e+07	1.59022e+07	1.68567e+07	1.54766e+07	1.67465e+07	1.54797e+07	1.40875e+07	1.67736e+07	1.68542e+07	1.83816e+07	1.80131e+07	1.31915e+07	1.69444e+07	1.45335e+07	1.70769e+07	1.60046e+07
558	(R)-10-Hydroxystearate	C18 H36 O3	299.259	[M-H]-1	5.4416e+06	5.98079e+06	5.34768e+06	5.74281e+06	5.63926e+06	6.28485e+06	4.12542e+06	4.36633e+06	3.73305e+06	4.66685e+06	4.13018e+06	4.60517e+06	4.00678e+06	4.48923e+06	5.17171e+06	5.08037e+06	4.25052e+06	4.23087e+06
559	1-Methyl-3-phenylpiperazine	C11 H16 N2	177.138	[M+H]+1	7.61529e+06	6.88922e+06	5.35333e+06	7.21654e+06	7.038e+06	7.60313e+06	7.01151e+06	7.80082e+06	7.27655e+06	6.63456e+06	7.25401e+06	6.79736e+06	6.63032e+06	6.52287e+06	6.85753e+06	6.43886e+06	6.93707e+06	6.69488e+06
560	Dihomo-?-Linolenic Acid	C20 H34 O2	305.249	[M-H]-1	5.21829e+06	8.63822e+06	7.44748e+06	1.08701e+07	1.52475e+07	6.58101e+06	7.58519e+06	4.76376e+06	9.88627e+06	7.16208e+06	5.01723e+06	4.8555e+06	6.81592e+06	6.53594e+06	8.99153e+06	8.46578e+06	4.11467e+06	5.25001e+06
561	m-Xylylenediamine	C8 H12 N2	137.107	[M+H]+1	1.00749e+07	9.56639e+06	1.02016e+07	9.47298e+06	9.57334e+06	9.49001e+06	8.28763e+06	9.35771e+06	2.09724e+06	9.93771e+06	9.78544e+06	9.0865e+06	8.89443e+06	8.14906e+06	8.84567e+06	8.89715e+06	9.18156e+06	7.43423e+06
562	2-Anthramine	C14 H11 N	192.082	[M-H]-1	924728	938019	380793	946729	978987	812622	1.01025e+06	739412	1.15098e+06	590978	926933	1.0227e+06	471607	1.01393e+06	983239	1.00437e+06	1.16033e+06	1.12012e+06
563	2-(2-hydroxy-3-methylbutanamido)-4-methylpentanoic acid	C11 H21 N O4	232.154	[M+H]+1	1.67067e+06	1.72275e+06	1.84073e+06	1.8942e+06	1.80711e+06	1.51843e+06	1.61034e+06	1.95417e+06	1.59718e+06	1.79643e+06	1.58448e+06	1.64296e+06	1.46262e+06	1.5183e+06	1.54387e+06	1.54508e+06	1.58427e+06	1.73763e+06
564	PEG n11	C22 H46 O12	520.332	[M+H]+1	1.16684e+06	1.36036e+06	1.16366e+06	1.28336e+06	1.1512e+06	1.17375e+06	1.16614e+06	1.3165e+06	1.02138e+06	887106	1.16895e+06	900194	999217	1.44877e+06	1.05017e+06	1.29821e+06	1.37611e+06	1.13166e+06
565	1-(4-Hydroxy-2,6,6-trimethyl-1-cyclohexen-1-yl)-2-buten-1-one	C13 H20 O2	209.153	[M+H]+1	1.86075e+06	2.03509e+06	1.96069e+06	1.7503e+06	1.77002e+06	1.50842e+06	1.45414e+06	1.61012e+06	1.35708e+06	1.67535e+06	1.38886e+06	1.76122e+06	1.6722e+06	1.28578e+06	1.42235e+06	1.31888e+06	1.37062e+06	1.36162e+06
566	(2R)-2-Hydroxy-3-[(hydroxy{[(1S,2R,3R,4S,5S,6R)-2,3,4,5,6-pentahydroxycyclohexyl]oxy}phosphoryl)oxy]propyl palmitate	C25 H49 O12 P	571.289	[M-H]-1	1.10525e+07	1.34676e+07	1.13502e+07	1.47262e+07	1.50877e+07	1.77583e+07	6.83551e+06	5.57997e+06	7.30304e+06	7.67266e+06	6.23572e+06	5.09933e+06	3.52765e+06	4.26527e+06	5.23851e+06	5.40758e+06	4.46215e+06	5.01273e+06
567	(+/-)-C75	C14 H22 O4	253.144	[M-H]-1	1.05944e+06	1.3205e+06	876160	1.44157e+06	943985	1.24847e+06	1.30912e+06	1.25332e+06	1.03573e+06	1.34842e+06	1.25e+06	1.29964e+06	1.528e+06	955478	1.33874e+06	770807	1.33892e+06	915842
568	(3R)-beta-Leucine	C6 H13 N O2	132.102	[M+H]+1	4.16005e+06	5.46397e+06	2.9023e+06	4.23486e+06	3.91633e+06	4.31963e+06	1.17317e+07	9.6812e+06	8.81203e+06	9.95191e+06	9.08561e+06	5.96919e+06	1.13775e+07	1.05105e+07	9.7308e+06	1.24498e+07	9.85145e+06	1.00494e+07
569	2-oxo-1_2-dihydroquinoline-4-carboxylate	C10 H7 N O3	190.049	[M+H]+1	1.36578e+07	1.36474e+07	1.39873e+07	1.28823e+07	1.25058e+07	1.02704e+07	1.01213e+07	1.1209e+07	1.13417e+07	1.16105e+07	1.10123e+07	1.11352e+07	1.03627e+07	8.99189e+06	8.32645e+06	8.9717e+06	1.01698e+07	8.90229e+06
570	4-(2,3-dihydro-1,4-benzodioxin-6-yl)butanoic acid	C12 H14 O4	205.085	[M+H]+1	2.70198e+06	2.54441e+06	2.66748e+06	2.28924e+06	2.69156e+06	2.49193e+06	2.82067e+06	2.42091e+06	2.44014e+06	2.40743e+06	2.19364e+06	2.16096e+06	1.75836e+06	1.69624e+06	1.96099e+06	1.7643e+06	1.92249e+06	1.89486e+06
571	3-[(6-Oxodecanoyl)oxy]-4-(trimethylammonio)butanoate	C17 H31 N O5	330.226	[M+H]+1	891387	1.1387e+06	923306	938931	1.25664e+06	1.08452e+06	1.0131e+06	1.00491e+06	1.07213e+06	900906	935759	1.05265e+06	1.04851e+06	1.11163e+06	948023	1.13754e+06	1.1182e+06	964401
572	(3Z)-3-Hexadecylidene-4-hydroxy-5-methylenedihydro-2(3H)-furanone	C21 H36 O3	337.272	[M+H]+1	1.13173e+06	540393	528254	498391	312642	361294	308186	777792	585154	928490	935254	366509	622667	1.40006e+06	1.15192e+06	800911	948851	537235
573	Levulinic acid	C5 H8 O3	115.039	[M-H]-1	1.03434e+07	9.80449e+06	1.05629e+07	1.05489e+07	1.07935e+07	1.03095e+07	1.0652e+07	1.10742e+07	1.03461e+07	1.12169e+07	1.05722e+07	1.09698e+07	1.06181e+07	1.12574e+07	1.10039e+07	1.29961e+07	1.07447e+07	1.08374e+07
574	8-hydroxy-2,7,7,11,15-pentamethyl-5,12,14-trioxapentacyclo[9.8.0.02,8.04,6.013,18]nonadec-13(18)-ene-3,17-dione	C21 H28 O6	377.192	[M+H]+1	1.63674e+06	1.49906e+06	1.39095e+06	1.31735e+06	1.41834e+06	1.2889e+06	1.39676e+06	1.33631e+06	1.48325e+06	1.6037e+06	1.33533e+06	1.36449e+06	1.19077e+06	1.29472e+06	1.25533e+06	1.37787e+06	1.38384e+06	1.34808e+06
575	Nonadecanoicacid	C19 H38 O2	297.28	[M-H]-1	1.42249e+07	5.18762e+06	1.74553e+07	9.14281e+06	1.00168e+07	1.14619e+07	7.39621e+06	6.25034e+06	4.14268e+06	6.37634e+06	1.15319e+07	5.36302e+06	9.48971e+06	2.99931e+06	4.31218e+06	5.56981e+06	1.02865e+07	4.88789e+06
576	13(S)-HOTrE	C18 H30 O3	293.212	[M-H]-1	2.22752e+06	2.24944e+06	1.96577e+06	2.24301e+06	990377	4.48088e+06	3.61035e+06	7.68011e+06	4.06178e+06	5.14689e+06	5.17033e+06	3.50215e+06	3.82729e+06	5.03256e+06	4.10582e+06	5.48628e+06	5.0487e+06	4.62644e+06
577	his-asn	C10 H15 N5 O4	268.104	[M-H]-1	1.52761e+07	1.20375e+07	1.45693e+07	1.49563e+07	1.46255e+07	1.12834e+07	7.44777e+06	1.37668e+07	6.95098e+06	4.93143e+06	7.53048e+06	5.4145e+06	8.73763e+06	5.46399e+06	1.01887e+07	8.11211e+06	5.59914e+06	9.80073e+06
578	[FA(20:0)]11Z-eicosenoicacid	C20 H38 O2	309.28	[M-H]-1	8.79368e+06	4.3637e+06	8.02371e+06	7.51404e+06	9.06648e+06	4.24776e+06	7.89369e+06	5.45701e+06	5.63398e+06	9.59631e+06	3.6999e+06	5.25976e+06	4.72359e+06	8.59227e+06	6.57957e+06	9.37529e+06	3.01475e+06	6.9835e+06
579	4-Hydroxybenzaldehyde	C7 H6 O2	123.044	[M+H]+1	1.30245e+07	1.51408e+07	1.59336e+07	1.66323e+07	7.01054e+06	1.17222e+07	4.24059e+06	5.85304e+06	1.1726e+07	6.96796e+06	9.08281e+06	1.18923e+07	2.78398e+06	3.91276e+06	7.36003e+06	7.45045e+06	3.52562e+06	3.15166e+06
580	neurosporaxanthin	C35 H46 O2	499.359	[M+H]+1	3.89018e+06	4.72351e+06	4.40882e+06	4.91443e+06	5.55158e+06	4.60357e+06	4.99467e+06	5.3966e+06	3.14336e+06	5.46861e+06	5.44378e+06	2.51813e+06	5.4427e+06	5.39766e+06	5.04642e+06	2.4722e+06	5.13819e+06	4.95542e+06
581	DL-Malic acid	C4 H6 O5	133.013	[M-H]-1	2.02138e+06	1.68088e+06	2.20538e+06	2.6465e+06	2.90906e+06	2.33007e+06	1.89161e+06	1.58655e+06	2.01025e+06	1.61131e+06	1.17124e+06	1.87742e+06	1.56106e+06	1.65121e+06	1.93136e+06	2.21203e+06	1.80904e+06	1.52239e+06
582	Eglumetad	C8 H11 N O4	186.076	[M+H]+1	781719	7.88757e+06	1.56823e+06	582205	2.01088e+06	1.72052e+06	2.8622e+06	7.86343e+06	8.84042e+06	278600	7.48111e+06	1.19784e+07	1.38624e+06	1.42012e+06	2.47068e+06	580654	1.02115e+07	4.23522e+06
583	N6,N6,N6-Trimethyl-L-lysine	C9 H20 N2 O2	189.159	[M+H]+1	6.64161e+06	9.16878e+06	5.65484e+06	1.15269e+07	5.45263e+06	5.00115e+06	8.48727e+06	5.26943e+06	7.67489e+06	5.80451e+06	1.12236e+07	1.37588e+07	7.65801e+06	9.20497e+06	1.37017e+07	8.25467e+06	7.57749e+06	2.86976e+06
584	tiamenidine	C8 H10 Cl N3 S	214.021	[M-H]-1	7.40034e+06	7.57535e+06	7.56647e+06	1.15914e+07	1.28252e+07	8.17311e+06	1.07271e+07	6.64113e+06	9.68419e+06	7.31286e+06	6.79345e+06	1.01825e+07	9.29834e+06	1.49788e+07	1.18118e+07	1.13136e+07	1.40751e+07	8.52074e+06
585	N-[(2S)-2-Hydroxypropanoyl]methionine	C8 H15 N O4 S	222.079	[M+H]+1	5.7185e+06	1.38062e+07	8.08195e+06	1.37271e+07	6.30856e+06	9.84359e+06	7.52612e+06	9.04269e+06	4.11176e+06	1.22498e+07	1.18013e+07	5.37585e+06	5.40899e+06	7.46251e+06	1.03099e+07	6.69783e+06	7.03057e+06	9.58263e+06
586	Streptidine	C8 H18 N6 O4	263.145	[M+H]+1	1.0204e+06	4.60487e+06	2.8874e+06	8.6312e+06	1.90307e+06	1.64758e+06	1.12056e+07	9.08191e+06	7.41957e+06	1.03479e+07	1.26151e+07	6.98609e+06	1.31904e+07	9.95493e+06	1.12305e+07	1.01821e+07	8.37563e+06	8.02994e+06
587	Melibiose	C12 H22 O11	401.13	[M-H]-1	1.69071e+07	877294	1.1966e+07	1.70345e+06	7.34066e+06	226751	406848	1.54196e+07	55711.6	49974.8	374515	77058	188523	83258	300774	155355	54341.8	546240
588	hexamidine	C20 H26 N4 O2	353.197	[M-H]-1	697633	988540	687950	835813	694905	611222	667899	789459	865330	736358	731821	860271	836595	804210	602591	625078	778146	728758
589	Urocanic acid	C6 H6 N2 O2	139.05	[M+H]+1	4.87513e+06	1.38032e+07	1.00066e+07	4.75283e+06	4.31118e+06	1.49873e+07	5.91476e+06	1.30346e+07	7.66145e+06	1.34658e+07	1.27659e+07	5.48754e+06	1.35653e+07	1.12077e+07	1.67621e+07	1.28638e+07	6.72756e+06	1.35494e+07
590	6-(alpha-D-Glucosaminyl)-1D-myo-inositol	C12 H23 N O10	342.139	[M+H]+1	1.6684e+07	717667	9.92008e+06	866559	5.95903e+06	284707	167987	1.27008e+07	78170.5	83007.5	151454	155315	160225	130335	137145	119194	81751.2	258097
591	1-stearoyl-2-arachidonoyl-sn-glycero-3-phospho-(1′-sn-glycerol)	C44 H79 O10 P	797.534	[M-H]-1	4.17139e+06	6.22328e+06	5.44881e+06	5.41314e+06	7.5545e+06	7.19008e+06	6.84773e+06	8.06844e+06	7.76919e+06	7.21887e+06	8.68599e+06	6.79829e+06	8.41061e+06	8.17144e+06	8.42006e+06	1.32278e+07	7.75919e+06	9.22092e+06
592	6-Acetamido-3-aminohexanoate	C8 H16 N2 O3	189.123	[M+H]+1	2.01214e+06	1.98314e+06	1.95133e+06	2.2003e+06	2.24209e+06	1.85503e+06	2.01734e+06	2.27872e+06	2.36031e+06	2.13323e+06	2.15304e+06	1.89819e+06	2.31064e+06	2.00418e+06	2.21195e+06	2.11675e+06	1.96602e+06	1.98848e+06
593	2.4-Octadienal	C8 H12 O	125.096	[M+H]+1	2.13284e+06	1.77128e+06	1.92285e+06	2.0153e+06	1.88388e+06	1.88662e+06	1.3697e+06	1.79479e+06	1.42976e+06	1.7367e+06	1.72817e+06	1.42302e+06	1.32909e+06	1.23322e+06	1.26629e+06	1.23558e+06	1.28973e+06	1.74019e+06
594	N-{(2S,3R,4E)-3-Hydroxy-1-[(3-O-sulfo-β-D-threo-hexopyranosyl)oxy]-4-octadecen-2-yl}docosanamide	C46 H89 N O11 S	864.622	[M+H]+1	9.99807e+06	6.167e+06	8.34325e+06	8.21247e+06	9.39784e+06	6.50741e+06	8.48574e+06	6.31703e+06	7.52004e+06	8.84105e+06	7.57614e+06	8.07359e+06	8.46437e+06	7.14501e+06	8.5273e+06	9.34012e+06	8.05368e+06	9.52514e+06
595	5-[8,10-Dihydroxy-11-(hydroxymethyl)-4,7-dimethyltridecyl]-6-ethyl-4-hydroxy-4,5-dimethyl-2-cyclohexen-1-one	C26 H48 O5	441.356	[M+H]+1	1.00483e+06	318940	928198	992852	1.65774e+06	1.40103e+06	1.55997e+06	1.35217e+06	1.41564e+06	2.70336e+06	1.87458e+06	1.43542e+06	1.55492e+06	1.91292e+06	1.96259e+06	2.22518e+06	2.22275e+06	1.11205e+06
596	N-[4-(diethylamino)phenyl]-N'-phenylurea	C17 H21 N3 O	306.154	[M+H]+1	4.83312e+06	7.41519e+06	4.73502e+06	7.08008e+06	6.36023e+06	5.67544e+06	3.96925e+06	9.19603e+06	5.75775e+06	6.05162e+06	4.35454e+06	3.74639e+06	2.74571e+06	5.88591e+06	5.31974e+06	6.97981e+06	4.23488e+06	3.78739e+06
597	2,5-Dimethyl-4-ethoxy-3(2H)-furanone	C8 H12 O3	157.086	[M+H]+1	3.29186e+06	4.59707e+06	2.53151e+06	4.48535e+06	5.1719e+06	4.81322e+06	2.99783e+06	2.80874e+06	2.75712e+06	3.10655e+06	3.3287e+06	4.40469e+06	4.36923e+06	2.54804e+06	3.65122e+06	4.5395e+06	4.31987e+06	3.73218e+06
598	ARECOLINE	C8 H13 N O2	156.102	[M+H]+1	1.39518e+07	1.01421e+07	1.13336e+07	1.10751e+07	1.01661e+07	4.68037e+06	9.43663e+06	1.11856e+07	1.01884e+07	1.09019e+07	9.49005e+06	1.03054e+07	9.91186e+06	8.39847e+06	9.18341e+06	8.71616e+06	9.11792e+06	8.99499e+06
599	2-Methylthiazolidine	C4 H9 N S	104.053	[M+H]+1	9.11482e+06	1.33925e+07	1.24295e+07	1.27954e+07	9.09487e+06	1.09374e+07	1.02666e+07	1.04718e+07	7.58652e+06	6.12593e+06	1.14219e+07	1.19441e+07	7.9508e+06	7.97201e+06	7.6841e+06	1.22578e+07	6.28146e+06	7.03221e+06
600	Glycine	C2 H5 N O2	76.0398	[M+H]+1	1.36925e+07	1.32719e+07	1.19866e+07	1.61704e+07	1.51319e+07	1.45997e+07	1.00545e+07	8.91072e+06	1.08903e+07	1.04983e+07	1.18973e+07	1.19327e+07	1.27435e+07	1.29902e+07	1.3144e+07	1.49845e+07	1.03052e+07	1.15806e+07
601	[FA(18:2)]9Z_11E-octadecadienoicacid	C18 H32 O2	279.233	[M-H]-1	4.03239e+06	5.83488e+06	4.34443e+06	7.30707e+06	6.4523e+06	5.55112e+06	3.37127e+06	3.84412e+06	5.47968e+06	6.02682e+06	3.77143e+06	2.4005e+06	4.32543e+06	1.0229e+07	4.87643e+06	5.40623e+06	3.13872e+06	3.79736e+06
602	3,8,9-trihydroxy-10-propyl-3,4,5,8,9,10-hexahydro-2H-oxecin-2-one	C12 H20 O5	262.164	[M+H]+1	3.6865e+06	3.8485e+06	3.44523e+06	5.282e+06	3.34091e+06	6.07008e+06	7.00418e+06	8.74591e+06	7.89134e+06	1.29049e+07	8.84269e+06	7.25986e+06	7.13774e+06	1.55422e+06	7.6975e+06	9.99848e+06	258814	7.17204e+06
603	2-Hydroxyphenethylamine	C8 H11 N O	138.091	[M+H]+1	1.42714e+07	1.31362e+07	1.19253e+07	6.54252e+06	1.19431e+07	1.22216e+07	1.09084e+07	1.06527e+07	1.10088e+07	9.90812e+06	9.10271e+06	1.08988e+07	6.22793e+06	7.93382e+06	6.32477e+06	6.465e+06	4.52352e+06	2.75662e+06
604	D-(+)-Xylose	C5 H10 O5	149.045	[M-H]-1	1.36235e+07	7.63577e+06	1.41095e+07	1.10338e+07	1.10718e+07	8.06986e+06	1.2013e+07	1.60801e+07	9.17219e+06	5.98967e+06	1.0219e+07	6.38231e+06	9.59635e+06	9.49217e+06	1.15609e+07	9.252e+06	7.17319e+06	1.29059e+07
605	asn-val	C9 H17 N3 O4	232.128	[M+H]+1	595400	622648	668906	806598	513554	705354	658720	840346	836268	688177	549264	547808	494001	907931	1.02177e+06	666552	781937	544041
606	Bortezomib	C19 H25 B N4 O4	383.19	[M-H]-1	6.20448e+06	1.04647e+07	9.47221e+06	1.50025e+07	1.28618e+07	1.51238e+07	6.23774e+06	6.27152e+06	8.36998e+06	1.08981e+07	1.0157e+07	9.47045e+06	7.32679e+06	1.09925e+07	1.19934e+07	1.2976e+07	7.8126e+06	7.59378e+06
607	7-methylpyrimido[4,5-d]pyrimidin-4-amine	C7 H7 N5	184.06	[M+H]+1	572596	530915	480463	585226	672880	495098	584382	548882	583607	521087	555576	563564	467251	563030	485889	564658	536192	520293
608	5'-S-Methyl-5'-thioadenosine	C11 H15 N5 O3 S	298.096	[M+H]+1	6.56999e+06	6.34077e+06	6.72675e+06	7.53215e+06	9.24207e+06	1.13503e+07	5.41965e+06	4.67285e+06	2.78619e+06	4.33279e+06	4.20633e+06	6.15345e+06	4.59849e+06	4.82477e+06	4.72569e+06	6.06163e+06	8.85488e+06	3.81683e+06
609	9-Nitrooleate	C18 H33 N O4	345.274	[M+H]+1	2.03702e+06	1.80806e+06	1.84398e+06	1.91281e+06	2.20132e+06	2.0258e+06	1.806e+06	2.01692e+06	2.02126e+06	1.91824e+06	1.72385e+06	1.8451e+06	1.74588e+06	1.64828e+06	1.57477e+06	1.76387e+06	1.60235e+06	1.64745e+06
610	trimethadione	C6 H9 N O3	144.065	[M+H]+1	9.95591e+06	8.43053e+06	1.09072e+07	7.7486e+06	1.58952e+07	8.76391e+06	8.73892e+06	1.13157e+07	8.0398e+06	1.04379e+07	3.91676e+06	8.72844e+06	6.75871e+06	881677	1.1064e+06	7.93663e+06	8.07206e+06	7.14675e+06
611	(2R)-1-(Octanoyloxy)-3-(phosphonooxy)-2-propanyl decanoate	C21 H41 O8 P	453.26	[M+H]+1	515495	266673	355567	439289	213167	630080	834640	1.02751e+06	1.28135e+06	1.28165e+06	1.16156e+06	1.43739e+06	1.99258e+06	1.35798e+06	1.99061e+06	1.5387e+06	1.63681e+06	1.9415e+06
612	6′-Apo-y-caroten-6′-al	C32 H42 O	443.333	[M+H]+1	2.90092e+06	7.01358e+06	3.62525e+06	2.87397e+06	1.36077e+06	978187	1.74783e+06	1.33361e+06	5.12485e+06	7.4467e+06	2.02196e+06	3.83577e+06	1.97737e+06	2.29813e+06	3.43839e+06	2.27218e+06	5.70231e+06	2.61678e+06
613	3-Acetylpyridine	C7 H7 N O	122.06	[M+H]+1	3.58954e+06	1.17385e+06	3.17066e+06	2.9001e+06	2.69981e+06	2.48318e+06	6.51643e+06	2.60116e+06	3.45022e+06	2.36008e+06	6.95586e+06	1.95576e+06	2.93653e+06	5.66576e+06	1.03779e+06	3.33356e+06	2.2241e+06	3.23824e+06
614	[PRtetramethyl(4:0/16:1/2:0)]3R_7R_11R_15-tetramethyl-2E-hexadecen-1-oldiphosphate	C20 H42 O7 P2	455.232	[M-H]-1	2.32539e+06	8.45643e+06	2.83219e+06	5.53826e+06	6.70899e+06	1.06227e+07	1.0286e+07	9.58612e+06	5.2689e+06	9.74695e+06	5.52675e+06	5.73108e+06	4.09416e+06	4.95613e+06	3.93439e+06	5.99474e+06	6.89103e+06	3.26807e+06
615	L-Valine	C5 H11 N O2	118.086	[M+H]+1	6.95317e+06	1.12675e+07	1.35198e+07	7.43062e+06	1.41551e+07	6.85609e+06	6.3399e+06	1.12847e+07	5.95603e+06	3.9338e+06	8.41486e+06	1.16169e+07	6.15622e+06	2.10876e+06	3.45841e+06	5.60545e+06	2.18097e+06	1.08607e+07
616	Promegestone	C22 H30 O2	325.217	[M-H]-1	3.57656e+06	1.56992e+07	3.61445e+06	1.34508e+07	3.82086e+06	1.44889e+07	3.51585e+06	9.36438e+06	2.95228e+06	4.42798e+06	3.9422e+06	3.13216e+06	2.75383e+06	5.00673e+06	3.56348e+06	3.92327e+06	4.73927e+06	1.04034e+07
617	Genipin	C11 H14 O5	207.066	[M-H]-1	401042	402554	440170	386681	464815	468211	595835	454469	491563	389552	564040	452944	1.18976e+06	1.14636e+06	1.26139e+06	1.06246e+06	1.61652e+06	1.0994e+06
618	capuride	C9 H18 N2 O2	187.144	[M+H]+1	2.60342e+06	2.27542e+06	2.56404e+06	2.64461e+06	2.87813e+06	2.33158e+06	2.53211e+06	2.43023e+06	2.36811e+06	3.11006e+06	2.46086e+06	2.26481e+06	2.20824e+06	2.26966e+06	2.33203e+06	2.36445e+06	2.21988e+06	2.35524e+06
619	5beta-Cyprinolsulfate	C27 H48 O8 S	531.3	[M-H]-1	201428	2.9182e+06	374967	1.08982e+06	976696	350797	356528	2.06839e+06	1.56707e+06	957142	682306	1.03075e+06	3.97903e+06	2.07158e+06	942916	1.35177e+06	741600	2.17424e+06
620	N-[(4Z,8Z)-1,3-Dihydroxy-4,8-octadecadien-2-yl]hexadecanamide	C34 H65 N O3	536.502	[M+H]+1	2.22724e+06	1.55723e+06	260813	247224	260086	622726	260876	221259	1.33813e+06	449453	494623	234227	516828	211661	2.67598e+06	316930	557808	1.01129e+06
621	3-Deoxy-D-glycero-hexitol	C6 H14 O5	167.091	[M+H]+1	9.57e+06	1.16539e+07	1.03175e+07	9.62643e+06	9.84603e+06	8.82927e+06	1.06183e+07	1.17436e+07	1.01641e+07	1.0293e+07	1.25592e+07	1.35972e+07	1.46442e+07	1.08966e+07	1.47236e+07	1.23303e+07	1.31039e+07	1.48073e+07
622	N-Methylpyrrolidone	C5 H9 N O	100.076	[M+H]+1	1.0322e+07	1.02052e+07	1.25547e+07	9.8769e+06	9.58023e+06	1.11103e+07	1.12837e+07	1.11778e+07	9.1543e+06	1.0968e+07	1.06496e+07	8.54201e+06	7.89874e+06	1.00051e+07	9.08867e+06	8.22224e+06	7.23208e+06	7.61545e+06
623	(+/-)11(12)-EET	C20 H32 O3	303.231	[M+H]+1	6.6686e+06	1.2044e+07	7.37775e+06	6.30011e+06	4.71272e+06	2.25399e+06	2.18884e+06	4.72873e+06	3.57044e+06	6.82371e+06	2.73711e+06	1.4401e+06	2.17553e+06	2.18217e+06	1.40862e+06	1.83147e+06	1.80926e+06	1.76853e+06
624	L-Threonic acid	C4 H8 O5	135.029	[M-H]-1	3.10831e+06	5.65896e+06	4.23107e+06	8.46428e+06	5.17223e+06	5.95793e+06	9.57588e+06	5.68486e+06	2.46051e+06	5.87624e+06	8.39931e+06	3.57664e+06	6.65413e+06	4.39147e+06	1.14066e+07	9.69969e+06	7.10469e+06	1.09555e+07
625	[FAmethyl(18:0)]11R_12S-methylene-octadecanoicacid	C19 H36 O2	295.264	[M-H]-1	5.57215e+06	9.00036e+06	6.95913e+06	8.34525e+06	9.6525e+06	5.52261e+06	4.50608e+06	4.13942e+06	6.09606e+06	5.79879e+06	4.59379e+06	4.06834e+06	4.68127e+06	4.93407e+06	5.24067e+06	4.75849e+06	3.69323e+06	4.1566e+06
626	Lotaustralin	C11 H19 N O6	300.083	[M+K]+1	3.24423e+06	4.81619e+06	3.90448e+06	1.51418e+07	7.32278e+06	5.78539e+06	6.09573e+06	3.94695e+06	3.42618e+06	1.9818e+06	3.68607e+06	5.8611e+06	7.20284e+06	6.41814e+06	7.21096e+06	5.12934e+06	5.95735e+06	5.50555e+06
627	3,5-Dihydroxyphenylglycine	C8 H9 N O4	182.045	[M-H]-1	2.75964e+06	2.40365e+06	2.71379e+06	2.34817e+06	2.55871e+06	2.66777e+06	2.53502e+06	2.57417e+06	2.53912e+06	2.49068e+06	2.66927e+06	2.58617e+06	2.35381e+06	2.55173e+06	2.6316e+06	2.51992e+06	2.45258e+06	2.56985e+06
628	NP-020454	C6 H13 N O	116.107	[M+H]+1	3.87724e+06	7.1224e+06	7.5131e+06	6.08153e+06	5.64882e+06	5.26667e+06	8.73152e+06	1.38041e+07	5.96687e+06	6.18905e+06	8.88646e+06	9.49577e+06	1.01998e+07	8.83099e+06	6.36078e+06	9.40202e+06	5.91209e+06	1.51159e+07
629	4-nitro-6-oxohepta-2,4-dienedioic acid	C7 H5 N O7	216.014	[M+H]+1	9.55168e+06	1.02266e+07	1.03686e+07	1.02751e+07	1.03305e+07	9.83404e+06	9.88474e+06	9.81907e+06	9.86259e+06	1.05239e+07	1.10072e+07	1.00856e+07	9.96165e+06	9.96763e+06	1.03978e+07	1.0334e+07	1.08381e+07	9.95997e+06
630	NP-003459	C9 H14 O4	187.096	[M+H]+1	5.28867e+06	2.96408e+06	4.77749e+06	5.14449e+06	5.57663e+06	3.08703e+06	5.75248e+06	5.98249e+06	3.04043e+06	3.58506e+06	6.37999e+06	5.34758e+06	2.66628e+06	2.66986e+06	5.7858e+06	5.44291e+06	5.25782e+06	2.88739e+06
631	3-(Pyrazol-1-yl)-L-alanine	C6 H9 N3 O2	154.063	[M-H]-1	880131	683657	786606	848308	886629	687498	901519	761401	788822	907493	908349	876130	738105	898310	846686	866379	847430	791193
632	DEET	C12 H17 N O	192.138	[M+H]+1	964890	811659	795519	798547	923676	884904	906964	718985	909495	991098	915101	940158	911918	765654	922703	971050	1.00926e+06	824897
633	(+/-)-5-[(tert-Butylamino)-2'-hydroxypropoxy]-1_2_3_4-tetrahydro-1-naphthol	C17 H27 N O3	294.206	[M+H]+1	796480	619419	603274	875456	776845	691670	554419	764031	676826	788831	661474	717506	709230	659927	667557	641953	727681	634437
634	D-α-Hydroxyglutaric acid	C5 H8 O5	147.029	[M-H]-1	1.39636e+07	7.50259e+06	1.29697e+07	9.9721e+06	1.23951e+07	9.95483e+06	9.13956e+06	1.23903e+07	8.13375e+06	8.27956e+06	1.07226e+07	8.55743e+06	9.79796e+06	9.84196e+06	1.17811e+07	1.1457e+07	8.93808e+06	1.06474e+07
635	epothilone C	C26 H39 N O5 S	478.261	[M+H]+1	239425	3.61099e+06	620999	1.18643e+06	542341	412029	375594	1.72048e+06	2.06312e+06	972907	832554	529015	3.96967e+06	723849	1.50463e+06	1.73637e+06	1.02502e+06	1.63136e+06
636	O-Phosphorylethanolamine	C2 H8 N O4 P	142.026	[M+H]+1	5.0578e+06	2.94603e+06	2.2699e+06	4.29614e+06	1.91209e+06	7.14713e+06	5.78319e+06	5.65538e+06	6.15162e+06	8.93066e+06	5.29086e+06	8.29036e+06	7.66868e+06	1.08204e+07	1.0419e+07	1.36549e+07	8.69211e+06	5.37356e+06
637	cinnamodial	C17 H24 O5	307.155	[M-H]-1	838216	820174	820906	827527	819304	748229	859552	947578	742653	779085	729914	850258	749955	899191	838690	743366	836540	872334
638	NP-018716	C11 H20 O4	215.128	[M-H]-1	971910	1.13567e+06	1.15093e+06	1.22886e+06	1.16961e+06	1.07753e+06	1.31395e+06	1.27094e+06	1.00131e+06	1.20778e+06	1.12721e+06	1.01754e+06	1.12823e+06	1.16983e+06	1.08644e+06	1.14482e+06	984089	1.11757e+06
639	1-[(9Z)-octadecenyl]-2-hexadecanoyl-sn-glycero-3-phosphocholine	C42 H84 N O7 P	746.602	[M+H]+1	1.21012e+06	1.26796e+06	2.36544e+06	1.32598e+06	1.75471e+06	1.24367e+06	1.33415e+06	1.13123e+06	1.32387e+06	1.38219e+06	1.1606e+06	2.56256e+06	1.8265e+06	1.07055e+07	1.11681e+07	1.26835e+07	9.6982e+06	2.75721e+06
640	Butyl levulinate	C9 H16 O3	171.102	[M-H]-1	8.63298e+06	8.48328e+06	9.19098e+06	1.05256e+07	1.07702e+07	1.0436e+07	8.97355e+06	9.15423e+06	1.03417e+07	9.98701e+06	1.00784e+07	9.72048e+06	1.07851e+07	1.06313e+07	1.10987e+07	1.14056e+07	1.07725e+07	1.07864e+07
641	NP-000124	C12 H20 O4	229.143	[M+H]+1	1.44961e+06	1.23212e+06	1.34035e+06	1.27611e+06	1.20791e+06	1.22136e+06	1.22557e+06	1.14408e+06	1.0648e+06	1.20628e+06	1.21962e+06	1.16023e+06	1.14796e+06	1.08457e+06	1.18125e+06	1.14819e+06	997772	1.15715e+06
642	4,4'-Dimethylaminorex	C11 H14 N2 O	191.117	[M+H]+1	717730	764381	610692	466035	378249	420118	134053	445972	791360	459283	405406	400192	421868	387243	1.20633e+06	426847	845428	968384
643	Azelaicacid	C9 H16 O4	189.112	[M+H]+1	752862	764381	636105	466035	378249	420118	421062	445972	668100	459283	405406	400192	421868	387243	407054	426847	845428	325207
644	L-α-lysophosphatidylcholine	C22 H46 N O7 P	468.307	[M+H]+1	4.13415e+06	5.61334e+06	9.42343e+06	7.19767e+06	1.46931e+07	4.73699e+06	1.86606e+06	1.7429e+06	2.3053e+06	3.77546e+06	2.30632e+06	1.45077e+06	2.41881e+06	2.04627e+06	2.94801e+06	2.2392e+06	1.74695e+06	2.05495e+06
645	(2R)-1-{[(2-Aminoethoxy)(hydroxy)phosphoryl]oxy}-3-hydroxy-2-propanyl docosanoate	C27 H56 N O7 P	538.386	[M+H]+1	3.18307e+06	2.66437e+06	9.03957e+06	1.58289e+06	2.34265e+06	738769	1.92238e+06	1.3878e+06	1.15635e+06	2.7724e+06	605393	837733	1.18357e+06	683612	1.77065e+06	1.16423e+06	572020	218051
646	I-Urobilinogen	C33 H44 N4 O6	593.332	[M+H]+1	433532	3.12824e+06	895975	959969	1.88911e+06	1.55185e+06	294272	1.88025e+06	2.93637e+06	1.18338e+06	608756	1.16065e+06	2.18839e+06	1.6511e+06	1.08749e+06	1.15785e+06	576040	3.48688e+06
647	7-Methylguanine	C6 H7 N5 O	166.072	[M+H]+1	4.58948e+06	4.58761e+06	1.52131e+06	1.78266e+06	1.98893e+06	3.77792e+06	6.06262e+06	4.32734e+06	6.73751e+06	6.00419e+06	7.5643e+06	4.98638e+06	5.02479e+06	7.76586e+06	6.83513e+06	8.52366e+06	5.3976e+06	7.96838e+06
648	I-Urobilin	C33 H42 N4 O6	591.316	[M+H]+1	460040	3.12824e+06	895975	955827	1.97461e+06	1.55185e+06	294272	1.88025e+06	2.77873e+06	1.18338e+06	608756	296189	2.15608e+06	1.6511e+06	1.08085e+06	1.15785e+06	576040	3.50513e+06
649	3-Hydroxy-3-[(3-methylbutanoyl)oxy]-4-(trimethylammonio)butanoate	C12 H23 N O5	262.164	[M+H]+1	2.59211e+06	2.97859e+06	2.80156e+06	5.86719e+06	4.66719e+06	5.22869e+06	8.41201e+06	6.16334e+06	8.34863e+06	9.59064e+06	6.04245e+06	8.14673e+06	5.77701e+06	7.58719e+06	8.6004e+06	1.05682e+07	8.03457e+06	5.96839e+06
650	Isoproturon	C12 H18 N2 O	207.149	[M+H]+1	2.26026e+06	2.33419e+06	2.29157e+06	2.19908e+06	2.72075e+06	2.14515e+06	1.40465e+06	2.10345e+06	2.3727e+06	1.70872e+06	1.90954e+06	2.21526e+06	1.46162e+06	2.3451e+06	2.3017e+06	561321	1.28989e+06	2.27797e+06
651	3_4-Dihydroxy-L-phenylalanine(L-Dopa)	C9 H11 N O4	198.076	[M+H]+1	5.88933e+06	5.73831e+06	4.83332e+06	5.18552e+06	5.78783e+06	5.5015e+06	5.20642e+06	5.74734e+06	5.12698e+06	5.86356e+06	5.78491e+06	4.48119e+06	5.18241e+06	5.10359e+06	4.83643e+06	4.60983e+06	4.86573e+06	4.54876e+06
652	NP-000919	C11 H18 O4	237.111	[M+H]+1	943889	903438	942102	841935	973524	1.20076e+06	825697	836635	867474	793977	891829	921160	862529	886045	773805	1.03648e+06	864513	787428
653	Hypotaurine	C2 H7 N O2 S	110.027	[M+H]+1	6.89539e+06	5.45699e+06	4.93775e+06	6.87206e+06	5.40282e+06	9.22365e+06	5.41923e+06	4.33819e+06	5.20843e+06	4.59521e+06	3.98011e+06	1.24868e+07	3.21747e+06	4.94344e+06	4.82955e+06	8.02611e+06	5.47441e+06	5.93874e+06
654	S-Adenosylhomocysteine	C14 H20 N6 O5 S	385.128	[M+H]+1	1.26102e+07	1.31289e+07	1.43381e+07	1.07074e+07	6.74638e+06	7.64532e+06	7.16664e+06	6.75605e+06	6.50402e+06	5.98565e+06	7.07527e+06	4.28853e+06	5.83123e+06	7.48415e+06	7.92508e+06	4.60167e+06	5.47414e+06	5.49649e+06
655	Sorbicillin	C14 H16 O3	233.116	[M+H]+1	1.16353e+06	1.12433e+06	1.17895e+06	1.12713e+06	1.0815e+06	1.07228e+06	1.08476e+06	1.02015e+06	1.00776e+06	1.26502e+06	946738	1.06719e+06	853914	821548	974973	875217	858377	960945
656	NP-001846	C11 H20 O4	199.132	[M+H]+1	1.09352e+06	1.22981e+06	1.14564e+06	1.33364e+06	1.2133e+06	1.08739e+06	1.09368e+06	1.20943e+06	1.2673e+06	1.24636e+06	1.34485e+06	1.26482e+06	1.28998e+06	1.25972e+06	1.20899e+06	1.21658e+06	1.16788e+06	1.41698e+06
657	Papaverine	C20 H21 N O4	340.153	[M+H]+1	617336	564556	637192	699843	651273	569644	644906	636165	703720	634862	614008	639051	648294	607585	652045	572369	607203	647576
658	Nonane-4_6-dione	C9 H16 O2	157.122	[M+H]+1	1.56247e+06	1.41375e+06	6.02474e+06	1.46276e+06	1.58111e+06	6.46363e+06	6.99767e+06	1.64697e+06	1.61581e+06	1.19766e+06	1.14869e+06	6.40843e+06	6.2536e+06	6.50236e+06	1.12612e+06	1.47099e+06	6.89971e+06	1.32397e+06
659	(2R,3S,4S,5R,6R)-2-(hydroxymethyl)-6-(2-phenylethoxy)oxane-3,4,5-triol	C14 H20 O6	302.156	[M+H]+1	475364	430347	362408	487110	439708	406860	497323	433658	463599	545200	457580	588030	456400	660654	497112	556724	448437	484602
660	NP-016495	C13 H20 O6	255.122	[M+H]+1	843977	881692	897396	919785	958804	935995	936944	873786	965316	999435	894315	983209	1.16447e+06	905079	809027	875505	850616	754831
661	1-[(11Z,14Z)]-icosadienoyl-sn-glycero-3-phosphocholine	C28 H54 N O7 P	548.37	[M+H]+1	5.8907e+06	6.12743e+06	1.10926e+07	6.2145e+06	1.40714e+07	3.8482e+06	3.06763e+06	2.61717e+06	2.77161e+06	2.86884e+06	4.1351e+06	1.95904e+06	4.68423e+06	3.30465e+06	3.84179e+06	2.53977e+06	2.94518e+06	3.28686e+06
662	ethirimol	C11 H19 N3 O	210.16	[M+H]+1	2.36513e+06	2.18543e+06	2.29157e+06	2.20123e+06	2.62631e+06	2.24258e+06	2.12128e+06	1.81879e+06	1.27319e+06	2.06551e+06	1.90954e+06	2.21526e+06	1.46162e+06	1.55357e+06	2.2543e+06	1.47217e+06	1.98598e+06	1.38716e+06
663	2-Methyl-6-oxohepta-2_4-dienal	C8 H12 O2	141.091	[M+H]+1	2.26022e+06	1.95931e+06	2.02009e+06	2.1781e+06	2.22938e+06	1.98981e+06	3.61731e+06	3.77532e+06	1.89644e+06	3.84195e+06	1.93242e+06	1.91476e+06	3.32175e+06	1.87925e+06	1.74611e+06	3.10529e+06	1.69472e+06	3.4414e+06
664	N-Lactoylethanolamine	C5 H11 N O3	134.081	[M+H]+1	1.28086e+06	1.39923e+06	1.6405e+06	1.73588e+06	1.53679e+06	1.64796e+06	5.05836e+06	4.19246e+06	4.02258e+06	5.1984e+06	4.35336e+06	4.60372e+06	5.04159e+06	5.41723e+06	6.8802e+06	7.46899e+06	1.4036e+07	5.02098e+06
665	streptonigrin	C25 H22 N4 O8	505.135	[M-H]-1	1.06638e+06	1.10649e+06	1.01951e+06	1.11996e+06	1.10018e+06	970401	1.07741e+06	1.05936e+06	1.02404e+06	1.00578e+06	1.15174e+06	1.01593e+06	965592	1.08061e+06	967982	1.13045e+06	1.01947e+06	1.05613e+06
666	N1-[3-cyano-4,5-dimethyl-1-(2-thienylmethyl)-1H-pyrrol-2-yl]propanamide	C15 H17 N3 O S	288.12	[M+H]+1	748592	677296	584503	706756	801644	743095	769825	769490	683062	816669	693073	844992	690156	797186	705604	814253	636165	841003
667	(4S)-4-{[(9Z)-3-Hydroxy-9-hexadecenoyl]oxy}-4-(trimethylammonio)butanoate	C23 H43 N O5	414.32	[M+H]+1	1.30988e+06	1.25603e+06	1.54556e+06	1.57208e+06	1.32657e+06	1.83544e+06	2.02184e+06	1.0469e+06	1.42233e+06	2.00489e+06	1.32348e+06	1.20814e+06	1.37964e+06	1.12311e+06	1.22719e+06	1.25075e+06	1.06549e+06	1.22345e+06
668	Ethylmalonic acid	C5 H8 O4	131.034	[M-H]-1	1.28965e+07	7.97577e+06	1.38725e+07	1.16026e+07	1.15558e+07	6.80839e+06	5.65404e+06	1.02208e+07	5.08329e+06	4.26253e+06	5.56571e+06	3.85666e+06	6.60873e+06	4.65989e+06	5.96797e+06	4.77519e+06	4.00676e+06	6.73947e+06
669	(2-(Dimethoxymethyl)-1-heptenyl)benzene	C16 H24 O2	247.17	[M-H]-1	3.15275e+06	3.03707e+06	2.59031e+06	5.85261e+06	6.49485e+06	5.98061e+06	2.62082e+06	4.02418e+06	5.52587e+06	6.33725e+06	2.96413e+06	2.94149e+06	2.35088e+06	4.02256e+06	3.17344e+06	7.70037e+06	3.98726e+06	3.10398e+06
670	2-Oxovalericacid	C5 H8 O3	117.055	[M+H]+1	6.27519e+06	3.71349e+06	3.99807e+06	3.8313e+06	9.87457e+06	1.11116e+07	4.85207e+06	2.76217e+06	5.15344e+06	3.72365e+06	3.4629e+06	7.06629e+06	3.74419e+06	4.61659e+06	2.32042e+06	3.43409e+06	5.0248e+06	1.07452e+07
671	octhilinone	C11 H19 N O S	214.126	[M+H]+1	981509	1.37918e+06	1.01915e+06	997848	7.28787e+06	650590	6.90954e+06	2.41452e+06	9.72801e+06	3.37804e+06	1.84906e+06	6.71482e+06	5.7677e+06	1.37286e+07	1.48495e+06	9.19416e+06	1.3232e+06	1.63844e+06
672	2-Phenylethanol	C8 H10 O	123.08	[M+H]+1	2.9617e+06	3.72132e+06	2.56733e+06	3.67282e+06	3.63421e+06	3.75085e+06	2.35269e+06	3.48538e+06	2.27439e+06	3.27211e+06	3.38795e+06	2.27069e+06	2.85763e+06	2.82211e+06	2.66193e+06	2.7143e+06	2.57028e+06	2.76581e+06
673	Nicotinic acid	C6 H5 N O2	124.039	[M+H]+1	1.30188e+07	1.06878e+07	1.3527e+07	1.36996e+07	1.0421e+07	1.17095e+07	9.66618e+06	1.01835e+07	9.4922e+06	8.99906e+06	9.10689e+06	8.8136e+06	8.15662e+06	7.61898e+06	8.29535e+06	9.50492e+06	8.03193e+06	8.26937e+06
674	8-Methyl-8-azabicyclo[3.2.1]oct-3-yl acetate	C10 H17 N O2	184.133	[M+H]+1	1.28107e+06	616343	1.28609e+06	1.33743e+06	1.36005e+06	1.31482e+06	1.12688e+06	1.21819e+06	1.24226e+06	1.30742e+06	1.40122e+06	1.13992e+06	1.44615e+06	987538	1.32443e+06	1.27146e+06	901031	641205
675	3-Hydroxynonanoic acid	C9 H18 O3	173.117	[M-H]-1	795301	1.09046e+06	978053	1.03447e+06	957522	899003	994484	966548	975702	973866	924226	1.02419e+06	1.0383e+06	978360	1.01995e+06	1.04006e+06	873582	995922
676	5-Hydroxyconiferaldehyde	C10 H10 O4	193.05	[M-H]-1	733807	653201	590923	699415	700576	675247	685760	740984	773498	733284	615179	841252	725660	736983	709507	785543	645936	635462
677	D-Raffinose	C18 H32 O16	503.162	[M-H]-1	9.31387e+06	139509	4.41874e+06	197107	2.24626e+06	94525.3	35526.2	1.36508e+07	82214.8	35328.4	62369.3	33392.2	74712.7	65804.4	95113.3	42443.9	25392.6	38099.6
678	L-Tyrosinemethylester	C10 H13 N O3	196.096	[M+H]+1	458457	112389	82912.8	61045.9	151745	61904.5	135198	143145	132786	144663	139972	139888	61075.4	106115	154340	119238	106895	88667.1
679	3-Methylhistamine	C6 H11 N3	126.102	[M+H]+1	1.90105e+06	2.4677e+06	3.90223e+06	5.93836e+06	1.59433e+06	3.15119e+06	1.25549e+07	1.07036e+07	7.94265e+06	8.07306e+06	1.09147e+07	1.27294e+07	9.3468e+06	1.15256e+07	1.01639e+07	1.14747e+07	1.15193e+07	8.91534e+06
680	1_3_5-trimethoxybenzene	C9 H12 O3	169.086	[M+H]+1	1.91832e+06	2.67207e+06	3.1499e+06	3.05997e+06	1.77096e+06	3.28146e+06	2.32629e+06	3.05368e+06	2.72029e+06	2.54652e+06	3.06876e+06	3.10669e+06	2.89984e+06	1.72926e+06	2.81251e+06	1.88796e+06	838622	4.05072e+06
681	Progesterone	C21 H30 O2	315.231	[M+H]+1	1.79294e+06	1.07879e+06	597147	1.13199e+06	815058	746464	604824	1.30209e+06	1.2721e+06	1.12658e+06	612776	654910	689612	951864	995852	749060	935485	727319
682	Valerophenone;1-phenylpentan-1-one	C11 H14 O	163.111	[M+H]+1	1.16118e+06	702943	1.0534e+06	1.07398e+06	1.00754e+06	1.1771e+06	1.0242e+06	829753	1.07108e+06	1.07419e+06	913431	989997	821472	943780	1.14683e+06	879698	1.15572e+06	986426
683	3-Aminosalicylic acid	C7 H7 N O3	152.034	[M-H]-1	5.98917e+06	5.77952e+06	3.59156e+06	5.79415e+06	5.94236e+06	5.62067e+06	6.22044e+06	5.38922e+06	2.75678e+06	5.37516e+06	5.71508e+06	5.65426e+06	5.67425e+06	5.17747e+06	3.52266e+06	3.76594e+06	5.61958e+06	5.90554e+06
684	Salicylic acid	C7 H6 O3	137.023	[M-H]-1	1.20809e+07	6.25189e+06	8.90686e+06	1.1602e+07	1.02593e+07	1.11297e+07	1.06019e+07	9.90189e+06	9.89543e+06	1.12641e+07	1.01359e+07	1.03696e+07	1.23328e+07	9.96962e+06	9.41116e+06	8.71199e+06	8.90673e+06	5.43194e+06
685	3a-hydroxy-3-(hydroxymethyl)-1,1,3,5-tetramethyl-octahydro-1H-indene-4-carboxylic acid	C15 H26 O4	293.174	[M+H]+1	1.11124e+06	778112	876185	585161	647502	813302	622873	776543	564932	785455	1.02759e+06	1.21728e+06	486859	697148	433957	515153	1.09753e+06	646607
686	(5ξ,9ξ)-17-Hydroxykaur-15-en-19-oic acid	C20 H30 O3	363.218	[M-H]-1	142907	155890	117535	106022	242594	176152	1.06228e+06	3.04356e+06	2.37244e+06	4.47706e+06	1.55581e+06	2.77504e+06	5.47489e+06	3.96613e+06	1.82944e+06	3.0691e+06	2.64019e+06	3.30915e+06
687	Leu-Pro(Leucyl-Proline)	C11 H20 N2 O3	229.154	[M+H]+1	488624	1.46579e+06	1.3487e+06	4.44202e+06	724752	923222	2.32258e+06	5.3167e+06	4.1404e+06	2.33452e+06	3.34002e+06	2.16325e+06	2.98602e+06	4.31878e+06	3.40104e+06	3.49019e+06	3.23395e+06	2.26658e+06
688	2-Hydroxyphenylacetic acid	C8 H8 O3	151.039	[M-H]-1	3.44858e+06	3.33702e+06	2.01971e+06	3.10306e+06	2.70132e+06	2.78512e+06	2.0221e+06	2.37168e+06	1.76955e+06	2.08561e+06	2.05537e+06	1.85794e+06	1.53241e+06	1.70248e+06	1.55553e+06	1.60463e+06	1.37728e+06	1.34339e+06
689	n-Dibutyl sulfide	C8 H18 S	185.076	[M+K]+1	319252	1.3923e+06	148342	514799	223553	519395	1.29643e+07	738111	3.86645e+06	851064	426658	5.35002e+06	624569	795948	695057	1.38083e+06	5.599e+06	732583
690	4-Heptyloxyphenol	C13 H20 O2	207.138	[M-H]-1	694851	710502	716364	648719	586113	815356	713891	650104	693560	688032	628446	638446	713689	593658	735227	628639	571783	632222
691	Melagatran	C22 H31 N5 O4	430.246	[M+H]+1	1.72003e+06	4.3225e+06	1.94724e+06	1.6481e+06	2.50666e+06	2.26928e+06	2.45817e+06	2.75484e+06	1.60255e+06	3.99537e+06	2.81188e+06	1.91018e+06	2.69945e+06	6.96915e+06	3.9324e+06	5.51209e+06	6.93555e+06	2.25278e+06
692	Cyclohexylamine	C6 H13 N	100.112	[M+H]+1	9.36784e+06	1.00599e+07	9.74237e+06	8.97367e+06	8.29787e+06	9.06184e+06	7.74602e+06	8.41646e+06	7.81249e+06	8.55383e+06	9.0049e+06	7.96862e+06	7.22518e+06	6.94545e+06	7.65738e+06	7.79447e+06	7.6557e+06	7.34359e+06
693	1-Vinylimidazole	C5 H6 N2	95.0606	[M+H]+1	5.05942e+06	7.82201e+06	8.99386e+06	6.96779e+06	1.28271e+07	6.05259e+06	4.97699e+06	4.79267e+06	9.29248e+06	5.14667e+06	4.57584e+06	5.79417e+06	5.00832e+06	5.06894e+06	6.07621e+06	4.99812e+06	8.31805e+06	7.9968e+06
694	1-4-beta-D-Glucan	C18 H32 O18	559.149	[M+Na]+1	1.1309e+07	1.04368e+07	1.17409e+07	8.56971e+06	6.29289e+06	9.29622e+06	6.38136e+06	6.80772e+06	4.82551e+06	4.24945e+06	6.98047e+06	4.19306e+06	5.52226e+06	4.06732e+06	6.4397e+06	3.10528e+06	4.59657e+06	3.6313e+06
695	6-Aminonicotinic acid	C6 H6 N2 O2	137.035	[M-H]-1	5.91728e+06	7.11263e+06	6.06753e+06	6.09582e+06	7.09063e+06	7.26149e+06	6.97915e+06	7.10957e+06	1.27642e+07	5.91734e+06	5.62357e+06	5.09803e+06	4.31621e+06	5.22153e+06	4.15207e+06	6.09055e+06	6.20806e+06	2.24448e+06
696	Cumene hydroperoxide	C9 H12 O2	153.091	[M+H]+1	1.69078e+06	1.8173e+06	2.27914e+06	2.44128e+06	2.03677e+06	2.15882e+06	2.37342e+06	2.09561e+06	2.38933e+06	2.30716e+06	1.95513e+06	1.8522e+06	2.07257e+06	2.14484e+06	1.81442e+06	2.05922e+06	2.25749e+06	1.49663e+06
697	4-Indolecarbaldehyde	C9 H7 N O	144.044	[M-H]-1	1.33316e+06	1.27367e+06	1.30399e+06	1.35724e+06	1.78448e+06	1.3138e+06	1.48394e+06	1.49175e+06	1.59609e+06	1.27158e+06	1.44363e+06	1.42482e+06	1.80218e+06	1.97221e+06	1.76186e+06	1.97066e+06	2.14708e+06	1.72556e+06
698	4-Ethylbenzaldehyde	C9 H10 O	135.08	[M+H]+1	1.26118e+06	623318	1.1354e+06	1.17427e+06	582815	1.05352e+06	1.06089e+06	1.10685e+06	576965	1.08867e+06	583963	1.02992e+06	1.04271e+06	981734	1.14604e+06	1.15215e+06	975914	1.04845e+06
699	1N19AGY57Y	C18 H33 N O4	328.247	[M+H]+1	473864	967816	406629	1.77508e+06	420666	419038	404565	396539	360056	375831	1.93725e+06	400824	408100	742783	835662	870922	1.11341e+06	384587
700	L(+)-Citrulline;2-Amino-5-uredovalerate	C6 H13 N3 O3	176.102	[M+H]+1	5.56401e+06	3.31587e+06	5.03579e+06	6.10505e+06	6.32428e+06	6.39895e+06	3.4167e+06	8.48201e+06	3.60776e+06	5.06264e+06	6.46554e+06	3.11752e+06	3.98204e+06	6.40094e+06	9.39398e+06	1.27107e+07	4.32245e+06	7.23922e+06
701	DL-Arginine	C6 H14 N4 O2	175.119	[M+H]+1	8.97919e+06	9.11436e+06	8.46847e+06	8.37376e+06	9.18641e+06	9.21734e+06	8.19946e+06	8.41665e+06	7.91865e+06	8.23429e+06	7.63703e+06	7.21752e+06	5.56756e+06	6.4197e+06	5.09378e+06	6.03378e+06	6.04463e+06	5.45253e+06
702	1,3-Benzothiazole	C7 H5 N S	136.021	[M+H]+1	3.73895e+06	3.81945e+06	4.006e+06	3.70454e+06	3.50333e+06	3.38883e+06	3.50644e+06	3.62853e+06	3.2506e+06	3.53541e+06	3.79663e+06	3.46761e+06	3.58101e+06	3.32235e+06	3.56171e+06	3.33342e+06	3.50458e+06	3.52488e+06
703	NP-002854	C11 H20 O4	199.132	[M+H]+1	1.01135e+06	846342	1.00398e+06	1.03755e+06	1.03442e+06	1.0829e+06	1.05125e+06	1.18366e+06	900948	897772	1.25277e+06	1.03867e+06	891747	926695	1.06596e+06	961216	879312	1.13211e+06
704	2-Phenylglycine	C8 H9 N O2	152.07	[M+H]+1	2.55654e+06	2.26858e+06	2.38724e+06	2.63429e+06	2.60197e+06	2.1634e+06	2.00493e+06	3.69803e+06	2.20447e+06	1.76301e+06	2.28368e+06	1.89652e+06	3.20482e+06	1.87175e+06	2.37608e+06	3.26386e+06	1.97131e+06	2.21351e+06
705	NP-011220	C11 H18 N2 O2	211.144	[M+H]+1	1.38559e+06	1.35272e+06	549233	612706	595796	1.45246e+06	836610	1.47969e+06	546540	604703	640902	530880	615446	588623	704282	1.28399e+06	446472	1.31171e+06
706	2_5-Dihydroxypyridine	C5 H5 N O2	112.039	[M+H]+1	2.01631e+06	1.07527e+07	1.13284e+07	1.03433e+07	2.53983e+06	3.20069e+06	2.33223e+06	2.52594e+06	1.84253e+06	1.23071e+07	1.98975e+06	1.02486e+07	6.80754e+06	6.36301e+06	9.71139e+06	2.83684e+06	5.02643e+06	2.29499e+06
707	Perflenapent	C5 F12	286.973	[M-H]-1	5.40202e+06	3.82916e+06	8.60919e+06	4.46218e+06	1.22996e+07	5.44625e+06	1.75746e+06	2.23259e+06	1.4536e+06	1.54747e+06	2.67716e+06	450949	1.74179e+06	2.15129e+06	4.86055e+06	5.05201e+06	1.64182e+06	1.01923e+06
708	Stearamide	C18 H37 N O	284.294	[M+H]+1	2.4134e+06	2.16886e+06	1.09988e+06	1.38777e+06	1.40107e+06	1.57969e+06	1.46844e+06	2.2308e+06	2.07765e+06	2.24498e+06	1.38058e+06	1.83171e+06	852998	1.26769e+06	1.63058e+06	1.32868e+06	1.95525e+06	1.09298e+06
709	3-hydroxy-α-ionone	C13 H20 O2	209.153	[M+H]+1	1.05486e+06	995552	1.19727e+06	982302	886076	924934	917618	1.05512e+06	1.08882e+06	868184	918832	911726	760716	1.02506e+06	892763	842085	839458	993776
710	3-Nonyl-1H-pyrazole	C12 H22 N2	195.185	[M+H]+1	586218	563258	571060	510628	530510	567276	537444	606254	558123	494306	515908	534816	602500	337060	532197	340731	573642	609676
711	S-(Formylmethyl)glutathione	C12 H19 N3 O7 S	350.1	[M+H]+1	1.22126e+07	1.09156e+07	1.03086e+07	1.06606e+07	484802	8.1598e+06	117628	2.99715e+06	161140	3.27334e+06	1.13673e+07	2.12099e+06	6.96019e+06	240409	8.13563e+06	121972	4.90859e+06	6.2106e+06
712	NP-019855	C15 H18 O5	277.108	[M-H]-1	2.98822e+06	4.37945e+06	4.13697e+06	3.61867e+06	4.34668e+06	3.82956e+06	3.2177e+06	3.93646e+06	4.36607e+06	3.03341e+06	3.05046e+06	3.13641e+06	3.21571e+06	2.522e+06	2.3827e+06	2.54194e+06	2.72482e+06	605649
713	1-(4-hydroxyphenyl)propane-1,2-diol	C9 H12 O3	151.075	[M+H]+1	2.90669e+06	2.76647e+06	2.65927e+06	2.60693e+06	2.83476e+06	2.92255e+06	2.7561e+06	2.72108e+06	2.53317e+06	2.73553e+06	2.72042e+06	2.56287e+06	2.33565e+06	2.35325e+06	2.50998e+06	2.60767e+06	2.39027e+06	2.62584e+06
714	N,N,N',N'-Tetramethyl-p-phenylenediamine	C10 H16 N2	165.138	[M+H]+1	3.55657e+06	3.48562e+06	3.33695e+06	3.15796e+06	1.14385e+06	2.78221e+06	2.72954e+06	2.74248e+06	2.60784e+06	2.83818e+06	3.62285e+06	1.12144e+06	2.87009e+06	3.1799e+06	3.26641e+06	3.4468e+06	2.76442e+06	2.76328e+06
715	6-methyltetrahydropterin	C7 H11 N5 O	182.103	[M+H]+1	826906	744696	747878	1.19229e+06	1.0009e+06	1.00721e+06	1.00353e+06	502210	691505	544980	692361	647903	483599	703517	934917	702158	849963	934179
716	Myristicacid	C14 H28 O2	227.201	[M-H]-1	1.84183e+06	2.08028e+06	3.32057e+06	1.62073e+06	1.00436e+06	1.91522e+06	3.35093e+06	1.61224e+06	2.09426e+06	2.00209e+06	1.53921e+06	1.40044e+06	1.47178e+06	2.13047e+06	1.34639e+06	2.21389e+06	2.60889e+06	1.31736e+06
717	Furfural;Furan-2-carbaldehyde	C5 H4 O2	97.0286	[M+H]+1	1.18952e+07	3.1612e+06	1.0557e+07	4.29252e+06	8.671e+06	1.9443e+06	1.84098e+06	1.17636e+07	931192	1.13624e+06	2.26149e+06	1.4545e+06	1.32919e+06	956117	1.35691e+06	1.60372e+06	1.38824e+06	2.26873e+06
718	PEG n7	C14 H30 O8	327.2	[M+H]+1	703016	891326	860532	1.01889e+06	936225	1.20075e+06	742859	798900	590320	715655	913443	657354	751071	1.70845e+06	687716	873240	856982	826372
719	cis-4-Hydroxy-D-proline	C5 H9 N O3	132.065	[M+H]+1	3.81906e+06	3.77888e+06	4.30502e+06	3.8639e+06	4.74613e+06	4.65162e+06	3.09921e+06	3.52321e+06	3.05595e+06	2.63495e+06	3.20105e+06	2.53562e+06	2.92303e+06	1.85667e+06	3.13856e+06	3.09368e+06	7.53721e+06	3.66845e+06
720	Monobutyl phthalate	C12 H14 O4	221.081	[M-H]-1	1.06452e+06	1.25705e+06	1.12293e+06	1.02156e+06	932625	994770	1.49027e+06	1.12098e+06	1.14498e+06	1.38439e+06	1.28331e+06	1.27601e+06	1.08494e+06	1.07374e+06	948058	1.10029e+06	1.30269e+06	1.2926e+06
721	Leu-Val	C11 H22 N2 O3	231.17	[M+H]+1	460005	362517	363272	376820	293110	399538	446081	303963	246324	371485	468297	269679	342372	363995	382148	264784	353485	329919
722	3,5-di-tert-Butyl-4-hydroxybenzyl alcohol	C15 H24 O2	235.17	[M-H]-1	817058	783329	887688	884183	755823	883795	869077	796186	809508	861926	742211	867014	816251	880789	784972	717622	844712	830428
723	Homoarginine	C7 H16 N4 O2	189.134	[M+H]+1	1.02776e+07	5.55809e+06	9.55735e+06	7.93947e+06	8.33046e+06	5.05371e+06	5.79806e+06	6.46861e+06	4.68358e+06	2.97358e+06	4.94078e+06	4.48426e+06	8.22706e+06	3.92437e+06	4.36188e+06	4.42998e+06	3.4919e+06	3.21125e+06
724	difenoxuron	C16 H18 N2 O3	287.138	[M+H]+1	14399.6	180340	18569	44017.1	39293	33044.5	13024.4	31651.9	34344.1	18985.1	15802.8	32720.3	2.98088e+06	1.66615e+06	1.83934e+06	1.58081e+06	1.69504e+06	1.60657e+06
725	9-PAHSA	C34 H66 O4	537.489	[M-H]-1	6.68763e+06	5.30058e+06	6.89146e+06	9.88633e+06	9.34123e+06	3.56277e+06	6.44087e+06	6.9838e+06	7.73513e+06	8.20077e+06	6.91963e+06	5.33138e+06	9.56044e+06	8.07422e+06	7.72117e+06	7.9901e+06	6.35217e+06	6.15915e+06
726	ammodendrine	C12 H20 N2 O	209.164	[M+H]+1	129858	251947	720350	236112	377890	198488	486899	607330	465171	245427	288609	358898	137866	557099	204597	683875	189539	190408
727	Triacetonamine	C9 H17 N O	156.138	[M+H]+1	1.33942e+06	1.28859e+06	1.2479e+06	1.32198e+06	1.40397e+06	1.3133e+06	1.31627e+06	1.42316e+06	1.26257e+06	1.17681e+06	1.37528e+06	1.02013e+06	1.11881e+06	1.30225e+06	1.40272e+06	1.33074e+06	1.297e+06	1.31732e+06
728	(4E)-3-Hydroxy-2,4-dimethyl-4-heptenamide	C9 H17 N O2	154.122	[M+H]+1	969544	970877	2.4673e+06	2.57967e+06	924348	947713	1.0787e+06	1.12893e+06	1.04601e+06	919762	1.04874e+06	977070	938747	1.00168e+06	1.05274e+06	908500	907855	945846
729	N6_N6_N6-Trimethyl-L-lysine	C9 H20 N2 O	173.164	[M+H]+1	858343	863951	879132	1.0346e+06	974378	1.10936e+06	751854	982082	841192	954240	1.02169e+06	868308	1.16968e+06	1.47399e+06	1.13352e+06	1.27595e+06	1.60822e+06	888881
730	Val-lys	C11 H23 N3 O3	246.18	[M+H]+1	8.14921e+06	8.91227e+06	2.8812e+06	7.11405e+06	1.09903e+07	5.43954e+06	6.48695e+06	1.97163e+06	7.46051e+06	4.45883e+06	8.77824e+06	7.71512e+06	7.86508e+06	7.39215e+06	8.1043e+06	4.86689e+06	4.6574e+06	8.19862e+06
731	Docosahexaenoyl PAF C-16	C46 H82 N O7 P	792.588	[M+H]+1	422711	1.10546e+06	473846	1.31567e+06	5.74626e+06	8.92838e+06	2.10986e+06	7.09592e+06	2.92185e+06	7.68358e+06	6.18639e+06	7.43631e+06	2.14157e+06	5.90986e+06	9.91965e+06	7.97782e+06	7.62015e+06	7.64795e+06
732	3-Oxododecanoicacid	C12 H22 O3	213.149	[M-H]-1	1.10041e+06	1.32832e+06	1.01627e+06	1.11585e+06	4.01428e+06	1.41103e+06	898526	3.54699e+06	1.58168e+06	1.10263e+06	1.33401e+06	1.15379e+06	1.69033e+06	3.70445e+06	3.75936e+06	1.70293e+06	1.24593e+06	1.05803e+06
733	1-Methoxy-1-(2,4,5-trimethoxyphenyl)-2-propanol	C13 H20 O5	255.124	[M-H]-1	730417	785843	758007	619642	640261	721575	617331	813874	602799	573727	737336	576814	770725	595738	618542	692652	595607	821486
734	DMDM hydantoin	C7 H12 N2 O4	171.076	[M+H]+1	1.29456e+06	1.09338e+07	1.77465e+06	1.60013e+06	1.53905e+06	2.2082e+06	1.88814e+06	1.91473e+06	1.73891e+06	1.14262e+06	1.96411e+06	1.99957e+06	1.6346e+06	1.72066e+06	1.35973e+06	1.28799e+06	1.86301e+06	1.35608e+06
735	3-Hydroxy-4-methylanthranilate	C8 H9 N O3	168.065	[M+H]+1	3.76534e+06	3.4694e+06	3.44453e+06	3.49673e+06	3.72064e+06	3.87096e+06	3.40248e+06	3.50726e+06	3.1763e+06	3.90169e+06	3.39532e+06	3.19658e+06	2.97446e+06	2.2918e+06	2.91753e+06	2.99349e+06	3.2078e+06	3.26642e+06
736	α-Lactose	C12 H22 O11	387.115	[M-H]-1	1.14093e+07	368354	6.36798e+06	774345	4.17226e+06	153046	66292.1	7.08405e+06	55004.7	45714.7	63543.9	42644.7	56541.8	46288.6	67472.5	37918.2	40490.6	88671.1
737	PPG n10	C30 H62 O11	616.461	[M+H]+1	2.81626e+06	2.95559e+06	2.85152e+06	2.69779e+06	3.0376e+06	1.80458e+06	2.23721e+06	2.97968e+06	3.04772e+06	1.8092e+06	1.99531e+06	3.02654e+06	3.20354e+06	3.20219e+06	3.10228e+06	1.76819e+06	3.03945e+06	1.67121e+06
738	Pregnenolone succinate	C25 H36 O5	415.249	[M-H]-1	387792	495174	563074	433176	606140	526992	507108	485412	633725	480336	541644	402457	662050	612076	472015	543957	664134	458517
739	1-O-(13-{[Hexopyranosyl-(1->2)-[hexopyranosyl-(1->3)]hexopyranosyl]oxy}-18-oxokaur-16-en-18-yl)hexopyranose	C44 H70 O23	965.428	[M-H]-1	4.03454e+06	4.62131e+06	3.50424e+06	2.89902e+06	2.86216e+06	2.47179e+06	1.17455e+06	2.06315e+06	1.69609e+06	2.80694e+06	1.43174e+06	1.52728e+06	902599	1.33973e+06	1.29292e+06	1.89935e+06	2.40451e+06	1.04985e+06
740	Geranyl glucoside	C16 H28 O6	339.177	[M+Na]+1	1.64803e+06	1.62439e+06	1.4776e+06	1.7057e+06	2.19818e+06	1.47496e+06	1.11032e+06	1.62918e+06	1.67186e+06	1.31233e+06	1.1048e+06	1.4589e+06	1.61962e+06	1.65458e+06	1.61154e+06	1.70823e+06	1.1549e+06	1.46766e+06
741	LysoPC(P-18:0)	C26 H54 N O6 P	508.375	[M+H]+1	4.74105e+06	5.3284e+06	5.17629e+06	6.72571e+06	6.77153e+06	5.75457e+06	4.46287e+06	3.29506e+06	5.45324e+06	6.02213e+06	6.16413e+06	4.0357e+06	5.43422e+06	5.1143e+06	5.68674e+06	7.4772e+06	6.44011e+06	5.48194e+06
742	1-Stearoyl-2-arachidonoylplasmenylcholine	C46 H84 N O7 P	794.602	[M+H]+1	395106	1.03327e+06	420351	1.31567e+06	6.42938e+06	2.4246e+06	6.08502e+06	6.3037e+06	2.92185e+06	6.98461e+06	6.18639e+06	6.37873e+06	2.14157e+06	5.90986e+06	9.91965e+06	8.20068e+06	6.59247e+06	6.86314e+06
743	Alizarin	C14 H8 O4	241.049	[M+H]+1	9.00988e+06	5.45443e+06	8.199e+06	8.57831e+06	7.70595e+06	4.64345e+06	5.24997e+06	6.07907e+06	5.02972e+06	5.01164e+06	7.02289e+06	4.7263e+06	8.18289e+06	7.53458e+06	7.2861e+06	1.05092e+07	1.09754e+07	1.00514e+07
744	5-acetyl-2,6-dimethyl-1,2,3,4-tetrahydropyridin-4-one	C9 H13 N O2	168.102	[M+H]+1	2.6057e+06	2.82859e+06	2.52686e+06	2.57592e+06	2.53979e+06	2.62365e+06	2.47963e+06	2.62308e+06	2.42587e+06	2.63211e+06	2.2947e+06	2.43696e+06	2.39226e+06	2.41286e+06	2.37317e+06	2.3465e+06	2.28357e+06	2.43121e+06
745	4-(1,2-Dihydroxypropan-2-yl)-1-methylcyclohexane-1,2-diol	C10 H20 O4	205.143	[M+H]+1	714802	626614	687423	768469	592498	653579	701479	700956	607883	623764	630350	639691	526750	649916	660783	643646	694567	590244
746	N-Isovalerylglycine	C7 H13 N O3	158.081	[M-H]-1	3.89393e+06	1.08414e+07	2.60977e+06	9.58319e+06	7.70649e+06	8.37795e+06	551820	1.53782e+06	2.08017e+06	2.83853e+06	3.12629e+06	4.53715e+06	2.3943e+06	2.47004e+06	2.13953e+06	3.50607e+06	2.57794e+06	3.6839e+06
747	3-Methyl-3-phenylazetidine	C10 H13 N	148.112	[M+H]+1	2.01264e+06	2.05204e+06	2.96091e+06	1.34935e+06	1.25284e+06	1.28148e+06	1.20059e+06	1.44607e+06	1.12726e+06	1.51963e+06	1.0642e+06	1.25316e+06	1.19528e+06	1.28455e+06	1.46164e+06	1.00537e+06	1.98284e+06	2.08207e+06
748	Amylbenzene	C11 H16	149.132	[M+H]+1	480729	618462	540094	303223	552753	539991	778580	661909	312223	538404	728875	913173	1.26868e+06	359490	647063	1.17836e+06	507716	829212
749	(6Z)-Octadecenoicacid	C18 H34 O2	281.248	[M-H]-1	5.2748e+06	3.57436e+06	5.05947e+06	2.04193e+06	5.30115e+06	4.63177e+06	3.90509e+06	3.69649e+06	4.13608e+06	5.61235e+06	5.10002e+06	5.33297e+06	5.91246e+06	6.04749e+06	6.57484e+06	6.9629e+06	6.27543e+06	6.27353e+06
750	2-[(1E)-N-Ethoxybutanimidoyl]-3-hydroxy-5-(tetrahydro-2H-thiopyran-3-yl)cyclohex-2-en-1-on	C17 H27 N O3 S	326.18	[M+H]+1	384298	515023	371652	348194	422115	335745	390160	467255	609408	317981	314496	363864	705717	443624	354353	418831	391821	418214
751	Lysophosphatidylinositol	C29 H49 O12 P	621.302	[M+H]+1	8.23668e+06	7.22658e+06	9.61596e+06	1.0734e+07	1.02652e+07	1.09324e+07	4.61419e+06	3.95555e+06	3.59504e+06	5.04698e+06	4.97821e+06	3.41016e+06	2.92287e+06	3.4893e+06	4.07218e+06	3.47536e+06	2.76067e+06	3.59011e+06
752	D-4'-Phosphopantothenate	C9 H18 N O8 P	298.07	[M-H]-1	5.01297e+06	8.55741e+06	7.81559e+06	7.4257e+06	1.04757e+07	1.03219e+07	3.57881e+06	3.31154e+06	5.47475e+06	2.00513e+06	5.48936e+06	5.19007e+06	3.04436e+06	7.31944e+06	6.66189e+06	7.66931e+06	5.15732e+06	3.54899e+06
753	(3S)-3-(Pentanoyloxy)-4-(trimethylammonio)butanoate	C12 H23 N O4	246.169	[M+H]+1	2.17149e+06	3.96916e+06	3.03801e+06	3.34482e+06	3.3046e+06	2.92686e+06	1.65598e+06	3.43002e+06	3.35901e+06	3.16409e+06	3.04426e+06	4.05944e+06	3.75121e+06	3.53486e+06	3.74124e+06	2.83551e+06	2.94062e+06	3.05083e+06
754	(S)-2,3,4,5-Tetrahydrodipicolinate	C7 H8 N O4	171.053	[M+H]+1	3.06078e+06	5.5015e+06	2.83672e+06	4.62356e+06	3.16844e+06	2.63198e+06	3.24569e+06	2.4172e+06	3.98174e+06	2.67601e+06	5.03449e+06	4.48758e+06	3.35587e+06	4.33579e+06	3.12696e+06	5.01204e+06	2.37237e+06	6.96545e+06
755	HMBA	C10 H20 N2 O2	201.159	[M+H]+1	850696	714681	589904	539666	534041	761973	530912	582679	746549	702968	753730	762080	515385	892284	554477	606310	709601	542748
756	Prolylleucine	C11 H20 N2 O3	229.154	[M+H]+1	1.53563e+06	3.94293e+06	3.30278e+06	7.47897e+06	1.01009e+06	3.84779e+06	2.26626e+06	8.64197e+06	1.13582e+06	6.07896e+06	5.46466e+06	2.13948e+06	4.7892e+06	1.22621e+06	312012	1.33159e+06	775468	4.06488e+06
757	Bunazosin	C19 H27 N5 O3	374.219	[M+H]+1	231092	260224	265617	357072	516998	365270	201332	279455	287207	288957	293864	320913	330665	451364	288761	462771	414622	382328
758	1_6_6-Trimethyl-2_7-dioxabicyclo[3.2.2]nonan-3-one	C10 H16 O3	185.117	[M+H]+1	859378	918242	807365	900118	707212	889919	1.0664e+06	897555	604569	1.14514e+06	1.18233e+06	850755	899010	912916	993018	971434	909713	1.0554e+06
759	5-[5-(methoxycarbonyl)-5,8a-dimethyl-2-methylidene-decahydronaphthalen-1-yl]-3-methylpentanoic acid	C21 H34 O4	373.232	[M+H]+1	523441	752072	881104	868892	746685	846147	810065	469350	1.17501e+06	858681	478822	738967	301891	278108	824666	468902	335910	773909
760	MC-207,110	C25 H30 N6 O2	447.249	[M+H]+1	68122.8	2.86772e+06	171273	642672	1.33268e+06	61366.8	7554.58	161169	84371.6	9489.87	31149.6	67432.9	34718.2	12474.3	64486.2	70638.1	7531.18	75413.6
761	Ecgoninemethylester	C10 H17 N O3	200.128	[M+H]+1	1.53107e+06	818233	722340	794162	832859	737903	738179	853160	806721	854769	802518	727132	897262	952406	833820	735155	716208	860527
762	(±)9(10)-DiHOME	C18 H34 O4	295.228	[M-H]-1	4.64944e+06	4.96019e+06	2.81747e+06	3.93008e+06	3.70629e+06	3.79544e+06	2.98641e+06	2.81969e+06	2.47111e+06	2.66808e+06	2.68225e+06	2.31513e+06	1.86252e+06	1.86731e+06	1.26903e+06	2.12449e+06	2.12051e+06	2.17214e+06
763	3-Methylcrotonylglycine	C7 H11 N O3	158.081	[M+H]+1	2.56317e+06	3.00855e+06	3.41786e+06	818967	3.47601e+06	3.06488e+06	845266	1.25066e+06	1.75409e+06	2.151e+06	808643	758927	940910	1.14551e+06	1.01394e+06	1.96506e+06	833336	2.36581e+06
764	D-O-Phosphoserine	C3 H8 N O6 P	186.016	[M+H]+1	7.7428e+06	3.24708e+06	3.62241e+06	7.3636e+06	5.71826e+06	6.85929e+06	5.14735e+06	2.64796e+06	3.78795e+06	4.32722e+06	4.87488e+06	4.26373e+06	5.56994e+06	7.0201e+06	9.23603e+06	9.58377e+06	3.45893e+06	5.1029e+06
765	(2R)-3-[(Hydroxy{[(2R,3R,5S,6R)-2,3,4,5,6-pentahydroxycyclohexyl]oxy}phosphoryl)oxy]-1,2-propanediyl (9Z,9′Z,12′Z)bis(-9,12-octadecadienoate)	C45 H79 O13 P	859.529	[M+H]+1	2.62282e+06	2.59428e+06	2.38905e+06	918061	1.30351e+06	1.09388e+06	1.19768e+06	1.4766e+06	1.48289e+06	2.18453e+06	1.12921e+06	848980	794157	1.53083e+06	1.555e+06	1.78692e+06	1.1089e+06	920064
766	1-Methyladenosine	C11 H15 N5 O4	282.119	[M+H]+1	4.26849e+06	5.88228e+06	3.70754e+06	4.69251e+06	5.16807e+06	5.08836e+06	2.90187e+06	5.25486e+06	3.95089e+06	4.94543e+06	7.82469e+06	3.75254e+06	5.42938e+06	4.36254e+06	6.7366e+06	6.29981e+06	1.41752e+06	6.73884e+06
767	4-Methyl-2-propyltetrahydro-2H-pyran-4-yl acetate	C11 H20 O3	199.133	[M-H]-1	1.15544e+06	1.03343e+06	822633	903143	1.07183e+06	1.01161e+06	547562	1.09045e+06	1.01582e+06	842561	964718	1.09467e+06	1.3068e+06	1.05605e+06	738554	1.12012e+06	1.33653e+06	5.24668e+06
768	Guanine	C5 H5 N5 O	152.054	[M+H]+1	5.94802e+06	333333	278068	8.71339e+06	6.17853e+06	7.55631e+06	6.87834e+06	6.94951e+06	1.3557e+06	4.00506e+06	476042	8.14845e+06	5.42892e+06	6.92494e+06	4.96202e+06	1.35818e+06	1.22493e+06	4.82835e+06
769	Pregnanetriol	C21 H36 O3	337.272	[M+H]+1	3.95702e+06	5.34312e+06	5.25621e+06	3.13798e+06	2.46521e+06	3.13322e+06	2.43975e+06	1.96399e+06	1.26545e+06	2.81512e+06	1.23626e+06	1.29078e+06	1.29464e+06	1.66046e+06	5.86753e+06	2.1369e+06	1.31673e+06	1.78174e+06
770	PPG n11	C33 H68 O12	674.503	[M+H]+1	3.19518e+06	2.99919e+06	2.06775e+06	757236	2.3904e+06	2.91411e+06	3.40227e+06	1.01566e+06	2.92975e+06	2.0134e+06	3.20832e+06	1.72028e+06	2.47896e+06	1.85285e+06	2.99646e+06	2.20536e+06	1.14495e+06	3.34194e+06
771	Alosetron	C17 H18 N4 O	295.156	[M+H]+1	293708	317303	291232	398932	508203	464917	274506	285384	316484	320986	354313	381037	421345	418160	380424	513340	402715	420456
772	cis-5-Tetradecenoylcarnitine	C21 H39 N O4	370.294	[M+H]+1	238096	156251	205100	401506	394956	854685	920472	1.18327e+06	1.15267e+06	2.73892e+06	752179	977524	1.54593e+06	1.82055e+06	1.23115e+06	1.55257e+06	1.09211e+06	2.48807e+06
773	dalpatein	C18 H14 O7	341.066	[M-H]-1	58218.3	38140.8	45393.9	63471.1	64579	52335.4	67716.2	52600.2	105117	92037.1	110697	62539.4	207180	139528	173778	136384	185746	135279
774	1-Palmitoyl-2-hydroxy-sn-glycero-3-PE	C21 H44 N O7 P	452.278	[M-H]-1	4.60145e+06	4.94086e+06	7.39889e+06	5.38237e+06	1.0397e+07	6.43966e+06	2.829e+06	1.60161e+06	2.47634e+06	3.65201e+06	4.47984e+06	2.86281e+06	3.13549e+06	3.96276e+06	5.52328e+06	3.78181e+06	3.86286e+06	4.00487e+06
775	Buprenorphine	C29 H41 N O4	468.307	[M+H]+1	6.12915e+06	6.58113e+06	7.69343e+06	5.71083e+06	1.03885e+07	7.10853e+06	3.70386e+06	2.01491e+06	3.96257e+06	4.59262e+06	4.37344e+06	2.59729e+06	2.04869e+06	2.67661e+06	3.39785e+06	2.7997e+06	3.67953e+06	3.70323e+06
776	Cortolone	C21 H34 O5	365.233	[M-H]-1	54984.1	217045	156571	107586	152337	115594	391456	3.04079e+06	1.38343e+06	3.26861e+06	982089	2.53203e+06	5.15917e+06	3.39799e+06	1.34878e+06	2.30259e+06	2.10991e+06	3.25476e+06
777	3-(4-Hydroxyphenyl)dibenzo[b,d]furan-1,2,4,7,8-pentayl pentaacetate	C28 H22 O12	549.104	[M-H]-1	808208	669796	350888	288955	296606	233792	267108	394676	229551	246329	103401	166623	189575	236499	122507	227626	206918	200057
778	2-methyl-2,3,4,5-tetrahydro-1,5-benzoxazepin-4-one	C10 H11 N O2	160.075	[M+H]+1	1.56939e+06	3.0338e+06	3.23905e+06	4.19425e+06	2.3854e+06	2.75096e+06	8.97811e+06	5.17554e+06	7.31716e+06	6.0504e+06	6.99513e+06	5.17479e+06	3.99387e+06	3.61479e+06	4.00833e+06	6.66385e+06	5.78126e+06	5.92755e+06
779	5-Hydroxy-DL-tryptophan	C11 H12 N2 O3	221.092	[M+H]+1	755418	727623	778098	792102	844600	710737	724730	788491	743393	825969	818774	770504	665117	738408	736938	829534	652117	713435
780	Buclizine	C28 H33 Cl N2	431.229	[M-H]-1	557016	982921	667537	671779	776963	703471	624852	781348	828116	702480	619821	810320	833235	866571	823019	820747	759140	1.03785e+06
781	10-Hydroxydecanoic acid	C10 H20 O3	187.133	[M-H]-1	831551	1.20191e+06	949653	880349	786031	874474	743721	740279	978427	734765	798957	908094	896670	1.03411e+06	1.1314e+06	1.15078e+06	882969	814550
782	(1S,2S)-3-Phenoxy-3,5-cyclohexadiene-1,2-diol	C12 H12 O3	203.071	[M-H]-1	501215	526066	605941	525403	561711	610214	728997	679389	780011	760209	775605	778568	875096	788238	760322	764409	994965	820657
783	3,6,9,12-tetraoxatridecan-1-ol	C9 H20 O5	209.138	[M+H]+1	1.51623e+06	1.53491e+06	1.34909e+06	1.67172e+06	1.19682e+06	1.32114e+06	1.19889e+06	1.02549e+06	1.08732e+06	1.5468e+06	1.3346e+06	726696	960792	1.89446e+06	1.40476e+06	1.31036e+06	1.59474e+06	351304
784	Isoquinoline	C9 H7 N	130.065	[M+H]+1	1.2957e+06	1.47418e+06	756116	1.40591e+06	1.25999e+06	1.29599e+06	1.04652e+06	1.04996e+06	1.03343e+06	751139	855898	981471	1.1159e+06	722945	1.20547e+06	1.0324e+06	1.01583e+06	1.06239e+06
785	Avasimibe	C29 H43 N O4 S	500.284	[M-H]-1	202784	2.10978e+06	437488	829588	241664	339788	379200	352699	1.72197e+06	902962	652924	274749	3.73517e+06	1.77768e+06	1.23117e+06	1.42066e+06	807211	2.3226e+06
786	9,12-Hexadecadienoylcarnitine	C23 H41 N O4	396.31	[M+H]+1	374968	501942	155374	650442	497356	1.05096e+06	1.22433e+06	1.2004e+06	967566	2.35645e+06	999754	1.61402e+06	1.53627e+06	1.70273e+06	2.45308e+06	4.82463e+06	2.15084e+06	2.81675e+06
787	PEG n12	C24 H50 O13	564.358	[M+H]+1	598663	691304	652723	753294	768910	778270	683136	732583	568173	571219	674027	597982	760106	824530	731898	856298	674535	787027
788	(+)-Carpaine	C28 H50 N2 O4	477.37	[M-H]-1	258117	257560	469851	577828	206223	234370	824879	742506	841605	579204	687300	737338	1.00073e+06	534609	384626	559717	534806	415993
789	Phencyclidine	C17 H25 N	244.205	[M+H]+1	417001	360925	437332	317002	330597	328671	283338	359944	361116	368490	480334	280357	384485	380056	498310	203681	458622	343191
790	1-Dodecyl-2-pyrrolidinone	C16 H31 N O	254.247	[M+H]+1	457421	441716	419495	338099	419739	375297	479068	486240	444666	519262	479669	278534	419248	377460	463027	430479	453477	458300
791	Cuminaldehyde	C10 H12 O	149.096	[M+H]+1	1.26333e+06	1.36926e+06	1.27698e+06	1.29512e+06	1.33861e+06	1.0908e+06	1.28183e+06	1.38083e+06	1.77813e+06	1.30515e+06	1.34585e+06	1.26496e+06	1.26082e+06	1.27691e+06	1.31458e+06	1.34039e+06	1.18744e+06	1.67061e+06
792	(2E,4E)-N-(1,3-dihydroxy-3-methylpentan-2-yl)-2-methylhexa-2,4-dienamide	C13 H23 N O3	242.174	[M+H]+1	693221	795458	715562	705603	786247	720566	676066	698693	599162	668513	741641	719664	696081	566061	759924	722581	606275	735698
793	Thiolutin	C8 H8 N2 O2 S2	226.996	[M-H]-1	5.42417e+06	3.2686e+06	2.83772e+06	5.32585e+06	3.68156e+06	4.02752e+06	5.28848e+06	1.79012e+06	5.01468e+06	5.36207e+06	5.07337e+06	5.94312e+06	5.87611e+06	3.58377e+06	5.20515e+06	2.35317e+06	2.17535e+06	1.63901e+06
794	Glycocholic acid	C26 H43 N O6	466.315	[M+H]+1	221884	3.27259e+06	504229	1.26323e+06	1.44658e+06	288934	343171	1.8119e+06	1.87498e+06	738155	726972	1.13331e+06	1.87483e+06	1.08805e+06	1.45498e+06	1.30581e+06	804026	2.78384e+06
795	(1S_4S)-4-Hydroxy-3-oxocyclohexane-1-carboxylate	C7 H10 O4	159.065	[M+H]+1	1.46932e+06	171843	2.49547e+06	159564	197593	1.31436e+06	274284	1.16461e+06	176279	374440	209475	1.04089e+06	1.09336e+06	111879	282723	1.2354e+06	130346	141472
796	FENPICLONIL	C11 H6 Cl2 N2	236.998	[M+H]+1	8.77272e+06	9.17442e+06	8.68173e+06	8.65114e+06	9.87574e+06	9.56038e+06	9.1047e+06	9.24677e+06	8.7025e+06	8.67667e+06	7.81971e+06	5.03179e+06	7.04989e+06	7.87167e+06	6.66303e+06	7.57556e+06	7.65148e+06	7.31266e+06
797	1-oleoyl-sn-glycero-3-phospho-D-myo-inositol	C27 H51 O12 P	597.305	[M-H]-1	4.95855e+06	5.25227e+06	6.3525e+06	5.40173e+06	9.86154e+06	6.03508e+06	3.18625e+06	3.28204e+06	3.18147e+06	2.76596e+06	3.73796e+06	2.21604e+06	2.26038e+06	2.2083e+06	2.25509e+06	2.57873e+06	2.25354e+06	2.67392e+06
798	Morusinol	C25 H26 O7	437.161	[M-H]-1	401603	363724	464661	428512	452676	433309	425514	787993	356097	409337	388084	507583	400728	496744	451883	446602	495647	480764
799	Etoglucid	C12 H22 O6	261.134	[M-H]-1	761360	661878	486176	581125	671691	514699	672609	586821	483414	451091	809072	370672	731606	594201	876214	538629	708092	590035
800	Brassylic acid	C13 H24 O4	243.16	[M-H]-1	479269	597068	592917	598423	704037	618549	602182	596239	583977	697756	578960	554333	729824	519958	560005	527073	540122	551537
801	Triethylene glycol monomethyl ether	C7 H16 O4	165.112	[M+H]+1	151556	138032	519747	191155	181221	491067	448336	117725	132252	134011	134943	177766	338801	128038	232826	130956	375907	101778
802	Coumarone	C8 H6 O	119.049	[M+H]+1	7.67354e+06	8.72321e+06	9.1643e+06	5.42717e+06	5.88574e+06	7.11207e+06	2.63004e+06	1.69174e+06	4.46237e+06	2.39693e+06	5.60189e+06	3.90772e+06	2.47083e+06	2.53342e+06	4.50743e+06	2.58714e+06	1.9543e+06	3.69747e+06
803	(Z)-N-[(2S)-2-{(Z)-[(2S,3S,7R)-2,3-Diamino-1,7-dihydroxy-8-{1-[hydroxy(imino)methyl]-2-imino-4-imidazolidinyl}octylidene]amino}-1-hydroxypropylidene]-L-valine	C20 H38 N8 O6	485.283	[M-H]-1	3.10021e+06	4.74335e+06	3.32366e+06	3.43735e+06	4.649e+06	3.56754e+06	3.77942e+06	2.07897e+06	2.43682e+06	3.01009e+06	3.32288e+06	2.31075e+06	3.35995e+06	2.7815e+06	3.87358e+06	2.52807e+06	2.71067e+06	3.84818e+06
804	Pregabalin	C8 H17 N O2	160.133	[M+H]+1	2.26718e+06	2.37239e+06	2.31699e+06	2.43056e+06	2.16144e+06	2.29685e+06	2.56851e+06	2.84719e+06	2.31561e+06	2.82862e+06	2.75777e+06	2.06181e+06	2.61129e+06	2.37429e+06	2.87771e+06	2.44812e+06	2.23894e+06	2.49721e+06
805	(S)-Nicotine	C10 H14 N2	163.123	[M+H]+1	4.04969e+06	3.50174e+06	3.87388e+06	3.53399e+06	3.68634e+06	3.9203e+06	3.88214e+06	3.64412e+06	3.67954e+06	3.6466e+06	3.69267e+06	3.69213e+06	3.74281e+06	3.4387e+06	3.43173e+06	3.38519e+06	4.44195e+06	3.55078e+06
806	(2R)-3-Carboxy-N,N,N-trimethyl-2-[(5Z,8Z,11Z,14Z)-5,8,11,14-tetracosatetraenoyloxy]-1-propanaminium	C31 H54 N O4	503.395	[M-H]-1	472357	595409	616777	99302.8	563542	95062.6	151535	640472	736180	133561	671594	802267	217007	248390	856822	150688	721610	868734
807	N-Ethyl (E)-2,(Z)-6-nonadienamide	C11 H19 N O	182.154	[M+H]+1	1.26593e+06	1.37373e+06	1.27051e+06	1.36363e+06	1.33646e+06	1.12539e+06	1.27343e+06	1.41038e+06	1.34965e+06	1.78292e+06	1.43821e+06	1.20179e+06	1.53092e+06	1.46418e+06	1.36236e+06	1.32009e+06	1.32313e+06	1.39239e+06
808	Stercobilin	C33 H46 N4 O6	595.347	[M+H]+1	289989	3.3417e+06	561059	753725	1.99724e+06	1.16798e+06	320018	1.15823e+06	2.06561e+06	629155	406635	841184	824338	854852	673990	632910	292299	1.20751e+06
809	3-Acetyl-2,5-dimethylfuran	C8 H10 O2	139.075	[M+H]+1	3.96272e+06	2.92338e+06	3.01966e+06	3.0931e+06	4.00395e+06	4.04358e+06	4.09417e+06	3.98706e+06	2.91704e+06	4.14197e+06	4.0177e+06	2.94649e+06	2.87964e+06	2.50271e+06	3.70272e+06	2.92778e+06	2.82035e+06	2.93956e+06
810	16-feruloyloxypalmitic acid	C26 H40 O6	447.275	[M-H]-1	1.73441e+06	945254	668785	1.69712e+06	1.17888e+06	2.44707e+06	1.03579e+06	1.23949e+06	5.59528e+06	5.47246e+06	797256	724790	1.30364e+06	1.88128e+06	1.02569e+06	537204	1.44598e+06	670531
811	Elacytarabine	C27 H45 N3 O6	508.339	[M+H]+1	4.60671e+06	4.99737e+06	7.13853e+06	4.76347e+06	9.60368e+06	2.79018e+06	2.06952e+06	1.9748e+06	1.88803e+06	2.20106e+06	3.57647e+06	1.16255e+06	2.46816e+06	1.66997e+06	2.46617e+06	1.36117e+06	1.53659e+06	2.04814e+06
812	1-(Decanoyloxy)-3-(octanoyloxy)-2-propanyl myristate	C35 H66 O6	581.479	[M-H]-1	348086	402602	384456	368272	401475	821470	355058	299275	2.21137e+06	2.86131e+06	390193	314950	488177	599424	332640	317913	353381	343382
813	N1-Methyl-2-pyridone-5-carboxamide	C7 H8 N2 O2	153.066	[M+H]+1	6.20878e+06	5.887e+06	6.88299e+06	6.03877e+06	6.22098e+06	7.01295e+06	6.709e+06	6.51981e+06	5.88719e+06	6.6198e+06	6.36481e+06	5.46177e+06	5.61757e+06	5.27649e+06	5.69917e+06	5.48383e+06	4.79588e+06	4.87323e+06
814	cinnoline-3,4-diol	C8 H6 N2 O2	161.035	[M-H]-1	617206	568523	610927	569861	564219	541673	595008	630510	641945	646205	628022	694427	693604	603155	714023	730498	620680	727013
815	3-Hydroxy-1-(8-hydroxy-6-methoxy-3-methyl-1-oxo-3,4-dihydro-1H-isochromen-7-yl)-3-methyl-2-butanyl acetate	C18 H24 O7	351.145	[M-H]-1	429062	498722	585896	605438	593424	578188	568227	529717	499668	537144	496678	528718	502350	488149	517250	475639	495188	442036
816	(2R_3S)-3-Isopropylmalate	C7 H12 O5	175.06	[M-H]-1	1.12972e+06	993535	1.64397e+06	1.81439e+06	1.71176e+06	789750	1.29012e+06	1.01391e+06	2.05013e+06	1.00246e+06	1.0912e+06	1.04687e+06	1.10781e+06	920705	928043	1.20985e+06	1.3687e+06	1.29172e+06
817	4-Hydroxymethylphenylhydrazine	C7 H10 N2 O	139.086	[M+H]+1	6.3156e+06	7.57406e+06	7.37138e+06	8.55398e+06	7.58964e+06	7.47794e+06	2.89374e+06	7.60015e+06	8.76604e+06	7.3609e+06	7.43502e+06	7.54761e+06	2.66183e+06	2.35663e+06	7.41772e+06	8.42303e+06	8.41466e+06	8.84496e+06
818	N-Isobutyrylglycine	C6 H11 N O3	144.066	[M-H]-1	4.5599e+06	9.52766e+06	6.99876e+06	2.94623e+06	3.99268e+06	5.89032e+06	1.93011e+06	1.60372e+06	2.09326e+06	1.10957e+06	1.66233e+06	1.40937e+06	1.67401e+06	1.43716e+06	1.3723e+06	1.4101e+06	1.2458e+06	2.82049e+06
819	Aspartyl-L-proline	C9 H14 N2 O5	231.098	[M+H]+1	4.54167e+06	7.22087e+06	5.33369e+06	6.56279e+06	7.00903e+06	4.96312e+06	3.23435e+06	5.00195e+06	6.2923e+06	2.20445e+06	6.04459e+06	5.29783e+06	3.60836e+06	9.52404e+06	5.18793e+06	4.73161e+06	4.75733e+06	4.90933e+06
820	2-Dehydro-D-gluconate	C6 H10 O7	193.035	[M-H]-1	3.77011e+06	1.98e+06	3.48536e+06	3.59797e+06	3.39536e+06	1.97426e+06	5.40991e+06	7.59975e+06	2.72568e+06	3.44252e+06	3.98371e+06	1.1053e+06	6.54793e+06	5.29968e+06	4.49803e+06	3.14486e+06	4.38482e+06	4.20872e+06
821	γ-thiomethyl glutamate	C6 H11 N O4 S	192.033	[M-H]-1	3.77011e+06	1.98e+06	3.48536e+06	3.59797e+06	3.39536e+06	1.97426e+06	5.40991e+06	1.57992e+06	2.72568e+06	3.44252e+06	625134	199041	620684	5.29968e+06	4.49803e+06	421717	507045	4.20872e+06
822	2,5-Diethyl-3,6-dimethylpyrazine	C10 H16 N2	165.138	[M+H]+1	1.07375e+06	921438	2.35898e+06	2.32317e+06	2.47573e+06	1.10231e+06	2.34441e+06	2.35875e+06	975072	2.35391e+06	2.43194e+06	2.12992e+06	2.32425e+06	2.37247e+06	2.09905e+06	1.45343e+06	1.38834e+06	2.36974e+06
823	quinbolone	C24 H32 O2	353.247	[M+H]+1	122383	1.13729e+06	108878	269331	528411	84185.9	29157.1	131943	108393	57849.2	43145.9	78804.7	77941	61533.5	97982.1	142715	34473.3	142421
824	oleandolide	C20 H34 O7	385.223	[M-H]-1	367500	1.50502e+06	599602	563348	442805	661183	1.84379e+06	1.03616e+06	2.05241e+06	1.10347e+06	691492	1.61465e+06	2.33391e+06	2.30065e+06	1.2666e+06	1.86893e+06	1.2139e+06	2.60623e+06
825	Arachidic acid	C20 H40 O2	311.296	[M-H]-1	4.67882e+06	3.01543e+06	5.3594e+06	2.80359e+06	3.97405e+06	4.83864e+06	5.61852e+06	3.95059e+06	2.18423e+06	4.36202e+06	4.69052e+06	5.19507e+06	1.72713e+06	3.03256e+06	2.66754e+06	6.33528e+06	3.4561e+06	3.74804e+06
826	Xaliproden	C24 H22 F3 N	382.179	[M+H]+1	820583	1.98909e+06	2.87049e+06	4.24194e+06	1.96244e+06	1.37178e+06	2.97923e+06	6.66287e+06	1.17913e+06	3.16582e+06	2.07161e+06	776538	1.10162e+06	1.0989e+06	408997	1.85729e+06	1.78767e+06	2.93693e+06
827	(2R)-3-{[(2-Aminoethoxy)(hydroxy)phosphoryl]oxy}-2-hydroxypropyl docosanoate	C27 H56 N O7 P	538.385	[M+H]+1	2.77891e+06	5.87058e+06	9.03957e+06	6.20486e+06	9.40464e+06	3.20324e+06	1.92238e+06	1.3878e+06	1.15635e+06	2.7724e+06	1.41115e+06	837733	1.18357e+06	683612	1.77065e+06	1.16423e+06	2.60139e+06	1.31892e+06
828	Isophorone	C9 H14 O	139.111	[M+H]+1	1.26511e+06	1.17064e+06	1.06682e+06	562497	1.05859e+06	645431	1.18629e+06	666342	863735	1.19788e+06	814285	1.26424e+06	1.14659e+06	1.19e+06	798958	879452	837786	1.24233e+06
829	Glucosylceramide (d18:1/16:0)	C40 H77 N O8	700.57	[M+H]+1	946361	566513	978457	471404	622318	514439	874804	1.42964e+06	920076	891141	556764	502984	943923	831214	1.02422e+06	898852	534080	492110
830	Citroflex A-4	C20 H34 O8	403.231	[M+H]+1	772739	775089	854858	563499	656258	757207	623300	668473	572701	719480	546825	479650	712335	700141	656510	478562	559223	606061
831	Crotono-betaine	C8 H15 N O	142.122	[M+H]+1	4.17463e+06	4.36874e+06	5.17356e+06	4.23561e+06	3.51336e+06	6.47428e+06	3.98987e+06	5.06157e+06	1.44793e+06	9.15447e+06	9.06093e+06	4.10169e+06	1.03866e+06	1.01025e+06	3.89393e+06	3.65463e+06	1.59957e+06	4.0402e+06
832	p-Xylene	C8 H10	107.086	[M+H]+1	2.5472e+06	2.00354e+06	1.74305e+06	2.32777e+06	2.04102e+06	1.2905e+06	1.52922e+06	2.51029e+06	1.98936e+06	1.64715e+06	1.55782e+06	1.64677e+06	1.28956e+06	690844	2.08392e+06	780156	1.12303e+06	1.77283e+06
833	Ethyl paraben	C9 H10 O3	165.055	[M-H]-1	627691	526040	772112	241135	367204	732217	855346	1.09916e+06	249058	529926	1.01129e+06	516201	599779	804022	808720	383341	560279	611575
834	2,4,5-Trimethylaniline	C9 H13 N	136.112	[M+H]+1	9.26176e+06	3.31203e+06	7.12687e+06	3.56935e+06	8.42946e+06	7.2958e+06	9.19262e+06	9.30359e+06	7.14195e+06	8.99821e+06	3.43972e+06	7.19117e+06	3.67048e+06	8.92154e+06	8.39485e+06	3.60373e+06	3.83336e+06	3.47845e+06
835	Acridine	C13 H9 N	178.066	[M-H]-1	1.02561e+06	813387	819814	876066	758902	721789	432010	523868	976142	984625	1.02285e+06	740828	1.02674e+06	1.04882e+06	858774	940737	1.15538e+06	391810
836	Dimethylallylpyrophosphate	C5 H12 O7 P2	247.013	[M+H]+1	6.37355e+06	6.54343e+06	7.24337e+06	6.56269e+06	6.20466e+06	6.56202e+06	6.55962e+06	6.9822e+06	6.55559e+06	7.15731e+06	7.34041e+06	8.94512e+06	8.26084e+06	8.11332e+06	8.37079e+06	8.03213e+06	8.31057e+06	8.62327e+06
837	N,N-Dimethyldecylamine N-oxide	C12 H27 N O	202.216	[M+H]+1	748274	725335	707287	889927	1.41945e+06	870977	917175	829527	750530	1.05696e+06	827395	1.24602e+06	971949	928324	809234	848158	953508	882992
838	(+/-)-6-Hydroxy-3-oxo-alpha-ionone	C13 H18 O3	223.133	[M+H]+1	5.73732e+06	5.5855e+06	5.39825e+06	5.12039e+06	1.67721e+06	3.23783e+06	2.27746e+06	3.98667e+06	3.99621e+06	2.0725e+06	2.15136e+06	3.43918e+06	836960	1.7416e+06	1.73626e+06	1.23917e+06	1.81324e+06	1.40348e+06
839	Octadecanoicacid	C18 H36 O2	283.264	[M-H]-1	2.4683e+06	3.06084e+06	2.1188e+06	2.28102e+06	3.29955e+06	2.78901e+06	3.37364e+06	4.22065e+06	2.72254e+06	4.16479e+06	2.64913e+06	3.70865e+06	2.68124e+06	2.52552e+06	2.95046e+06	2.80161e+06	3.2722e+06	3.10311e+06
840	Gingerdione	C17 H24 O4	293.174	[M+H]+1	616758	422058	400222	267357	414858	394568	388171	401603	338719	382498	355736	396242	329729	413119	515233	491574	413088	312733
841	3-Hydroxy-2,4,5-pyridinetrimethanol	C8 H11 N O4	186.076	[M+H]+1	7.78892e+06	5.33338e+06	7.91534e+06	7.79025e+06	6.60688e+06	6.96207e+06	6.42463e+06	5.65733e+06	4.91907e+06	4.8696e+06	5.70168e+06	4.26808e+06	7.54287e+06	5.61333e+06	7.22545e+06	7.99258e+06	5.5097e+06	6.39298e+06
842	Erdosteine	C8 H11 N O4 S2	250.021	[M+H]+1	3.20542e+06	2.11901e+06	1.85049e+06	1.79761e+06	2.52893e+06	1.59578e+06	6.90142e+06	2.47809e+06	2.23874e+06	2.51121e+06	2.35646e+06	4.18079e+06	3.00041e+06	1.61935e+06	2.96791e+06	2.6597e+06	2.5839e+06	3.75377e+06
843	alloxydim	C17 H25 N O5	324.181	[M+H]+1	3.81146e+06	5.88423e+06	4.01976e+06	4.36967e+06	6.45809e+06	6.02768e+06	2.04233e+06	4.01773e+06	2.95531e+06	2.25834e+06	2.84275e+06	5.08698e+06	2.57054e+06	4.33978e+06	1.91398e+06	2.24427e+06	2.08744e+06	2.17114e+06
844	NP-020706	C14 H22 O7	320.169	[M+H]+1	5.00795e+06	5.64878e+06	6.31362e+06	7.11846e+06	6.45809e+06	5.41475e+06	2.04233e+06	4.60132e+06	2.95531e+06	4.05379e+06	4.09014e+06	5.08698e+06	2.57054e+06	4.33978e+06	1.91398e+06	3.28776e+06	2.08744e+06	2.17114e+06
845	α-D-Mannose 1-phosphate	C6 H13 O9 P	259.022	[M-H]-1	9.06736e+06	3.35991e+06	6.44458e+06	7.90211e+06	7.4006e+06	5.50603e+06	3.76371e+06	5.13902e+06	2.42062e+06	3.97527e+06	2.62046e+06	1.94778e+06	3.93314e+06	4.79818e+06	4.52744e+06	4.36234e+06	3.22099e+06	3.77563e+06
846	Lofexidine	C11 H12 Cl2 N2 O	257.026	[M-H]-1	9.06736e+06	652363	1.2368e+06	7.90211e+06	7.4006e+06	5.50603e+06	3.76371e+06	5.08771e+06	442014	652970	2.62046e+06	531755	3.93314e+06	4.79818e+06	433676	457974	3.22099e+06	3.77563e+06
847	4-Chlorotoluene	C7 H7 Cl	125.017	[M-H]-1	5.15555e+06	4.00864e+06	4.88785e+06	9.05811e+06	4.38939e+06	7.95673e+06	5.24861e+06	4.82975e+06	3.98791e+06	4.89908e+06	3.79368e+06	4.10388e+06	5.27903e+06	4.46813e+06	4.65068e+06	7.62035e+06	2.92125e+06	3.90927e+06
848	1-Methylpyrrolinium	C5 H9 N	84.0811	[M+H]+1	5.53272e+06	3.63209e+06	3.86035e+06	4.47051e+06	4.43621e+06	6.32614e+06	2.52042e+06	3.95979e+06	4.78675e+06	2.77201e+06	4.42784e+06	5.34705e+06	6.95814e+06	5.61527e+06	2.95356e+06	5.85499e+06	2.68064e+06	4.01784e+06
849	(E)-4-hydroxyphenylacetaldehydeoxime	C8 H9 N O2	152.07	[M+H]+1	3.48002e+06	2.74428e+06	3.36225e+06	3.54646e+06	4.53345e+06	3.78718e+06	3.18825e+06	2.62632e+06	3.44638e+06	2.93372e+06	2.95409e+06	2.92895e+06	5.69916e+06	3.31329e+06	2.43097e+06	2.76075e+06	3.21254e+06	6.48742e+06
850	Coumarin	C9 H6 O2	147.044	[M+H]+1	7.08272e+06	7.8949e+06	8.07304e+06	8.67169e+06	4.74096e+06	3.71642e+06	2.49076e+06	3.33016e+06	4.10064e+06	4.28168e+06	5.75768e+06	3.9607e+06	2.63706e+06	2.6682e+06	2.94656e+06	2.94259e+06	2.3938e+06	4.13871e+06
851	Oleoyl ethanolamide	C20 H39 N O2	326.304	[M+H]+1	1.42659e+06	1.10325e+06	718455	597805	603076	698647	1.12815e+06	1.72255e+06	1.06874e+06	1.33952e+06	1.1213e+06	810391	620825	1.02214e+06	1.02384e+06	721139	971755	843659
852	Tetradecanedioicacid	C14 H26 O4	257.176	[M-H]-1	598964	687554	648896	677537	777210	467699	880187	581668	764683	752381	815742	815181	721559	850242	482231	646581	669738	848534
853	N-Acetyl-L-leucine	C8 H15 N O3	174.112	[M+H]+1	2.12945e+06	1.91953e+06	2.02984e+06	2.19732e+06	2.34043e+06	1.88961e+06	2.08447e+06	2.20209e+06	2.0981e+06	3.14898e+06	3.1433e+06	2.94855e+06	1.9757e+06	2.1983e+06	2.99808e+06	2.07644e+06	2.72363e+06	1.99595e+06
854	Methyl (2E,4E,6E,8E,10E,12E,14E,16E,18E,20E)-4,8,13,17,21,25-hexamethyl-2,4,6,8,10,12,14,16,18,20,24-hexacosaundecaenoate	C33 H44 O2	473.343	[M+H]+1	1.62755e+06	1.12936e+06	809000	968396	501810	777501	625933	826781	1.03072e+06	872185	718220	782555	730633	528124	507477	664574	592185	772878
855	Bis(2-ethylhexyl)adipate	C22 H42 O4	371.314	[M+H]+1	584256	903202	868417	676800	745522	999726	823059	745458	814091	758691	785298	544265	962553	818194	704629	599668	594803	923083
856	Dioleoylphosphatidylserine	C42 H78 N O10 P	788.541	[M+H]+1	348640	297879	293483	288713	286199	283379	264479	257716	311013	665978	329475	267501	264956	566417	250834	297155	235255	449403
857	NP-019360	C8 H12 O4	173.081	[M+H]+1	1.25723e+06	550152	1.4062e+06	1.22119e+06	613283	508997	691946	666512	509950	1.18399e+06	389400	768002	267510	1.35541e+06	441770	517273	692010	604922
858	[ST(2:0)]5alpha-androstane-3_17-dione	C19 H28 O2	287.202	[M-H]-1	3.83257e+06	4.7044e+06	2.55935e+06	5.73595e+06	4.39103e+06	4.24772e+06	1.92858e+06	2.25675e+06	5.01836e+06	4.92314e+06	2.06732e+06	1.44127e+06	1.98357e+06	2.8071e+06	3.49633e+06	4.20807e+06	2.48561e+06	3.05201e+06
859	2-Hydroxy-4-(4-methoxyphenyl)-6-phenylnicotinonitrile	C19 H14 N2 O2	301.098	[M-H]-1	487045	664552	447030	552094	604720	538738	289175	316324	350572	284524	392092	430522	458051	646432	583959	584285	664499	569991
860	(S)-4-Hydroxymandelonitrile	C8 H7 N O2	150.055	[M+H]+1	2.12143e+06	2.89261e+06	1.70419e+06	1.61603e+06	2.06639e+06	1.59792e+06	1.51332e+06	1.23787e+06	3.63539e+06	2.0437e+06	1.41557e+06	4.01661e+06	1.34711e+06	4.88614e+06	1.65146e+06	1.61628e+06	4.51396e+06	1.13488e+06
861	2-Methyl-3-hydroxybutyric acid	C5 H10 O3	117.055	[M-H]-1	4.0474e+06	5.0006e+06	4.50797e+06	6.01591e+06	5.43856e+06	6.3891e+06	5.58404e+06	7.63335e+06	5.30948e+06	5.92963e+06	6.74445e+06	5.29112e+06	6.25152e+06	6.99427e+06	6.30653e+06	8.05115e+06	6.06113e+06	8.16034e+06
862	beta-Ionone	C13 H20 O	193.158	[M+H]+1	733557	730450	702884	785608	754019	904806	872690	915428	915224	806215	740833	692558	759184	697088	704409	836644	703687	665885
863	3-[(3-Hydroxypentadecanoyl)oxy]-4-(trimethylammonio)butanoate	C22 H43 N O5	400.307	[M-H]-1	1.88208e+06	6.18916e+06	2.70557e+06	3.33086e+06	4.1528e+06	5.11066e+06	5.02371e+06	5.66769e+06	3.81773e+06	4.38959e+06	3.22019e+06	3.90821e+06	3.46118e+06	2.90038e+06	3.24076e+06	3.76955e+06	3.83089e+06	2.79126e+06
864	Oxotremorine	C12 H18 N2 O	207.149	[M+H]+1	346872	785208	436415	618430	798266	882683	773764	272693	856796	657849	676503	524466	372275	346487	678035	910109	780964	1.31535e+06
865	4-{[5-(7-hydroxy-5,5,8a-trimethyl-2-methylidene-decahydronaphthalen-1-yl)-3-methylpentyl]oxy}-4-oxobutanoic acid	C24 H40 O5	431.276	[M+H]+1	907495	3.70826e+06	1.50512e+06	2.66931e+06	2.16961e+06	444557	228581	839356	955922	381154	378984	831284	872783	859343	1.0526e+06	1.30487e+06	289333	625322
866	Hexadecasphinganine	C16 H35 N O2	274.273	[M+H]+1	2.98108e+06	1.96778e+06	1.78673e+06	1.2616e+06	2.39718e+06	2.29367e+06	4.03112e+06	1.46742e+06	2.0949e+06	1.96134e+06	3.24064e+06	1.85048e+06	2.03891e+06	1.71404e+06	2.20885e+06	1.86684e+06	1.86631e+06	1.96421e+06
867	3-Ureidoisobutyrate	C5 H10 N2 O3	147.076	[M+H]+1	1.35555e+06	4.33401e+06	3.74378e+06	3.79472e+06	5.14641e+06	4.26528e+06	4.55382e+06	5.1628e+06	4.67841e+06	3.86619e+06	3.68823e+06	3.83542e+06	4.31913e+06	3.86151e+06	2.63852e+06	3.38688e+06	3.76007e+06	3.10414e+06
868	Riboflavin	C17 H20 N4 O6	377.145	[M+H]+1	3.17458e+06	4.22438e+06	2.40033e+06	3.71542e+06	3.22508e+06	3.83798e+06	6.77158e+06	3.41028e+06	3.79211e+06	4.46677e+06	3.53569e+06	4.39689e+06	5.00512e+06	5.75611e+06	5.06138e+06	4.93316e+06	5.38709e+06	4.43089e+06
869	Palmitoleicacid	C16 H30 O2	253.217	[M-H]-1	861380	1.92823e+06	730094	1.18695e+06	2.57798e+06	3.52579e+06	2.17365e+06	3.7574e+06	2.57077e+06	2.95401e+06	5.21994e+06	4.29655e+06	6.31354e+06	5.20942e+06	5.8253e+06	5.63405e+06	3.04493e+06	4.70492e+06
870	perphenazine decanoate	C31 H44 Cl N3 O2 S	558.294	[M+H]+1	4.15377e+06	4.55895e+06	4.67847e+06	4.51079e+06	4.74195e+06	3.84202e+06	4.78412e+06	3.39919e+06	3.77673e+06	4.65449e+06	3.52027e+06	2.54289e+06	4.67595e+06	3.61518e+06	3.30845e+06	7.10631e+06	3.37481e+06	4.9012e+06
871	Paspalinine	C27 H31 N O4	434.233	[M+H]+1	349642	649003	558817	510467	59011.7	52369.2	633841	1.3779e+06	1.44283e+06	575359	747173	479103	1.89305e+06	4.08707e+06	1.55898e+06	1.19333e+06	3.17846e+06	1.70163e+06
872	1,3,5-Heptatriene, (E,E)-	C7 H10	95.0858	[M+H]+1	1.87452e+06	1.76441e+06	2.1183e+06	1.47404e+06	1.7741e+06	1.75698e+06	1.43067e+06	1.69203e+06	1.30257e+06	1.53818e+06	1.43481e+06	1.33004e+06	1.33278e+06	1.35659e+06	1.46856e+06	1.49559e+06	1.30832e+06	1.31362e+06
873	Cyanidin3-O-(6-O-p-coumaroyl)glucoside	C30 H26 O13	593.13	[M-H]-1	484700	408150	563855	427450	536380	466219	547764	566182	585217	614328	611247	547102	600843	687137	603100	534376	639615	551881
874	8-methylthiooctanaldoxime	C9 H19 N O S	190.125	[M+H]+1	617817	877495	680810	1.11523e+06	1.03635e+06	1.10659e+06	659641	1.16776e+06	742187	1.10381e+06	946110	866383	841444	1.30745e+06	866780	956222	920686	895648
875	14(S)-HDHA	C22 H32 O3	343.228	[M-H]-1	1.35474e+06	1.75195e+06	2.18123e+06	2.68508e+06	2.3196e+06	2.07936e+06	4.50277e+06	6.96359e+06	1.51239e+06	2.33379e+06	3.83482e+06	1.40487e+06	2.36566e+06	2.86873e+06	2.15618e+06	4.39572e+06	5.90271e+06	7.3772e+06
876	1-{[(1S,4S,6S)-6-Isopropyl-3-methyl-4-{[5-(4-pyridinyl)-1,3,4-oxadiazol-2-yl]methyl}-2-cyclohexen-1-yl]methyl}-3-phenylurea	C26 H31 N5 O2	446.253	[M+H]+1	3.08294e+06	896415	2.00879e+06	879540	611999	2.46406e+06	2.50838e+06	3.15918e+06	1.0525e+06	2.50188e+06	1.21466e+06	2.82677e+06	2.63311e+06	2.92094e+06	2.81091e+06	2.37876e+06	4.74258e+06	1.18919e+06
877	Buspirone	C21 H31 N5 O2	386.252	[M+H]+1	1.09052e+06	1.10468e+06	1.04032e+06	989964	1.02124e+06	849714	1.13857e+06	972202	952155	1.0166e+06	1.06748e+06	864291	907696	983684	888770	929973	1.02432e+06	1.09274e+06
878	Adenosine 5'-monophosphate	C10 H14 N5 O7 P	348.069	[M+H]+1	7.58657e+06	5.61802e+06	8.55861e+06	2.87439e+06	7.4006e+06	4.21133e+06	4.69493e+06	5.65023e+06	2.25689e+06	4.39369e+06	6.29405e+06	2.29429e+06	4.93788e+06	2.3793e+06	4.95797e+06	3.13529e+06	2.86779e+06	5.29367e+06
879	Idanpramine	C24 H29 N3 O4	424.222	[M+H]+1	242068	233990	414080	268843	424595	371884	518661	372797	568000	415775	574450	356890	480143	404571	359502	432332	789609	403624
880	Hydrolyzed Fumonisin B1	C22 H47 N O5	406.351	[M+H]+1	4.0446e+06	4.08788e+06	4.06403e+06	3.75012e+06	5.24456e+06	4.8579e+06	4.60009e+06	3.62977e+06	4.19704e+06	3.4334e+06	3.63799e+06	3.24391e+06	4.10019e+06	4.9039e+06	4.78719e+06	3.75967e+06	7.13769e+06	2.51616e+06
881	Isopropyl β-D-galactopyranoside	C9 H18 O6	223.117	[M+H]+1	3.66492e+06	7.71488e+06	7.90505e+06	2.29012e+06	6.64281e+06	6.88498e+06	5.17107e+06	5.44024e+06	5.02561e+06	4.68534e+06	5.45903e+06	4.45841e+06	4.32967e+06	5.40727e+06	6.35631e+06	5.41599e+06	5.57857e+06	4.29375e+06
882	Hypusine	C10 H23 N3 O3	234.18	[M+H]+1	996480	1.05254e+06	1.11732e+06	865589	1.05033e+06	998139	1.06255e+06	972350	1.02526e+06	1.00058e+06	1.02859e+06	894273	729965	930380	909924	879642	809274	883717
883	4-HydroxyaminoquinolineN-oxide	C9 H8 N2 O2	177.066	[M+H]+1	956327	609163	791844	785796	600566	716025	802010	893933	761078	845611	749095	538482	563587	503054	832680	525530	591379	634417
884	PG(18:0/22:5(4Z,7Z,10Z,13Z,16Z))	C46 H81 O10 P	823.55	[M-H]-1	5.2288e+06	6.91732e+06	5.47924e+06	6.64369e+06	5.44563e+06	5.73827e+06	4.73118e+06	4.11799e+06	5.60003e+06	5.99476e+06	4.75887e+06	4.10093e+06	4.81688e+06	6.49419e+06	5.30995e+06	7.19643e+06	5.21578e+06	5.33757e+06
885	6-methyl-1-(2-methylphenyl)-3-propylfuro[3,2-d]pyrimidine-2,4(1H,3H)-dione	C17 H18 N2 O3	299.138	[M+H]+1	3.20093e+06	3.50379e+06	322365	443177	1.15929e+06	865797	1.31462e+06	6.64169e+06	4.11677e+06	2.82994e+06	268576	1.32824e+06	851745	990772	1.71443e+06	1.90962e+06	420370	921845
886	(2R)-3-({[(2S)-2,3-Dihydroxypropoxy](hydroxy)phosphoryl}oxy)-2-[(11Z,14Z)-11,14-icosadienoyloxy]propyl (4Z,7Z,10Z,13Z,16Z,19Z)-4,7,10,13,16,19-docosahexaenoate	C48 H79 O10 P	845.534	[M-H]-1	5.02531e+06	5.57829e+06	5.67984e+06	5.79937e+06	8.37301e+06	6.34627e+06	3.3319e+06	3.63787e+06	3.13297e+06	6.23184e+06	3.80142e+06	3.92662e+06	3.94347e+06	3.40467e+06	5.21661e+06	5.74919e+06	3.32235e+06	4.4916e+06
887	[FA(18:1)]9Z-Octadecen-12-ynoicacid	C18 H30 O2	279.231	[M+H]+1	202501	650746	405230	334749	402175	263021	908666	1.31413e+06	691360	615200	621192	922559	740768	293561	484269	400868	598214	258556
888	C8-HSL	C12 H21 N O3	228.159	[M+H]+1	1.09979e+06	1.38377e+06	954535	967326	987364	1.01115e+06	1.13105e+06	1.16438e+06	1.34581e+06	1.01047e+06	939900	846914	1.35726e+06	1.27692e+06	1.30465e+06	1.22835e+06	1.20235e+06	1.34936e+06
889	2-Butylfuran	C8 H12 O	125.096	[M+H]+1	929608	1.14423e+06	823265	469791	816981	797079	787469	778328	372270	830747	722404	827755	745446	987895	989151	814940	769414	622498
890	Hydroxyhexanoycarnitine	C13 H25 N O5	276.18	[M+H]+1	70790.1	220285	277399	346497	215797	355855	6.8493e+06	7.38247e+06	8.28442e+06	6.29503e+06	2.55375e+06	2.05602e+06	2.0752e+06	2.61291e+06	1.93363e+06	1.07554e+06	3.9512e+06	4.75995e+06
891	3_6-Nonadienal	C9 H14 O	139.111	[M+H]+1	1.03439e+06	747454	1.09183e+06	543354	2.08973e+06	870828	709189	1.83863e+06	2.10209e+06	718994	914250	989702	2.45622e+06	1.40861e+06	1.20547e+06	1.10791e+06	1.09911e+06	1.66595e+06
892	5-Methoxybenzimidazole	C8 H8 N2 O	149.071	[M+H]+1	7.7002e+06	5.77419e+06	6.22454e+06	2.84716e+06	2.83591e+06	6.19239e+06	2.00643e+06	6.39682e+06	7.46843e+06	6.01547e+06	1.49014e+06	7.57096e+06	5.5785e+06	5.9573e+06	5.89371e+06	2.41954e+06	2.76207e+06	4.08129e+06
893	1-icosanoyl-sn-glycero-3-phosphoethanolamine	C25 H52 N O7 P	508.34	[M-H]-1	6.74825e+06	6.97017e+06	7.76209e+06	7.55358e+06	7.74417e+06	5.93475e+06	3.66266e+06	4.70748e+06	3.44661e+06	4.26159e+06	6.25677e+06	3.45588e+06	4.17365e+06	3.66336e+06	3.59886e+06	2.84848e+06	3.43249e+06	4.04712e+06
894	Brivaracetam	C11 H20 N2 O2	213.159	[M+H]+1	6.00028e+06	1.94681e+06	7.18929e+06	6.56553e+06	6.31601e+06	4.77342e+06	5.62256e+06	891529	5.74183e+06	7.57874e+06	5.80227e+06	1.69183e+06	7.11083e+06	6.11526e+06	6.23141e+06	6.76405e+06	7.51295e+06	5.9384e+06
895	N-Acetyl-L-glutamine	C7 H12 N2 O4	189.086	[M+H]+1	1.98127e+06	1.80741e+06	2.94584e+06	2.0119e+06	3.20231e+06	1.87896e+06	2.05705e+06	2.15531e+06	2.54658e+06	919691	2.0765e+06	799477	3.26924e+06	1.88332e+06	8.2042e+06	2.04839e+06	5.14727e+06	7.93884e+06
896	{[(5aR,8R,9aR)-2-Amino-4-oxo-6,7-di(sulfanyl-kappaS)-1,5,5a,8,9a,10-hexahydro-4H-pyrano[3,2-g]pteridin-8-yl]methyl dihydrogenato(2-) phosphate}(dioxo)molybdenum	C10 H12 Mo N5 O8 P S2	523.898	[M+H]+1	1.89195e+06	1.06478e+06	469589	1.73861e+06	983914	1.70999e+06	1.37924e+06	862399	1.03393e+06	2.4819e+06	2.49053e+06	4.15461e+06	3.46375e+06	3.76353e+06	3.68453e+06	3.90804e+06	3.2429e+06	5.51442e+06
897	LINALYL PROPIONATE	C13 H22 O2	211.169	[M+H]+1	679119	779112	638294	670449	687119	840962	734314	791047	855167	724215	563157	621735	835696	648500	590724	712738	768431	667277
898	Sedoheptulose	C7 H14 O7	209.066	[M-H]-1	8.13287e+06	4.4549e+06	5.57432e+06	5.64989e+06	6.56877e+06	5.44125e+06	3.15556e+06	4.92829e+06	4.02433e+06	2.64921e+06	3.66389e+06	3.37644e+06	3.64514e+06	3.88171e+06	4.16233e+06	3.894e+06	3.18072e+06	3.99298e+06
899	N-cyclopropylammeline	C6 H9 N5 O	168.088	[M+H]+1	5.83151e+06	6.15366e+06	5.59438e+06	5.80648e+06	6.88157e+06	5.39473e+06	5.32712e+06	3.68428e+06	4.2976e+06	3.29418e+06	4.10688e+06	4.9951e+06	3.86141e+06	4.52356e+06	4.24308e+06	3.6825e+06	4.93917e+06	3.30951e+06
900	3-(Phosphonooxy)-1,2-propanediyl (9Z,12Z,15Z,9′Z,12′Z,15′Z)bis(-9,12,15-octadecatrienoate)	C39 H65 O8 P	693.452	[M+H]+1	1.06472e+06	3.78155e+06	2.7904e+06	1.62709e+06	1.1567e+06	1.59265e+06	779324	2.22284e+06	1.23196e+06	5.57871e+06	1.92067e+06	632271	854278	1.45728e+06	1.13791e+06	400688	2.00552e+06	968702
901	N-Acetylalanine	C5 H9 N O3	130.05	[M-H]-1	5.49901e+06	5.62766e+06	7.73777e+06	6.76838e+06	6.18078e+06	6.3706e+06	4.99275e+06	5.63989e+06	4.74828e+06	4.59969e+06	5.69122e+06	3.73738e+06	6.33733e+06	4.8075e+06	5.82866e+06	5.58396e+06	4.19525e+06	5.96653e+06
902	1-phenylpropane-1_2-dione	C9 H8 O2	147.044	[M-H]-1	4.5677e+06	4.72611e+06	5.2683e+06	5.44636e+06	5.69838e+06	4.50508e+06	3.9885e+06	4.01513e+06	4.98588e+06	3.96323e+06	4.03546e+06	4.42905e+06	3.58365e+06	4.49433e+06	3.23386e+06	4.32221e+06	3.49385e+06	3.35352e+06
903	Ethyl3-oxohexanoate	C8 H14 O3	159.101	[M+H]+1	2.06654e+06	1.91878e+06	1.18981e+06	1.82754e+06	1.67023e+06	1.83836e+06	1.35795e+06	5.5434e+06	1.55294e+06	8.01784e+06	1.61918e+06	1.31063e+06	1.51256e+06	1.18584e+06	2.45537e+06	2.27154e+06	6.54336e+06	1.2071e+06
904	N6-Acetyl-L-lysine	C8 H16 N2 O3	189.123	[M+H]+1	2.13995e+06	3.4183e+06	2.87618e+06	2.91473e+06	3.22881e+06	1.84055e+06	3.81234e+06	3.17607e+06	3.51888e+06	1.51733e+06	3.29186e+06	5.27417e+06	2.88735e+06	4.51165e+06	2.32013e+06	4.37656e+06	2.70104e+06	2.26669e+06
905	Maleamate	C4 H5 N O3	116.034	[M+H]+1	2.24886e+06	6.27925e+06	2.69569e+06	4.68026e+06	2.82392e+06	1.95183e+06	5.27723e+06	3.38694e+06	5.2513e+06	2.78446e+06	4.67621e+06	5.72874e+06	2.98739e+06	2.28882e+06	3.08361e+06	3.36217e+06	3.37582e+06	5.2311e+06
906	O-Propanoylcarnitine	C10 H19 N O4	218.138	[M+H]+1	619615	719878	279413	641423	490986	965389	410164	746054	453936	792480	650735	728640	399648	741303	720729	792640	641877	423952
907	Tauroursodeoxycholic acid	C26 H45 N O6 S	997.587	[M-H]-1	11699.4	421487	11968.9	79314.4	82927.4	38584.9	12567	343125	325272	105665	52623.9	136307	1.72161e+06	310864	112738	211052	85801.1	640510
908	Isomethiozin	C12 H20 N4 O S	269.143	[M+H]+1	2.19299e+06	8.03285e+06	7.76837e+06	6.80412e+06	6.31777e+06	7.64215e+06	4.65221e+06	5.33048e+06	5.19769e+06	5.02472e+06	6.92402e+06	6.10402e+06	4.11551e+06	5.50926e+06	5.6098e+06	5.90123e+06	3.91797e+06	5.49821e+06
909	2-Amino-3-hydroxyoctadecyl β-D-glucopyranoside	C24 H49 N O7	464.357	[M+H]+1	616601	604022	480571	489435	422552	571882	619527	556641	524986	479790	441829	464968	567029	415010	513697	827638	330845	404603
910	5-Hexyl-2-oxotetrahydro-3-furancarboxylic acid	C11 H18 O4	213.113	[M-H]-1	198929	908151	1.13753e+06	262063	294052	665803	503828	253235	1.01482e+06	1.00189e+06	789780	861716	548096	986181	445221	930747	886269	1.23497e+06
911	Prolinamide	C5 H10 N2 O	115.087	[M+H]+1	5.576e+06	4.05634e+06	4.05502e+06	4.65504e+06	4.2604e+06	5.17643e+06	3.37396e+06	2.32502e+06	4.50085e+06	3.72708e+06	2.52216e+06	5.42674e+06	4.13494e+06	5.33384e+06	3.3788e+06	4.50451e+06	2.0193e+06	3.78033e+06
912	N-Lauroylsarcosine	C15 H29 N O3	272.221	[M+H]+1	661993	754106	730429	793612	821821	696001	687389	712266	740314	758355	735408	751562	739174	776154	746265	767004	716671	704818
913	3-oxopalmitic acid	C16 H30 O3	269.212	[M-H]-1	2.06679e+06	2.0905e+06	2.01935e+06	1.89273e+06	2.02024e+06	2.15104e+06	2.31146e+06	2.19339e+06	2.48889e+06	2.3977e+06	2.33143e+06	2.2265e+06	2.02077e+06	2.42806e+06	2.02324e+06	2.34053e+06	2.10483e+06	2.10306e+06
914	7-Sulfocholic acid	C24 H40 O8 S	487.237	[M-H]-1	261067	1.93501e+06	364954	696654	1.22758e+06	246279	71936.8	1.08937e+06	458256	275934	188607	712434	568529	575115	862498	781450	337471	543288
915	Limonene-1_2-diol	C10 H18 O2	169.123	[M-H]-1	2.72316e+06	2.32283e+06	2.01589e+06	2.25843e+06	2.01942e+06	2.04035e+06	1.46035e+06	1.32497e+06	1.43144e+06	1.504e+06	994505	1.04133e+06	818524	902353	725661	838906	667243	614668
916	Cerulenin	C12 H17 N O3	224.129	[M+H]+1	2.02544e+06	1.36082e+06	1.04609e+06	1.79599e+06	3.69403e+06	2.76253e+06	910560	1.4875e+06	2.62509e+06	1.1955e+06	2.53904e+06	1.4176e+06	1.16656e+06	1.33389e+06	623141	891454	975049	554897
917	6-Oxo-pipecolinic acid	C6 H9 N O3	144.065	[M+H]+1	5.28086e+06	3.74631e+06	5.27556e+06	4.47381e+06	4.96786e+06	3.81439e+06	3.66585e+06	4.80443e+06	3.31602e+06	2.89595e+06	3.26327e+06	2.91218e+06	3.27114e+06	2.78912e+06	3.2999e+06	3.03194e+06	3.83293e+06	3.68132e+06
918	12-Hydroxydodecanoic acid	C12 H24 O3	215.165	[M-H]-1	604849	692763	791824	1.02274e+06	852580	884892	664669	572953	819920	894663	619655	770897	1.18425e+06	756431	678678	692360	547029	770387
919	flumizole	C18 H15 F3 N2 O2	349.116	[M+H]+1	7.63074e+06	3.77845e+06	7.82403e+06	2.51102e+06	3.92035e+06	4.12889e+06	2.00083e+06	1.20308e+06	1.34066e+06	1.01117e+06	2.31115e+06	1.06531e+06	1.91535e+06	1.9593e+06	3.23918e+06	2.67381e+06	4.20319e+06	1.19945e+06
920	3-Hydroxymyristic Acid	C14 H28 O3	243.196	[M-H]-1	1.53634e+06	1.61949e+06	1.66938e+06	1.24036e+06	1.91605e+06	2.54782e+06	776744	1.04377e+06	1.23703e+06	1.63359e+06	1.0203e+06	1.22417e+06	1.31577e+06	1.5669e+06	1.25762e+06	1.98794e+06	1.57997e+06	1.64602e+06
921	N-Pentadecanoylglycine	C17 H33 N O3	300.252	[M+H]+1	453462	582200	392438	463472	579158	544456	483191	519207	512317	533523	469246	416335	581713	382203	491647	517318	378917	439545
922	Mupirocin	C26 H44 O9	499.293	[M-H]-1	438470	1.88359e+06	532172	1.02987e+06	1.06366e+06	491639	512274	1.70016e+06	1.5385e+06	443657	513617	961638	1.02448e+06	1.10314e+06	874240	924266	386337	1.62878e+06
923	Dodecanedioic acid	C12 H22 O4	229.144	[M-H]-1	676999	753012	622377	603164	680315	695879	617803	664630	822561	757459	585546	750260	700502	669530	623150	699426	803388	886347
924	PEG n13	C26 H54 O14	608.384	[M+H]+1	459032	445804	380439	486449	502845	489572	514175	472477	370898	386592	423488	383293	493978	537003	383469	493664	373654	454448
925	2-Phosphoglycolate	C2 H5 O6 P	156.99	[M+H]+1	6.36552e+06	5.35496e+06	6.08316e+06	5.62973e+06	6.21059e+06	6.66366e+06	6.0639e+06	5.61249e+06	5.91495e+06	5.48798e+06	6.19872e+06	5.72711e+06	4.94436e+06	5.88432e+06	5.63396e+06	5.56079e+06	5.63147e+06	6.58216e+06
926	Heptylparaben	C14 H20 O3	237.148	[M+H]+1	32628.9	143684	36856	246827	227824	233569	308272	108102	183292	147330	72961.7	189920	174386	71949	167475	81864	91188.5	252540
927	7α-Hydroxy-3-oxochol-4-en-24-oic acid	C24 H36 O4	389.268	[M+H]+1	96640.8	1.03752e+06	103017	243835	771414	81145.6	22704.6	105493	103366	62791	34698.8	96145.5	106123	53732.1	131561	147759	47449.8	148590
928	O-[{(2R)-3-[(13Z,16Z)-13,16-Docosadienoyloxy]-2-[(4Z,7Z,10Z,13Z,16Z)-4,7,10,13,16-docosapentaenoyloxy]propoxy}(hydroxy)phosphoryl]-L-serine	C50 H84 N O10 P	888.576	[M-H]-1	7.02172e+06	7.6437e+06	3.11339e+06	3.31344e+06	2.14463e+06	3.11944e+06	223906	776123	1.83716e+06	5.84008e+06	2.73026e+06	733813	948718	586082	4.36527e+06	4.08602e+06	3.94397e+06	2.85583e+06
929	Benserazide	C10 H15 N3 O5	258.108	[M+H]+1	1.09029e+06	692781	771446	690014	4.44178e+06	999092	4.9172e+06	963653	4.03909e+06	514983	712596	3.94358e+06	695931	6.17775e+06	702925	5.83622e+06	4.07163e+06	622366
930	3-[(4E,7E,10E,13E,16E,19E)-4,7,10,13,16,19-Docosahexaenoyloxy]-4-(trimethylammonio)butanoate	C29 H45 N O4	472.341	[M+H]+1	1.52488e+06	1.3687e+06	1.03526e+06	2.16805e+06	638404	2.76866e+06	3.23364e+06	4.27766e+06	2.08372e+06	5.44678e+06	3.88571e+06	3.5931e+06	3.241e+06	4.29412e+06	4.21372e+06	6.57583e+06	4.79538e+06	3.65992e+06
931	Triflusal	C10 H7 F3 O4	249.036	[M+H]+1	7.64874e+06	3.62952e+06	4.50727e+06	7.34354e+06	5.9933e+06	3.53989e+06	1.43292e+06	2.19493e+06	3.75628e+06	870705	1.66465e+06	1.60481e+06	1.7037e+06	5.50316e+06	1.77605e+06	1.67626e+06	1.18564e+06	1.59728e+06
932	4-Pyridoxic acid	C8 H9 N O4	184.06	[M+H]+1	3.27464e+06	3.75952e+06	2.96686e+06	4.0744e+06	3.62216e+06	2.13764e+06	3.43028e+06	3.95181e+06	3.21671e+06	4.07458e+06	3.96734e+06	2.75394e+06	3.22715e+06	4.39838e+06	3.31756e+06	5.55891e+06	3.87928e+06	4.87385e+06
933	NP-019811	C6 H7 N O2	126.055	[M+H]+1	5.5893e+06	4.69829e+06	5.66877e+06	5.48397e+06	5.53989e+06	4.61686e+06	4.38179e+06	7.62564e+06	3.15242e+06	3.5518e+06	3.55413e+06	3.84064e+06	3.31864e+06	2.82789e+06	3.42175e+06	4.02751e+06	3.13319e+06	3.79897e+06
934	1,4-Dimethyl-5H-pyrido[4,3-b]indol-3-amine	C13 H13 N3	212.118	[M+H]+1	463774	372245	662275	985460	418415	525734	536465	575216	918214	626827	513526	488569	1.2397e+06	1.06589e+06	436706	512273	491862	413853
935	Carmustine	C5 H9 Cl2 N3 O2	214.014	[M+H]+1	5.94188e+06	7.01323e+06	6.79476e+06	6.51602e+06	6.39113e+06	7.2001e+06	6.80822e+06	6.67735e+06	7.07397e+06	4.49342e+06	6.97805e+06	6.97183e+06	6.76032e+06	6.54931e+06	6.93974e+06	6.80588e+06	7.40987e+06	6.87481e+06
936	NP-020014	C15 H26 O3	277.179	[M+H]+1	402562	247662	391014	406830	321638	234702	615917	270366	296815	278574	273318	312052	302178	215983	354046	235268	301892	308308
937	3-[(3-Hydroxytridecanoyl)oxy]-4-(trimethylammonio)butanoate	C20 H39 N O5	372.275	[M-H]-1	1.76628e+06	3.45553e+06	2.46797e+06	3.50122e+06	3.85796e+06	6.95126e+06	6.23442e+06	6.25153e+06	3.99623e+06	5.72319e+06	4.34766e+06	4.0079e+06	4.33026e+06	3.59422e+06	3.00103e+06	3.51028e+06	4.40008e+06	3.08727e+06
938	6-Bromo-2-naphthol	C10 H7 Br O	220.96	[M-H]-1	5.08754e+06	4.83464e+06	5.36506e+06	4.27382e+06	3.75261e+06	4.07597e+06	3.49511e+06	3.09007e+06	4.45527e+06	3.41157e+06	3.1559e+06	3.89469e+06	3.88947e+06	3.37215e+06	2.7881e+06	3.36284e+06	3.1871e+06	2.83682e+06
939	5,5′,7,7′-Tetrahydroxy-2-(4-hydroxyphenyl)-2,3-dihydro-4H,4′H-3,8′-bichromene-4,4′-dione	C24 H16 O9	447.072	[M-H]-1	115916	288392	134881	213908	109551	167560	139274	234938	62256.1	73096.1	201026	164512	179023	153737	209948	157880	298956	168018
940	Diethyl phthalate	C12 H14 O4	223.097	[M+H]+1	647547	460548	549349	495570	403122	415297	439695	391426	533714	480502	545243	524925	471247	473998	276720	430439	369039	415805
941	L-(+)-Tartaric acid	C4 H6 O6	149.009	[M-H]-1	1.33624e+06	1.04495e+06	1.03998e+06	1.40114e+06	1.63375e+06	1.05187e+06	1.39575e+06	1.04716e+06	973605	1.51003e+06	1.05908e+06	1.43171e+06	1.06443e+06	1.38307e+06	1.26824e+06	1.33202e+06	1.11568e+06	1.01554e+06
942	NP-020902	C9 H14 O5	185.08	[M+H]+1	1.09302e+06	536153	542459	1.07018e+06	750493	289321	442194	1.20818e+06	704778	738313	684126	935439	954106	905315	1.09707e+06	674438	1.02549e+06	884273
943	[FAhydroxy_oxo(7:0/2:0)]4-hydroxy-2-oxo-Heptanedioicacid	C7 H10 O6	189.04	[M-H]-1	2.09318e+06	1.15345e+06	2.47141e+06	1.90559e+06	1.24633e+06	1.7051e+06	2.60374e+06	2.30487e+06	1.41999e+06	1.51557e+06	1.73565e+06	943944	2.884e+06	1.62004e+06	2.72169e+06	1.62591e+06	1.55521e+06	2.09014e+06
944	10-HDA	C10 H18 O3	187.132	[M+H]+1	592736	602407	566978	617564	540977	544042	547739	565067	580017	591037	449970	589322	577476	566827	561608	571783	627328	467471
945	Naphthalen-2-amine	C10 H9 N	144.08	[M+H]+1	1.60711e+06	293491	301312	280466	380020	321190	289018	322752	282043	294145	406572	311785	325390	308620	323570	341031	294373	318770
946	[6]-Gingerol	C17 H26 O4	295.189	[M+H]+1	430449	546150	363644	477214	472710	428726	428940	410205	431283	379441	585086	402138	462257	466022	431847	436692	435248	422237
947	Orthophosphate	H3 O4 P	98.9843	[M+H]+1	2.89727e+06	4.43885e+06	3.50266e+06	2.10217e+06	3.49973e+06	2.8912e+06	2.92563e+06	1.91068e+06	3.36217e+06	2.18343e+06	3.17003e+06	4.90364e+06	2.21789e+06	2.44237e+06	3.97739e+06	2.57845e+06	2.38688e+06	2.24721e+06
948	4-Methylene-L-glutamine	C6 H10 N2 O3	159.076	[M+H]+1	2.45002e+06	2.85212e+06	3.00088e+06	2.68103e+06	3.9327e+06	4.19031e+06	2.25955e+06	2.72488e+06	1.83745e+06	1.82695e+06	2.81246e+06	3.21303e+06	2.18548e+06	2.7138e+06	2.79381e+06	7.43354e+06	2.54694e+06	2.37585e+06
949	Caproylglycine	C12 H23 N O3	230.174	[M+H]+1	512709	617582	547121	688099	1.22955e+06	555169	641850	854656	618831	667223	1.16272e+06	1.14362e+06	972983	637908	895610	506701	1.0175e+06	788375
950	Glycylproline	C7 H12 N2 O3	173.091	[M+H]+1	1.49389e+06	2.26685e+06	1.94947e+06	1.64457e+06	2.92403e+06	1.25629e+06	1.63872e+06	2.14532e+06	3.05223e+06	1.20143e+06	2.35768e+06	3.30364e+06	2.52463e+06	7.43105e+06	2.66017e+06	2.05507e+06	1.81643e+06	1.99916e+06
951	Protirelin	C16 H22 N6 O4	361.163	[M-H]-1	274441	293433	300263	395554	254492	227856	297571	251989	275685	206441	367961	348487	457071	241949	398574	259293	319255	319028
952	Bis(2-ethylhexyl)phthalate	C24 H38 O4	391.283	[M+H]+1	117811	2.01266e+06	145979	481402	922045	90736.7	24712.3	152413	102120	21593.6	55409	122638	63719.8	40216.5	82386.3	94791.4	34337.4	80666.3
953	5-Methylcytosine	C5 H7 N3 O	126.066	[M+H]+1	4.01733e+06	5.36634e+06	5.22336e+06	6.04573e+06	6.38312e+06	4.45764e+06	5.52181e+06	4.66281e+06	4.17471e+06	3.05915e+06	5.45363e+06	4.24266e+06	5.217e+06	7.14964e+06	6.18192e+06	5.95816e+06	4.48898e+06	4.2536e+06
954	12-Aminododecanoic acid	C12 H25 N O2	216.195	[M+H]+1	582228	581380	568641	707968	760465	758880	669586	900625	966855	892565	599353	656628	947945	841799	594912	777070	858476	604667
955	2-(3-Hydroxy-3,7,11,15-tetramethylhexadecyl)-3,5,6-trimethyl-1,4-benzoquinone	C29 H50 O3	447.382	[M+H]+1	903744	464538	453522	610481	474183	447206	463362	478499	484003	578257	442156	428757	470112	441317	412411	450981	435689	447160
956	CAI-1	C13 H26 O2	213.185	[M-H]-1	1.19086e+06	1.39132e+06	2.7821e+06	2.46345e+06	1.67109e+06	2.25607e+06	2.06814e+06	2.02819e+06	1.47703e+06	2.54402e+06	1.51972e+06	2.10679e+06	1.79867e+06	1.76958e+06	2.03931e+06	2.56083e+06	1.84315e+06	1.55415e+06
957	4-(7-Hydroxy-3,4-dihydro-2H-chromen-3-yl)phenyl hydrogen sulfate	C15 H14 O6 S	321.044	[M-H]-1	1.19768e+06	6.48497e+06	1.25043e+06	2.71833e+06	2.43461e+06	1.56484e+06	788513	2.69469e+06	3.03525e+06	575112	1.25663e+06	1.49128e+06	3.04234e+06	1.2369e+06	1.58443e+06	2.0994e+06	1.27825e+06	4.80064e+06
958	Salicylamide	C7 H7 N O2	138.055	[M+H]+1	869559	4.40336e+06	1.29218e+06	799004	1.44723e+06	962851	1.43233e+06	3.69027e+06	2.9991e+06	784097	4.67295e+06	3.99526e+06	683061	1.06835e+06	1.24893e+06	864258	5.07263e+06	2.62459e+06
959	4-oxododecanedioic acid	C12 H20 O5	227.127	[M+H]+1	466687	826989	527497	533590	731577	372994	615383	783050	619701	623893	651262	712213	1.13668e+06	780514	625278	833265	547829	529594
960	11,13-Dihydroxy-4-methyl-4,5,6,7,8,9-hexahydro-2H-3-benzoxacyclododecine-2,10(1H)-dione	C16 H20 O5	293.137	[M+H]+1	702515	694959	599289	871546	913339	1.07506e+06	494758	685485	479999	519670	624177	756954	360070	553590	427156	439005	463583	438280
961	[FA(18:3)]13S-hydroperoxy-9Z_11E_14Z-octadecatrienoicacid	C18 H30 O4	309.207	[M-H]-1	877168	488526	1.1785e+06	1.04589e+06	2.44435e+06	1.23261e+06	908346	988062	349700	1.08288e+06	1.81054e+06	759548	1.57407e+06	954674	576066	976488	1.22704e+06	1.25556e+06
962	17β-Methylestra-1,3,5(10)-trien-3-ol	C19 H26 O	271.205	[M+H]+1	115870	264950	138336	146833	151183	121486	125815	102855	103745	132106	124415	119271	121840	106408	94440.8	116077	119001	113099
963	7-Methylguanosine	C11 H15 N5 O5	298.114	[M+H]+1	1.2423e+06	2.51548e+06	970324	1.25292e+06	1.64537e+06	1.34717e+06	1.39215e+06	2.88925e+06	2.08851e+06	1.73e+06	2.11245e+06	1.76765e+06	2.08152e+06	4.21468e+06	3.71753e+06	2.03915e+06	1.50534e+06	2.85024e+06
964	1,3-benzothiazol-2-ol	C7 H5 N O S	150.001	[M-H]-1	714129	764416	782226	833117	968760	956238	576539	881237	646828	963241	886126	725447	1.19923e+06	1.78797e+06	1.08593e+06	1.65763e+06	1.97995e+06	1.08167e+06
965	Piracetam	C6 H10 N2 O2	143.081	[M+H]+1	4.11812e+06	2.14235e+06	1.01721e+06	1.08966e+06	3.00991e+06	5.65236e+06	3.81197e+06	3.37426e+06	3.76799e+06	4.31491e+06	3.3057e+06	2.46271e+06	7.23091e+06	4.79569e+06	7.06171e+06	4.7645e+06	3.73142e+06	4.76522e+06
966	Isochamaejasmin	C30 H22 O10	543.131	[M+H]+1	7.2134e+06	113636	2.30339e+06	158390	1.38685e+06	63393.5	69731.5	5.99924e+06	86997.6	58824.5	90348.8	71133.6	64942.7	94161.3	77296.8	72212.7	89792	89441.4
967	(1S,2R,3S,4S,6R,7R,8R,14S)-3-Hydroxy-2,4,7,14-tetramethyl-9-oxo-4-vinyltricyclo[5.4.3.0~1,8~]tetradec-6-yl {[2-methyl-1-(valylamino)-2-propanyl]sulfanyl}acetate	C31 H52 N2 O5 S	565.365	[M+H]+1	685009	823489	905950	738483	158970	353759	170267	267871	1.01455e+06	284671	156017	179707	591050	408455	481169	215061	159955	168200
968	Lariciresinol	C20 H24 O6	361.164	[M+H]+1	1.13554e+06	4.73595e+06	2.04152e+06	7.18626e+06	3.22388e+06	2.93056e+06	3.68362e+06	2.68279e+06	5.67256e+06	2.9358e+06	5.01907e+06	4.24216e+06	4.08594e+06	6.77354e+06	6.10391e+06	3.93259e+06	4.88313e+06	4.37906e+06
969	Bamethan	C12 H19 N O2	210.148	[M+H]+1	1.21587e+06	1.33108e+06	1.37391e+06	918174	982635	747043	1.11735e+06	873046	1.34745e+06	907961	1.18664e+06	901452	1.60069e+06	940375	914063	1.0113e+06	943547	929184
970	prilocaine	C13 H20 N2 O	221.164	[M+H]+1	186342	155029	142217	229064	134427	257235	180491	199885	171815	164257	238515	182661	196134	203024	241424	228049	174929	152353
971	Solasonine	C45 H73 N O16	884.504	[M+H]+1	251372	235265	243024	326892	355119	235618	1.3248e+06	1.06013e+06	1.95616e+06	1.43803e+06	590661	1.35136e+06	3.00014e+06	472310	1.40774e+06	3.73783e+06	2.7392e+06	1.73248e+06
972	N5-(L-1-Carboxyethyl)-L-ornithine	C8 H16 N2 O4	205.118	[M+H]+1	724756	738173	754727	791485	711285	821325	715948	703214	727034	800908	697152	802788	746402	855564	718372	702400	651253	809113
973	Zalcitabine	C9 H13 N3 O3	212.102	[M+H]+1	455935	793082	766548	887297	1.05683e+06	618730	5.81283e+06	3.72327e+06	2.19877e+06	3.19887e+06	3.8592e+06	3.4865e+06	2.84841e+06	4.10102e+06	3.42915e+06	7.13765e+06	3.68852e+06	4.11268e+06
974	4,4′-Oxydianiline	C12 H12 N2 O	201.102	[M+H]+1	253753	273714	286040	311358	257753	266055	268999	274574	226015	229109	318587	289435	222056	242252	273085	302279	246101	311391
975	Homocysteine thiolactone	C4 H7 N O S	118.032	[M+H]+1	315937	287266	260481	333952	308797	285474	328115	369077	320481	351236	345913	295513	295939	279281	302701	329075	297369	298653
976	3-Hydroxypicolinicacid	C6 H5 N O3	140.034	[M+H]+1	1.44264e+06	1.27772e+06	1.3727e+06	1.31903e+06	1.33569e+06	1.37956e+06	1.34367e+06	1.33054e+06	1.28468e+06	1.31555e+06	1.27642e+06	1.1917e+06	1.14496e+06	1.15022e+06	1.28374e+06	1.2116e+06	1.17672e+06	1.21301e+06
977	Maltotetraose	C24 H42 O21	665.215	[M-H]-1	4.10922e+06	909752	3.99472e+06	1.37952e+06	1.39951e+06	472125	512947	7.10646e+06	278481	132641	143685	29201	488412	109581	306279	264723	35663.3	337999
978	5,6-dimethyl-3-[5-(trifluoromethyl)pyridin-2-yl]-1,2,4-triazine	C11 H9 F3 N4	253.072	[M-H]-1	456370	490886	485736	479776	473041	536579	377210	477153	497301	531225	487948	426134	408147	507857	481584	424434	420384	453578
979	2-Aminoethyl (2R)-3-[(1Z)-1-hexadecen-1-yloxy]-2-hydroxypropyl hydrogen phosphate	C21 H44 N O6 P	438.297	[M+H]+1	2.37445e+06	3.14023e+06	3.16201e+06	3.88352e+06	7.07299e+06	3.40665e+06	2.32712e+06	1.97523e+06	2.47943e+06	4.33566e+06	2.80432e+06	2.87466e+06	1.74245e+06	2.88506e+06	2.80885e+06	3.73137e+06	2.31523e+06	2.50312e+06
980	Ethionine	C6 H13 N O2 S	164.073	[M+H]+1	1.07561e+06	924738	1.10918e+06	1.18784e+06	792503	2.01029e+06	2.405e+06	4.46663e+06	3.14906e+06	3.26745e+06	2.6352e+06	2.40134e+06	2.78842e+06	4.02957e+06	5.27667e+06	4.10392e+06	3.8821e+06	3.12543e+06
981	Tretinoin	C20 H28 O2	299.202	[M-H]-1	3.9367e+06	4.74977e+06	3.76938e+06	4.40676e+06	4.05397e+06	3.18284e+06	1.16535e+06	2.06421e+06	3.31627e+06	2.80324e+06	1.54329e+06	986836	2.22331e+06	3.22766e+06	1.48114e+06	2.12923e+06	2.39925e+06	2.37068e+06
982	Rimexolone	C24 H34 O3	371.257	[M+H]+1	73508.8	881638	117021	305654	211021	61767.5	15812.7	118711	103646	43623.3	46498.5	112406	101183	63590.7	97604.9	118210	43055.4	141267
983	Erucic acid	C22 H42 O2	337.311	[M-H]-1	2.93547e+06	1.1744e+06	2.74217e+06	2.44058e+06	1.97016e+06	3.16496e+06	2.34234e+06	1.68532e+06	1.58672e+06	2.56115e+06	2.23734e+06	3.58265e+06	1.82195e+06	2.48699e+06	1.50831e+06	3.31511e+06	1.79982e+06	2.50054e+06
984	ionene	C13 H18	175.148	[M+H]+1	518542	617854	476600	508353	700320	657248	578115	752148	682494	710564	424481	549535	644324	485878	510845	501316	673447	476326
985	OLEOYL TYROSINE	C27 H43 N O4	468.307	[M+Na]+1	6.12915e+06	6.58113e+06	1.14048e+06	5.71083e+06	2.85226e+06	6.57181e+06	3.70386e+06	2.01491e+06	3.96257e+06	751892	4.37344e+06	401251	297612	490157	651552	414713	616925	3.70323e+06
986	Valylproline	C10 H18 N2 O3	215.138	[M+H]+1	2.21642e+06	2.64645e+06	2.52653e+06	2.0866e+06	4.62687e+06	1.97111e+06	3.34322e+06	4.17457e+06	5.77644e+06	2.12819e+06	3.1959e+06	6.95727e+06	3.04327e+06	5.60948e+06	2.85346e+06	3.88969e+06	2.64416e+06	2.39485e+06
987	5-(5-Methyl-2-furyl)-2,3-dihydro-1H-pyrrolizine	C12 H13 N O	188.106	[M+H]+1	330871	396795	376935	323858	422894	337521	304107	339220	386247	433221	344280	383955	300690	342474	395864	353645	392591	338311
988	methyl 3,5-ditert-butyl-4-hydroxybenzoate	C16 H24 O3	263.165	[M-H]-1	358465	313052	339155	349951	500812	419965	409485	561086	401673	379234	387397	413004	371838	357012	366943	368337	384924	298182
989	3_4-Dehydrothiomorpholine-3-carboxylate	C5 H7 N O2 S	146.027	[M+H]+1	2.81699e+06	2.2217e+06	3.34197e+06	2.05962e+06	2.89817e+06	2.5624e+06	1.95653e+06	735140	2.45836e+06	1.47838e+06	2.6562e+06	4.49304e+06	2.57006e+06	2.69643e+06	4.72213e+06	3.65742e+06	2.78237e+06	1.96596e+06
990	L-dihydroanticapsin	C9 H15 N O4	202.107	[M+H]+1	5.38026e+06	5.58918e+06	4.83516e+06	6.867e+06	3.75524e+06	5.31011e+06	3.26118e+06	2.07834e+06	1.92715e+06	3.09919e+06	4.20858e+06	3.08757e+06	3.58173e+06	2.95877e+06	3.65828e+06	2.42389e+06	2.55864e+06	3.31938e+06
991	NP-017152	C13 H23 N O2	226.179	[M+H]+1	848430	151432	131298	207270	132631	132781	115851	123589	572038	256015	131598	123558	144718	137678	156532	147393	119814	128491
992	PG(16:1(9Z)/20:4(5Z,8Z,11Z,14Z))	C42 H73 O10 P	767.487	[M-H]-1	1.74278e+06	2.9596e+06	1.64847e+06	3.2718e+06	2.7406e+06	3.97062e+06	2.70407e+06	4.06734e+06	4.0906e+06	3.70635e+06	1.9796e+06	2.4878e+06	3.00275e+06	2.57703e+06	3.85145e+06	4.32314e+06	3.29337e+06	3.10162e+06
993	Funtumine	C21 H35 N O	318.279	[M+H]+1	776793	1.07868e+06	1.84244e+06	1.15837e+06	3.21902e+06	1.56636e+06	3.98943e+06	887786	2.79071e+06	1.52403e+06	1.05716e+06	1.238e+06	1.05926e+06	932020	1.0858e+06	1.99297e+06	1.01599e+06	1.25845e+06
994	6-Hydroxy-5-methyl-4,11-dioxoundecanoic acid	C12 H20 O5	245.138	[M+H]+1	947753	553782	786938	764478	513019	940366	533578	858600	557797	612673	848814	558160	625268	640619	559912	690063	488104	824702
995	Pirbuterol	C12 H20 N2 O3	241.154	[M+H]+1	425062	665996	548633	1.82404e+06	1.16658e+06	715096	6.08904e+06	2.77681e+06	4.30835e+06	4.97565e+06	5.34619e+06	5.24655e+06	4.24319e+06	5.75468e+06	4.63788e+06	6.66598e+06	5.71924e+06	2.08549e+06
996	γ-Linolenic acid ethyl ester	C20 H34 O2	313.272	[M+H]+1	3.67912e+06	4.4452e+06	4.41697e+06	4.16966e+06	6.78384e+06	4.04072e+06	2.09864e+06	1.39636e+06	2.58953e+06	2.97505e+06	2.73177e+06	1.67065e+06	2.29747e+06	2.20773e+06	2.62521e+06	2.2239e+06	1.96049e+06	2.21789e+06
997	Hopantenic acid	C10 H19 N O5	234.133	[M+H]+1	1.48562e+06	1.44733e+06	602617	349596	1.39299e+06	388429	1.39283e+06	709971	395584	1.32319e+06	682445	377965	986777	1.4042e+06	1.19705e+06	1.31221e+06	631447	562527
998	2-[(11Z,14Z)-icosadienoyl]-sn-glycero-3-phosphoethanolamine	C25 H48 N O7 P	504.309	[M-H]-1	2.88115e+06	2.44018e+06	4.01948e+06	3.59294e+06	4.05895e+06	2.31578e+06	2.57781e+06	2.54858e+06	2.27191e+06	2.75133e+06	4.36311e+06	1.0864e+06	4.42653e+06	1.58682e+06	3.53499e+06	1.26965e+06	1.79886e+06	2.27112e+06
999	1-linoleoyl-2-oleoyl-sn-glycero-3-phosphate	C39 H71 O8 P	697.484	[M-H]-1	377537	861069	352167	634976	363558	605385	322193	335959	338002	325329	707637	332697	312665	317991	304236	321987	341918	354067
1000	Dinoterb	C10 H12 N2 O5	239.067	[M-H]-1	1.28848e+06	1.21402e+06	1.31207e+06	1.6086e+06	1.71903e+06	1.49116e+06	1.43812e+06	1.24809e+06	1.62963e+06	1.53265e+06	1.47414e+06	1.50488e+06	1.53913e+06	1.33564e+06	1.43038e+06	933553	1.63994e+06	1.64594e+06
1001	Scopoletin acetate	C12 H10 O5	233.045	[M-H]-1	194800	153953	284075	250661	171361	227136	481636	393620	609548	496584	687189	746568	999899	891937	1.69924e+06	933981	1.21073e+06	892595
1002	(R)-6-Hydroxynicotine	C10 H14 N2 O	179.118	[M+H]+1	3.47104e+06	3.95414e+06	4.28855e+06	4.64256e+06	3.0986e+06	5.24824e+06	2.22984e+06	4.1013e+06	3.04309e+06	3.51031e+06	3.90506e+06	5.11184e+06	1.63692e+06	3.108e+06	3.67605e+06	2.16212e+06	2.91847e+06	2.05095e+06
1003	Thiomorpholine3-carboxylate	C5 H9 N O2 S	148.042	[M+H]+1	2.84164e+06	3.3334e+06	3.22752e+06	3.13976e+06	2.98991e+06	3.56615e+06	2.84672e+06	1.55734e+06	2.48803e+06	3.49965e+06	3.911e+06	2.94176e+06	3.5109e+06	5.02046e+06	4.33549e+06	4.34117e+06	3.56638e+06	2.30318e+06
1004	Tetradecanedioic acid	C14 H26 O4	257.176	[M-H]-1	850085	1.14601e+06	876232	658585	973600	1.28265e+06	971580	998303	1.35851e+06	2.04743e+06	801987	1.11399e+06	1.19704e+06	957418	1.23599e+06	877472	1.07164e+06	1.22132e+06
1005	Cystathionine	C7 H14 N2 O4 S	223.074	[M+H]+1	874968	551205	1.30304e+06	856830	261363	1.67319e+06	417643	89175.9	986174	229176	634068	1.61649e+06	851588	1.54454e+06	1.23409e+06	2.13752e+06	664649	1.09976e+06
1006	4-(1-D-Ribitylamino)-5-amino-2_6-dihydroxypyrimidine	C9 H16 N4 O6	277.113	[M+H]+1	305037	334608	306897	370217	360513	355697	327249	261284	317261	327583	304821	286650	376249	340635	313915	327766	291833	277447
1007	3_5-Dihydroxy-1_4-naphthoquinone	C10 H6 O4	189.019	[M-H]-1	233667	203362	321495	214013	264841	263410	527596	301847	334535	319425	385581	316200	523540	504634	577670	613553	791283	542645
1008	2-(6'-methylthio)hexylmalate	C11 H20 O5 S	265.111	[M+H]+1	482098	1.11302e+06	1.13084e+06	235438	281599	759426	494714	590043	176281	455478	770140	247814	656764	76765.5	121815	755082	42432.8	575652
1009	Capsaicin	C18 H27 N O3	306.205	[M+H]+1	2.73374e+06	2.06027e+06	4.01478e+06	981518	2.52611e+06	860224	2.01867e+06	1.47166e+06	507997	739393	4.40334e+06	2.60216e+06	1.7918e+06	1.47862e+06	2.08387e+06	1.43458e+06	490728	766695
1010	N-Hydroxy-2-acetamidofluorene	C15 H13 N O2	240.101	[M+H]+1	2.85972e+06	3.09755e+06	2.54701e+06	3.93688e+06	2.79819e+06	3.90502e+06	3.41744e+06	3.50142e+06	4.105e+06	5.2596e+06	3.70155e+06	3.11114e+06	2.70096e+06	3.51051e+06	3.52126e+06	3.70602e+06	3.50144e+06	3.3771e+06
1011	Amphibine B	C39 H47 N5 O5	666.366	[M+H]+1	2.85746e+06	3.6854e+06	3.4843e+06	3.44811e+06	5.66373e+06	3.50468e+06	3.66416e+06	4.54083e+06	4.43672e+06	3.7246e+06	2.15579e+06	2.2555e+06	2.63352e+06	3.34349e+06	3.6814e+06	3.23799e+06	6.68064e+06	1.80068e+06
1012	6-Phosphogluconic acid	C6 H13 O10 P	275.017	[M-H]-1	6.6778e+06	3.0224e+06	3.83162e+06	4.84626e+06	6.46009e+06	4.95e+06	1.7587e+06	3.66111e+06	1.91568e+06	3.06772e+06	2.18314e+06	2.28227e+06	2.79814e+06	3.83849e+06	2.87604e+06	3.48284e+06	2.33476e+06	2.00165e+06
1013	[SThydroxy_ox]7alpha_12alpha-Dihydroxy-3-oxochol-4-en-24-oicAcid	C24 H36 O5	405.263	[M+H]+1	36044.1	1.30616e+06	63820.8	252934	408267	105432	24746.3	245282	152424	41140	46019.9	82310.5	228476	66998.9	100135	144049	39937.2	259991
1014	4-Aminopyridine	C5 H6 N2	95.0606	[M+H]+1	4.19673e+06	3.70141e+06	3.73082e+06	4.27218e+06	2.36933e+06	3.96207e+06	3.87752e+06	4.49034e+06	3.87583e+06	3.56305e+06	3.95309e+06	3.73765e+06	3.81856e+06	3.95112e+06	3.6127e+06	3.18185e+06	3.49488e+06	3.64165e+06
1015	Santene	C9 H14	123.117	[M+H]+1	673125	907269	654894	713716	678738	587917	416270	561577	613077	628389	642611	501968	1.66076e+06	596281	442111	519016	477132	643540
1016	afegostat	C6 H13 N O3	148.096	[M+H]+1	5.27868e+06	4.47643e+06	6.02313e+06	2.88425e+06	2.7272e+06	6.03142e+06	4.2759e+06	5.87008e+06	5.58932e+06	4.14325e+06	4.02529e+06	3.40706e+06	4.43765e+06	3.8626e+06	3.83064e+06	4.96218e+06	4.43878e+06	1.87914e+06
1017	PALGLY	C18 H35 N O3	312.255	[M-H]-1	3.72721e+06	3.7777e+06	1.65963e+06	4.5136e+06	3.97273e+06	6.63902e+06	1.28845e+06	723545	1.966e+06	1.71495e+06	1.76887e+06	2.58252e+06	1.78273e+06	3.51771e+06	3.08248e+06	3.72232e+06	2.504e+06	1.58427e+06
1018	pentahomomethionine	C10 H21 N O2 S	220.136	[M+H]+1	775730	954771	1.08069e+06	1.29547e+06	1.04406e+06	1.67531e+06	2.90574e+06	3.28282e+06	3.51969e+06	1.77867e+06	3.04613e+06	5.03576e+06	2.64773e+06	3.57445e+06	4.6657e+06	4.15438e+06	2.56596e+06	3.66548e+06
1019	Cormethasone acetate	C24 H29 F3 O6	471.198	[M+H]+1	741630	439647	398894	880928	1.02258e+06	968883	958976	479261	466026	1.16303e+06	712359	466487	762369	424409	888858	492269	365054	720694
1020	3-Oxotetradecanoic acid	C14 H26 O3	241.181	[M-H]-1	332271	454414	1.74756e+06	510119	435391	2.09742e+06	644845	3.09504e+06	1.5393e+06	1.03987e+06	1.89247e+06	1.56774e+06	2.29827e+06	962186	2.02421e+06	697248	1.78654e+06	2.13298e+06
1021	gamma-Glutamyl-gamma-aminobutyraldehyde	C9 H16 N2 O4	217.118	[M+H]+1	960778	1.06382e+06	1.22557e+06	1.76794e+06	1.16044e+06	1.29252e+06	5.39154e+06	951152	2.58026e+06	2.34923e+06	781620	3.08866e+06	3.61527e+06	3.49551e+06	3.9517e+06	4.17942e+06	2.5901e+06	2.62457e+06
1022	2-oxo-2H-chromene-3-carboxylic acid	C10 H6 O4	189.021	[M-H]-1	3.18158e+06	2.47197e+06	3.08057e+06	3.40795e+06	3.04757e+06	2.28769e+06	2.93653e+06	2.71046e+06	2.75038e+06	2.71995e+06	3.19148e+06	886320	782401	2.7687e+06	2.96116e+06	2.81281e+06	2.74028e+06	2.80641e+06
1023	α-Linolenic acid	C18 H30 O2	279.231	[M+H]+1	731078	512335	369804	558616	1.15589e+06	861825	924026	702008	471635	353588	502978	842296	508864	483507	259809	573327	755327	765723
1024	6-(3-hydroxybutan-2-yl)-5-(hydroxymethyl)-4-methoxy-2H-pyran-2-one	C11 H16 O5	267.058	[M+H]+1	6.11956e+06	3.67545e+06	911150	6.57692e+06	1.11896e+06	6.19161e+06	331845	951797	290990	531533	1.95195e+06	116241	2.22917e+06	505529	3.37353e+06	383662	972493	1.3518e+06
1025	Pyridoxamine;2-Methyl-4-aminomethyl-5-hydroxymethyl-3-Pyridinol	C8 H12 N2 O2	169.097	[M+H]+1	1.83739e+06	2.72235e+06	2.67943e+06	2.22807e+06	2.53469e+06	2.53417e+06	2.12656e+06	2.81926e+06	2.40532e+06	1.80749e+06	2.52057e+06	2.5859e+06	2.39424e+06	2.46371e+06	2.50697e+06	1.87772e+06	2.13005e+06	2.52066e+06
1026	3''-Deamino-3''-oxonicotianamine	C12 H18 N2 O7	303.12	[M+H]+1	3.21428e+06	2.71008e+06	4.02009e+06	3.35087e+06	3.70033e+06	3.56281e+06	3.70656e+06	2.96027e+06	3.68094e+06	3.3301e+06	3.24222e+06	2.33564e+06	2.34525e+06	1.99831e+06	2.02216e+06	1.9838e+06	2.01757e+06	1.86399e+06
1027	Bufotenine	C12 H16 N2 O	205.133	[M+H]+1	363341	247167	315196	190687	307778	242225	214033	285060	265604	193807	320188	300087	244950	198586	309056	282392	225594	332359
1028	2-Phenylethanolglucuronide	C14 H18 O7	321.094	[M+Na]+1	709435	667714	785360	662854	1.18018e+06	878271	757932	873926	879887	937308	998789	884955	804407	738643	860362	868981	814372	838373
1029	D-γ-Glutamyl-S-[(5Z,8β,12E,15S)-1,15-dihydroxy-1,11-dioxoprosta-5,12-dien-9-yl]-L-cysteinylglycine	C30 H47 N3 O10 S	640.292	[M-H]-1	1.40579e+06	900666	836640	627363	728119	617633	336482	488989	450170	565122	565862	405900	590709	443520	707470	359562	424599	468369
1030	Cebranopadol	C24 H27 F N2 O	379.219	[M+H]+1	825734	963679	472895	766367	578247	143562	557722	878393	763280	750645	696117	810513	675117	390188	685617	742620	641958	759788
1031	oxypertine	C23 H29 N3 O2	380.232	[M+H]+1	825734	963679	468670	766367	578247	636727	656030	878393	763280	750645	313512	810513	675117	709588	685617	742620	641958	797027
1032	6-Hydroxycaproic acid	C6 H12 O3	131.07	[M-H]-1	4.28846e+06	2.61713e+06	4.73272e+06	4.26278e+06	4.10831e+06	4.58867e+06	5.39167e+06	4.91031e+06	5.75606e+06	3.55264e+06	4.63495e+06	4.71073e+06	4.24492e+06	4.55774e+06	5.13631e+06	4.50769e+06	3.79041e+06	3.99152e+06
1033	Hexamethylenetetramine	C6 H12 N4	141.113	[M+H]+1	1.71647e+06	1.58928e+06	653175	2.57928e+06	2.16094e+06	2.08751e+06	2.19099e+06	2.09959e+06	2.38576e+06	428646	2.57332e+06	2.76872e+06	576768	1.87181e+06	3.01804e+06	1.8958e+06	2.02586e+06	3.54175e+06
1034	Hemigossypol	C15 H16 O4	261.111	[M+H]+1	873818	581258	777390	615240	1.10331e+06	291498	712764	707862	742099	857009	836061	882381	1.30499e+06	286643	496808	536212	701093	559620
1035	NP-008952	C12 H20 O4	251.125	[M+H]+1	867264	610011	695243	944597	603734	797023	777751	716847	644930	859124	959154	859229	554735	1.12693e+06	1.21107e+06	952406	899992	676859
1036	2-(S-Glutathionyl)acetyl glutathione	C22 H34 N6 O13 S2	655.167	[M+H]+1	1.51741e+06	2.30594e+06	1.711e+06	2.63789e+06	2.34154e+06	1.45109e+06	1.89046e+06	2.60751e+06	1.58878e+06	978675	4.47199e+06	1.41602e+06	2.69168e+06	1.85396e+06	1.68405e+06	6.46828e+06	2.24954e+06	4.63183e+06
1037	11-Hydroxy-δ(9)-THC	C21 H30 O3	331.225	[M+H]+1	459842	217035	325550	385466	329915	401456	457878	663926	369076	209120	159739	428718	267400	302260	370249	129193	302437	361262
1038	Nonoxynol	C17 H28 O2	263.202	[M-H]-1	891275	2.90608e+06	1.72089e+06	1.43009e+06	2.85255e+06	2.62192e+06	1.4958e+06	1.59023e+06	1.93401e+06	2.30329e+06	1.44545e+06	1.05219e+06	1.5218e+06	1.69277e+06	2.23056e+06	1.91934e+06	1.25972e+06	1.78897e+06
1039	Dihydrothymine	C5 H8 N2 O2	129.066	[M+H]+1	2.19151e+06	2.81417e+06	3.45433e+06	3.226e+06	3.55962e+06	2.63387e+06	2.39017e+06	2.36153e+06	4.13975e+06	3.64507e+06	2.74247e+06	3.49075e+06	3.95669e+06	3.9202e+06	5.30178e+06	2.83714e+06	2.30597e+06	2.4181e+06
1040	9-Decenoylcarnitine	C17 H31 N O4	314.231	[M+H]+1	57493.9	106357	103916	424688	174234	518984	118623	194336	311694	734823	138811	126479	93788.5	222683	369390	359065	279139	272058
1041	(2S)-2-{[1-(R)-Carboxyethyl]amino}pentanoate	C8 H15 N O4	190.107	[M+H]+1	1.12278e+06	1.48791e+06	1.14577e+06	911995	1.73685e+06	1.46145e+06	1.05904e+06	1.55169e+06	550993	1.54103e+06	1.43201e+06	1.73675e+06	1.35802e+06	3.92605e+06	1.46627e+06	6.41584e+06	1.74006e+06	1.21712e+06
1042	Piperonyl sulfoxide	C18 H28 O3 S	325.185	[M+H]+1	258674	283628	261589	229258	237636	212320	238574	258042	228779	235717	278286	211063	215472	228852	287816	268585	187194	266749
1043	5-Aminopentanamide	C5 H12 N2 O	117.102	[M+H]+1	4.4151e+06	4.5136e+06	4.35814e+06	3.65809e+06	3.61025e+06	4.44718e+06	3.46311e+06	4.14033e+06	3.5336e+06	3.63709e+06	3.97107e+06	3.30285e+06	3.14087e+06	3.02557e+06	3.29638e+06	3.18523e+06	2.84161e+06	3.54142e+06
1044	p-dimethylinamyl benzoate	C14 H21 N O2	234.15	[M-H]-1	473198	369544	630924	559505	549907	598211	801138	528588	524037	482093	413693	510217	387555	514739	499670	588238	475300	428239
1045	salirasib	C22 H30 O2 S	359.202	[M+H]+1	4.99287e+06	3.5044e+06	5.7495e+06	3.4325e+06	4.22353e+06	4.45916e+06	1.73291e+06	1.89217e+06	2.50165e+06	726036	2.86733e+06	2.58252e+06	2.76521e+06	2.66669e+06	2.77989e+06	1.79642e+06	1.58469e+06	1.59438e+06
1046	2-[(1S,6S)-3-methyl-6-(prop-1-en-2-yl)cyclohex-2-en-1-yl]-5-pentylbenzene-1,3-diol	C21 H30 O2	315.231	[M+H]+1	438931	795489	155169	378830	246038	327456	184586	360620	452796	873357	190844	151024	224750	183111	489780	215738	349260	212216
1047	Coniine	C8 H17 N	128.143	[M+H]+1	2.7895e+06	2.19306e+06	2.56343e+06	2.28394e+06	2.39461e+06	2.36354e+06	1.88193e+06	1.6207e+06	2.16312e+06	1.72274e+06	1.8482e+06	1.86861e+06	1.75294e+06	1.75587e+06	1.78667e+06	1.66506e+06	1.51559e+06	1.66275e+06
1048	2-Methyl-4,6-dinitrophenol	C7 H6 N2 O5	197.02	[M-H]-1	1.62409e+06	1.55019e+06	1.59825e+06	1.36091e+06	1.41594e+06	1.6074e+06	1.50488e+06	1.66133e+06	1.42609e+06	1.53471e+06	1.52539e+06	1.50816e+06	1.92901e+06	1.65459e+06	1.49928e+06	1.65528e+06	1.34336e+06	1.88891e+06
1049	THTA	C6 H10 O2 S	147.047	[M+H]+1	810971	963311	850170	1.18059e+06	575517	1.67845e+06	2.3514e+06	3.77192e+06	2.75039e+06	2.79462e+06	2.44157e+06	2.28339e+06	2.53622e+06	3.48378e+06	4.91716e+06	3.63133e+06	3.54693e+06	2.91174e+06
1050	3beta-Hydroxy-4beta-methyl-5alpha-cholest-7-ene-4alpha-carboxylate	C29 H48 O3	445.366	[M+H]+1	3.05108e+06	2.05164e+06	2.18251e+06	1.78804e+06	2.03074e+06	1.9681e+06	1.7296e+06	1.41855e+06	2.14328e+06	2.93225e+06	1.40159e+06	1.2513e+06	1.3667e+06	1.39623e+06	1.19711e+06	1.50241e+06	1.30059e+06	1.26141e+06
1051	METIPRANOLOL	C17 H27 N O4	310.2	[M+H]+1	1.37414e+06	849996	829236	3.11918e+06	984324	1.31057e+06	3.0592e+06	2.0021e+06	1.58746e+06	1.71688e+06	713398	1.67145e+06	1.57912e+06	1.63391e+06	1.26438e+06	1.00426e+06	1.50847e+06	1.29916e+06
1052	CYCLOTRIDECANOLIDE	C13 H24 O2	211.17	[M-H]-1	873674	1.11652e+06	1.16109e+06	1.57195e+06	2.00354e+06	1.58341e+06	1.51505e+06	1.74004e+06	2.61276e+06	2.69178e+06	1.73631e+06	1.68007e+06	1.07383e+06	1.75733e+06	2.53062e+06	2.28379e+06	1.57052e+06	1.3559e+06
1053	NPPB	C16 H16 N2 O4	301.117	[M+H]+1	862947	329877	151929	143382	148955	150533	144457	543469	286099	791228	126685	148930	123394	140205	128247	130518	133534	123019
1054	N-lauroylglycine	C14 H27 N O3	256.192	[M-H]-1	366959	398906	367152	357298	651413	339899	341038	345986	329676	347591	400312	290174	355121	353228	406488	386088	356187	318150
1055	2-{2-[(2E)-3,6-Dimethyl-2-hepten-1-yl]-3,4-dihydroxyphenyl}-7-hydroxy-2,3-dihydro-4H-chromen-4-one	C24 H28 O5	397.2	[M+H]+1	2.80279e+06	1.70035e+06	1.77459e+06	1.8765e+06	1.79044e+06	4.15022e+06	2.64999e+06	1.82688e+06	1.61412e+06	2.25608e+06	2.8502e+06	2.38726e+06	4.23839e+06	2.10921e+06	1.82678e+06	2.73939e+06	2.37372e+06	1.95823e+06
1056	3-Hydroxypicolinic acid	C6 H5 N O3	140.034	[M+H]+1	4.87529e+06	5.23298e+06	5.07472e+06	5.94221e+06	4.50645e+06	5.57118e+06	2.9518e+06	3.81399e+06	2.36836e+06	3.30917e+06	2.76039e+06	1.85541e+06	2.28577e+06	2.23708e+06	2.17227e+06	2.73719e+06	1.92902e+06	2.01958e+06
1057	(4E,9R,11R)-9,11-Dihydroxy-29-(4-hydroxyphenyl)-4-methyl-4-nonacosen-3-one	C36 H62 O4	557.458	[M-H]-1	1.91744e+06	2.73282e+06	2.71878e+06	4.41467e+06	4.3666e+06	3.75704e+06	2.24883e+06	2.35323e+06	3.78468e+06	5.04943e+06	3.34273e+06	2.52059e+06	3.7682e+06	2.96408e+06	4.4747e+06	3.58746e+06	2.92774e+06	2.2979e+06
1058	3'-Adenosine monophosphate (3'-AMP)	C10 H14 N5 O7 P	346.056	[M-H]-1	3.38533e+06	1.53451e+06	3.28754e+06	2.62575e+06	2.62888e+06	1.58573e+06	4.3665e+06	2.49704e+06	2.33694e+06	1.96005e+06	1.38711e+06	707848	1.35246e+06	387829	1.51752e+06	1.19736e+06	1.25872e+06	1.24015e+06
1059	Butopyronoxyl	C12 H18 O4	227.127	[M+H]+1	579889	277717	439229	565452	367617	567992	347095	512764	322138	413665	570940	537989	699215	312873	383716	381235	585650	320491
1060	5-hydroxy-4-methoxy-5,6-dihydro-2H-pyran-2-one	C6 H8 O4	145.049	[M+H]+1	6.13357e+06	3.10087e+06	6.16796e+06	4.86364e+06	5.79295e+06	1.67845e+06	2.3514e+06	4.98009e+06	2.68549e+06	2.79462e+06	2.44157e+06	2.28339e+06	2.24585e+06	2.28774e+06	3.21729e+06	1.8632e+06	2.47002e+06	2.91174e+06
1061	(4S)-4-[(9Z,12Z,15Z)-9,12,15-Octadecatrienoyloxy]-4-(trimethylammonio)butanoate	C25 H43 N O4	422.325	[M+H]+1	891966	689605	355679	1.2524e+06	593164	3.45606e+06	1.3305e+06	3.94197e+06	1.44443e+06	3.70946e+06	1.56239e+06	1.55764e+06	2.49284e+06	2.75168e+06	2.98058e+06	2.55537e+06	1.16922e+06	2.43542e+06
1062	(2′S)-Deoxymyxol 2′-α-L-fucoside	C46 H66 O6	713.48	[M-H]-1	716162	988422	338122	396142	924116	1.18534e+06	721400	855625	1.27525e+06	882216	1.00513e+06	890136	1.22695e+06	1.333e+06	1.63499e+06	1.4441e+06	1.16119e+06	1.34226e+06
1063	PG(18:3(9Z,12Z,15Z)/22:6(4Z,7Z,10Z,13Z,16Z,19Z))	C46 H73 O10 P	815.487	[M-H]-1	3.98774e+06	3.88172e+06	4.5962e+06	4.36285e+06	4.31641e+06	4.5391e+06	2.49939e+06	3.09005e+06	3.18634e+06	3.68156e+06	2.32872e+06	2.22337e+06	2.325e+06	3.1156e+06	3.54787e+06	3.21044e+06	3.22041e+06	2.5891e+06
1064	(2S)-2-Amino-8-hydroxyoctanoic acid	C8 H17 N O3	176.128	[M+H]+1	1.42907e+06	3.23808e+06	1.84344e+06	1.39743e+06	1.86627e+06	1.52556e+06	3.27541e+06	3.96354e+06	3.39781e+06	5.40839e+06	4.52168e+06	3.62747e+06	4.11339e+06	3.1141e+06	5.59532e+06	3.069e+06	3.59235e+06	3.5243e+06
1065	2-Methylglutaric acid	C6 H10 O4	145.05	[M-H]-1	2.06542e+06	2.80969e+06	2.79647e+06	2.49321e+06	3.40413e+06	2.89352e+06	2.33768e+06	2.82519e+06	2.10015e+06	4.24228e+06	3.0499e+06	2.53598e+06	3.21668e+06	3.87544e+06	3.76169e+06	3.25617e+06	3.15616e+06	3.04134e+06
1066	1,2-Dimethoxy-13-methyl[1,3]benzodioxolo[5,6-c]phenanthridine	C21 H17 N O4	348.123	[M+H]+1	385423	348188	338355	379905	310015	312424	385571	347542	333374	324490	327127	305998	351867	344296	314970	288642	285369	317326
1067	Linoleoyl ethanolamide	C20 H37 N O2	324.289	[M+H]+1	2.28633e+06	1.72306e+06	1.26412e+06	1.72491e+06	1.77232e+06	2.24634e+06	2.21156e+06	2.18245e+06	2.33261e+06	2.24454e+06	2.36455e+06	1.78776e+06	1.71608e+06	2.1866e+06	2.53064e+06	2.89392e+06	2.20386e+06	2.11246e+06
1068	4-Coumarylalcohol(4-Hydroxycoumarin)	C9 H6 O3	163.038	[M+H]+1	436717	329743	374256	475173	285051	410766	402584	441909	448180	403648	423135	426103	451262	286580	395444	418060	317140	373076
1069	PPG n7	C21 H44 O8	442.336	[M+H]+1	626655	632778	887803	1.0264e+06	977161	693687	825320	1.01565e+06	873629	891554	849076	722616	790392	914843	1.0389e+06	857713	1.05217e+06	630142
1070	Hexadecanedioic acid	C16 H30 O4	285.207	[M-H]-1	1.15236e+06	1.65795e+06	1.29082e+06	822749	2.12521e+06	1.49044e+06	1.51817e+06	2.32712e+06	1.88365e+06	3.61937e+06	1.29433e+06	1.41383e+06	1.73369e+06	1.53416e+06	1.43572e+06	1.20635e+06	1.9805e+06	2.5235e+06
1071	NP-022010	C14 H23 N O5	318.19	[M+H]+1	328323	229547	333682	415967	290162	291078	4.28182e+06	2.53225e+06	2.67045e+06	1.66751e+06	5.50964e+06	4.01626e+06	2.91688e+06	4.77691e+06	4.07707e+06	3.95462e+06	2.73183e+06	2.55503e+06
1072	5-(N,N-Dimethylcarbamimidamido)-2-oxopentanoic acid	C8 H15 N3 O3	202.118	[M+H]+1	3.42459e+06	1.94398e+06	2.19832e+06	1.21241e+06	3.18542e+06	4.47979e+06	2.4513e+06	4.11073e+06	2.53742e+06	5.34655e+06	4.58302e+06	3.03738e+06	2.77804e+06	3.93579e+06	2.43804e+06	4.01887e+06	2.25579e+06	2.09402e+06
1073	(19R,25S)-22,25,26-Trihydroxy-22-oxido-16-oxo-17,21,23-trioxa-22λ~5~-phosphahexacosan-19-yl (9Z)-9-hexadecenoate	C38 H73 O10 P	719.487	[M-H]-1	3.63193e+06	5.61821e+06	3.70966e+06	3.52007e+06	5.96994e+06	3.2088e+06	2.16262e+06	1.64236e+06	1.93601e+06	2.89503e+06	3.28414e+06	1.81375e+06	1.66408e+06	2.23097e+06	3.83782e+06	2.39002e+06	892237	1.8669e+06
1074	ProtoporphyrinIX	C34 H34 N4 O4	563.263	[M+H]+1	778955	537410	399952	176688	168281	203743	176656	134453	535203	284515	131207	116320	408502	226865	359523	250571	134914	136714
1075	Prednisolone hemisuccinate	C25 H32 O8	459.203	[M-H]-1	2.97882e+06	1.32663e+06	1.25411e+06	1.18861e+06	1.18365e+06	3.57135e+06	1.13348e+06	1.07002e+06	885625	782381	1.65506e+06	1.13091e+06	2.01437e+06	964347	886807	626147	1.21418e+06	904845
1076	(2E)-3-(3,4-Dimethoxyphenyl)acrylic acid	C11 H12 O4	209.082	[M+H]+1	397780	264109	460864	384459	627133	364070	533069	466862	364177	634262	437474	347675	429712	496766	522772	688839	502391	358311
1077	D-2-Amino-hexano-6-lactam	C6 H12 N2 O	129.102	[M+H]+1	4.93541e+06	4.41957e+06	4.89237e+06	4.28739e+06	4.22392e+06	4.8946e+06	3.84539e+06	4.68216e+06	3.71101e+06	4.38937e+06	4.74297e+06	4.14473e+06	4.28623e+06	4.06874e+06	4.2072e+06	4.28061e+06	3.3217e+06	4.14368e+06
1078	chavicol	C9 H10 O	135.08	[M+H]+1	782589	549380	849352	816496	749583	782401	991182	934633	902515	934782	566590	621541	885401	865222	808671	824901	880364	859380
1079	Huperzine	C15 H18 N2 O	243.149	[M+H]+1	249205	224238	280503	198181	258925	171759	197781	211062	261551	284945	258462	295833	196806	218958	238385	234179	187855	223626
1080	9,19-Cyclolanost-24-en-3-yl (2E)-3-(3,4-dihydroxyphenyl)acrylate	C39 H56 O4	589.427	[M+H]+1	1.56591e+06	514549	591218	793092	545530	495004	797372	635234	471639	978919	523589	835220	458103	439816	564886	470852	572007	416686
1081	PS(16:1(9Z)/18:1(9Z))	C40 H74 N O10 P	758.499	[M-H]-1	556434	583785	619615	588703	818425	918227	3.91969e+06	3.6202e+06	4.93456e+06	1.41287e+06	4.35126e+06	3.23751e+06	4.50655e+06	2.17544e+06	2.94032e+06	3.36872e+06	2.69198e+06	5.76819e+06
1082	Hexanoylcarnitine	C13 H25 N O4	260.185	[M+H]+1	691887	751986	869704	761467	890162	992216	806419	660608	603341	476513	676825	628281	666839	640482	787546	614520	811431	588595
1083	Cytidine 5'-monophosphate (hydrate)	C9 H14 N3 O8 P	324.058	[M+H]+1	3.55408e+06	2.03258e+06	3.13597e+06	2.62433e+06	2.77679e+06	3.20872e+06	2.14755e+06	1.81408e+06	3.35533e+06	4.48789e+06	2.60593e+06	2.04197e+06	5.86699e+06	4.98941e+06	4.63103e+06	2.43058e+06	4.60644e+06	2.4672e+06
1084	(S)-Methylmalonatesemialdehyde	C4 H6 O3	140.994	[M+K]+1	777824	2.04096e+06	2.06752e+06	870263	4.75691e+06	1.74076e+06	937486	2.1609e+06	1.79062e+06	398619	2.45406e+06	2.69983e+06	2.3154e+06	1.50275e+06	852996	1.33024e+06	2.25568e+06	720417
1085	Acetylphosphate	C2 H5 O5 P	140.994	[M+H]+1	649762	1.68507e+06	1.91818e+06	510282	4.75691e+06	1.74076e+06	698368	1.97165e+06	1.62817e+06	229386	2.19974e+06	1.97653e+06	2.3154e+06	1.50275e+06	618590	1.10149e+06	2.09667e+06	486519
1086	Histamine	C5 H9 N3	112.087	[M+H]+1	114160	813549	786654	2.89221e+06	70752.9	135408	1.42731e+06	929953	1.49535e+06	3.1793e+06	1.26191e+06	1.98028e+06	1.72867e+06	2.89795e+06	655420	651075	811362	1.29245e+06
1087	1D-1-Guanidino-3-amino-1_3-dideoxy-scyllo-inositol	C7 H17 N4 O4	220.119	[M-H]-1	1.40011e+06	1.39413e+06	1.2685e+06	2.02207e+06	2.03806e+06	2.2368e+06	2.1169e+06	2.05944e+06	3.68895e+06	3.91116e+06	2.94884e+06	2.86899e+06	2.60711e+06	3.53153e+06	3.52616e+06	3.2894e+06	4.20821e+06	2.66442e+06
1088	2-Ethyldihydro-3(2H)-thiophenone	C6 H10 O S	131.053	[M+H]+1	597683	688552	959994	2.36124e+06	4.2108e+06	3.19487e+06	2.92291e+06	862288	4.07372e+06	2.08281e+06	1.21802e+06	3.70469e+06	2.85016e+06	661951	1.08969e+06	1.30579e+06	984569	2.79459e+06
1089	4′-apo-β-carotenal	C35 H46 O	483.364	[M+H]+1	44616.8	87813.3	46106	50263.4	93657.2	106105	91436.8	88102.5	98590.4	123988	226855	71987.9	283132	234962	133772	149995	220836	118280
1090	[SThydrox]17beta-hydroxy-5beta-androstan-3-one	C19 H30 O2	289.217	[M-H]-1	2.99618e+06	4.37752e+06	3.6539e+06	4.97442e+06	4.38286e+06	3.81403e+06	2.41695e+06	1.95831e+06	2.3937e+06	2.81285e+06	1.74466e+06	1.77232e+06	1.96065e+06	2.22511e+06	3.29301e+06	2.14074e+06	1.63757e+06	1.67523e+06
1091	Sinapoylcholine	C16 H23 N O5	310.164	[M+H]+1	607733	977736	1.65479e+06	1.49977e+06	1.04173e+06	1.59222e+06	1.55213e+06	1.37038e+06	1.49133e+06	779664	824961	1.18133e+06	852286	673975	783978	598283	916881	633172
1092	Pulegone	C10 H16 O	153.127	[M+H]+1	840835	543942	635873	571525	894597	1.12124e+06	977261	818074	904113	1.01453e+06	1.05329e+06	1.23989e+06	1.31244e+06	965188	1.13347e+06	897908	1.21139e+06	1.13442e+06
1093	Arofylline	C14 H13 Cl N4 O2	305.079	[M+H]+1	1.56177e+06	1.22595e+06	5.78321e+06	1.21947e+06	3.6294e+06	1.31717e+06	145107	774190	144900	159363	184547	167388	172268	165681	322763	169932	127410	165130
1094	5-(2,5-dihydroxyhexyl)oxolan-2-one	C10 H18 O4	225.109	[M+H]+1	910493	836139	942703	917118	800997	841435	873531	634287	680048	843780	770914	1.04477e+06	902045	939476	910220	856693	834279	922286
1095	Nitrobenzene	C6 H5 N O2	122.024	[M-H]-1	5.47091e+06	4.82948e+06	5.40547e+06	5.41929e+06	5.76989e+06	5.41296e+06	4.84786e+06	5.11271e+06	5.09858e+06	4.66491e+06	4.69155e+06	4.43848e+06	4.14969e+06	4.12583e+06	4.15977e+06	4.38456e+06	4.30548e+06	4.21152e+06
1096	(3S,4S)-7,12-Dimethyl-3,4-dihydro-3,4-tetraphenediol	C20 H18 O2	291.137	[M+H]+1	164551	44638.1	40318.2	87365.1	120154	264880	1.21325e+06	3.87557e+06	2.82607e+06	1.15445e+06	2.57676e+06	549227	3.46316e+06	763680	3.26161e+06	949533	1.98741e+06	1.42011e+06
1097	10-hydroxydecanoicacid	C10 H20 O3	187.133	[M-H]-1	784673	1.09928e+06	951588	1.92174e+06	1.85155e+06	846307	693873	846380	617754	822662	587236	598282	609348	574721	887636	889706	897697	695870
1098	guaiapate	C18 H29 N O4	324.216	[M+H]+1	304904	372695	293439	416222	285734	941380	845553	205184	406180	253450	260340	202870	228616	290286	264031	196723	238053	748141
1099	sn-glycero-3-Phosphocholine	C8 H20 N O6 P	258.109	[M+H]+1	3.64545e+06	3.28374e+06	4.32261e+06	3.26741e+06	2.93484e+06	4.11278e+06	2.03126e+06	1.00759e+06	2.66378e+06	1.27574e+06	1.88658e+06	4.01621e+06	860199	2.46185e+06	2.55371e+06	1.80902e+06	1.11854e+06	1.58031e+06
1100	Uralenol	C20 H18 O7	369.099	[M-H]-1	1.38115e+06	1.57525e+06	2.06396e+06	3.81362e+06	4.21645e+06	1.47342e+06	1.54656e+06	902077	1.68598e+06	925921	1.29122e+06	2.4639e+06	739375	1.32795e+06	2.51918e+06	2.68606e+06	1.34396e+06	1.40461e+06
1101	1-(3-Furyl)-1,4-pentanediol	C9 H14 O3	171.101	[M+H]+1	1.92474e+06	986625	2.10708e+06	1.91591e+06	1.90687e+06	1.7577e+06	1.83984e+06	1.86971e+06	1.69812e+06	1.8264e+06	1.82732e+06	1.63641e+06	1.86253e+06	1.60675e+06	1.62377e+06	1.99283e+06	248093	695630
1102	Veronal	C8 H12 N2 O3	185.092	[M+H]+1	5.28867e+06	2.96408e+06	3.59649e+06	5.19642e+06	3.31735e+06	3.08703e+06	3.20677e+06	3.96849e+06	3.242e+06	4.16001e+06	3.65664e+06	2.93323e+06	3.58554e+06	2.90705e+06	2.75395e+06	3.21654e+06	2.89883e+06	3.57359e+06
1103	(9Z)-(13S)-12_13-Epoxyoctadeca-9_11-dienoicacid	C18 H30 O3	295.226	[M+H]+1	512294	1.03309e+06	380151	671216	328155	370361	375728	360685	437205	575041	497024	494417	532769	273367	430982	305141	477925	289137
1104	L-Hypoglycin	C7 H11 N O2	142.086	[M+H]+1	5.49402e+06	5.40002e+06	5.13866e+06	5.43907e+06	5.05851e+06	5.15202e+06	4.60144e+06	4.72053e+06	4.6225e+06	4.56363e+06	4.59692e+06	4.38209e+06	3.72785e+06	4.4181e+06	4.19816e+06	4.27807e+06	4.23952e+06	1.62121e+06
1105	Subericacid	C8 H14 O4	173.081	[M-H]-1	1.95448e+06	2.03226e+06	2.50418e+06	2.48208e+06	1.90732e+06	1.97675e+06	2.21118e+06	2.30686e+06	1.6614e+06	2.36932e+06	2.43926e+06	2.09725e+06	2.21019e+06	2.40454e+06	2.08406e+06	2.46006e+06	2.19065e+06	1.97245e+06
1106	DL-Metanephrine	C10 H15 N O3	198.112	[M+H]+1	2.91072e+06	230447	57646	105973	50503.9	2.35691e+06	269156	63237.4	67048.6	109883	304091	330089	55388.8	147632	114130	134313	176542	93131.3
1107	Methohexital	C14 H18 N2 O3	263.138	[M+H]+1	3.63497e+06	2.09632e+06	2.77214e+06	2.44999e+06	3.03058e+06	2.64852e+06	3.1768e+06	3.86322e+06	3.46237e+06	2.71304e+06	2.64568e+06	3.03578e+06	3.18262e+06	3.96766e+06	2.68524e+06	2.52108e+06	2.48747e+06	2.03821e+06
1108	(2S)-3-(1H-Imidazol-4-yl)-2-({[(3S,4S,5R)-2,3,4-trihydroxy-5-(hydroxymethyl)tetrahydro-2-furanyl]methyl}amino)propanoic acid (non-preferred name)	C12 H19 N3 O7	318.13	[M+H]+1	148498	104472	101738	117173	124890	85556.2	177421	129258	137879	132814	128567	184751	111784	147501	117816	123233	93370.2	104457
1109	Panthenol	C9 H19 N O4	206.138	[M+H]+1	2.89047e+06	2.39014e+06	2.80367e+06	2.49733e+06	2.68347e+06	2.79022e+06	2.74788e+06	2.78419e+06	2.57588e+06	2.64775e+06	2.63125e+06	2.44209e+06	2.15517e+06	2.67043e+06	2.27404e+06	2.53872e+06	2.24766e+06	2.4354e+06
1110	3-(2-Hydroxyphenyl)propanoate	C9 H10 O3	165.055	[M-H]-1	188210	283138	772112	215989	290555	732217	855346	1.09916e+06	192052	529926	1.01129e+06	204549	215060	804022	808720	259078	148808	159719
1111	N,N-Diethyldodecanamide	C16 H33 N O	256.262	[M+H]+1	1.74342e+06	1.00403e+06	1.13236e+06	915029	1.1381e+06	1.11722e+06	1.27292e+06	847726	980211	929134	610582	926926	1.4166e+06	761187	966545	341402	1.42623e+06	823224
1112	Pyridoxal	C8 H9 N O3	168.065	[M+H]+1	1.87608e+06	2.3055e+06	2.66813e+06	1.99711e+06	3.2786e+06	2.42105e+06	3.86522e+06	1.56001e+06	2.20795e+06	824749	2.16444e+06	1.36649e+06	811637	4.00397e+06	2.39563e+06	4.54038e+06	3.36467e+06	2.02234e+06
1113	ANAGYRINE	C15 H20 N2 O	245.164	[M+H]+1	244793	267592	219017	251259	230079	233756	282431	218751	279750	216011	233537	233426	247902	230185	237013	258589	220429	259547
1114	C12-Carnitine	C19 H37 N O4	344.279	[M+H]+1	211525	416799	255646	701004	639335	1.00021e+06	855679	1.21386e+06	1.30725e+06	3.07867e+06	1.03044e+06	1.31387e+06	1.31345e+06	3.4467e+06	1.78554e+06	4.28496e+06	2.56322e+06	1.59897e+06
1115	Dicirenone	C26 H36 O5	427.249	[M-H]-1	460350	538063	581543	495051	643727	515809	608079	503692	607465	597522	570062	485662	617280	532184	526730	524762	690716	504528
1116	3-[(3-Hydroxynonanoyl)oxy]-4-(trimethylammonio)butanoate	C16 H31 N O5	318.227	[M+H]+1	363277	458112	350903	387404	387742	333436	380767	386050	383231	386140	340592	351511	293543	414747	368583	335997	304926	317666
1117	5-Deoxodihydrokalafungin	C16 H16 O5	289.106	[M+H]+1	3.38335e+06	3.25034e+06	3.08913e+06	1.69354e+06	1.51442e+06	2.95428e+06	2.64962e+06	2.93726e+06	2.82724e+06	2.43086e+06	1.15914e+06	2.25903e+06	1.14719e+06	2.10239e+06	1.91447e+06	2.07491e+06	2.08793e+06	1.73981e+06
1118	Selenophosphate	H3 O3 P Se	160.892	[M-H]-1	3.09571e+06	4.77105e+06	4.85226e+06	4.61787e+06	4.82276e+06	1.77697e+06	4.60837e+06	4.36447e+06	4.55844e+06	4.23695e+06	4.30837e+06	4.02082e+06	1.57245e+06	4.33729e+06	4.22379e+06	4.227e+06	4.29695e+06	3.96503e+06
1119	2-Phenyl-4-pentenal	C11 H12 O	161.096	[M+H]+1	598772	526852	503874	672523	493629	601871	623964	838998	564460	681671	546848	503897	642058	681739	619215	660901	715455	737871
1120	(4S)-4-[(2E)-2-Octenoyloxy]-4-(trimethylammonio)butanoate	C15 H27 N O4	286.201	[M+H]+1	288004	380870	595253	391478	449204	266389	791153	355305	361780	372624	246781	307810	527479	345798	342539	783700	256027	782603
1121	4-Methoxy-1H,1′H-2,2′-bipyrrole-5-carbaldehyde	C10 H10 N2 O2	191.081	[M+H]+1	157941	197221	261550	262077	190766	212499	221757	248487	281753	228131	205473	178883	201123	315746	258116	147329	187347	175147
1122	Deoxycholic acid	C24 H40 O4	391.286	[M-H]-1	513420	5.44179e+06	659067	1.18316e+06	1.68669e+06	517666	339614	439351	718373	615635	448451	605812	492866	621185	508632	390929	162356	492606
1123	(2R)-3-({[(2S)-2,3-Dihydroxypropoxy](hydroxy)phosphoryl}oxy)-2-[(6Z,9Z,12Z)-6,9,12-octadecatrienoyloxy]propyl (6Z,9Z,12Z)-6,9,12-octadecatrienoate	C42 H71 O10 P	767.489	[M+H]+1	3.76657e+06	1.54228e+06	2.02958e+06	1.2435e+06	1.09722e+06	1.07027e+06	732193	719110	1.06747e+06	1.05172e+06	768325	589127	1.35181e+06	1.39953e+06	2.10561e+06	1.25702e+06	893450	1.16097e+06
1124	(S)-Piperazine-2-carboxylic acid	C5 H10 N2 O2	131.081	[M+H]+1	2.38075e+06	5.33312e+06	2.4633e+06	3.20158e+06	3.16384e+06	4.43879e+06	4.17083e+06	3.88135e+06	4.33553e+06	4.5622e+06	4.03801e+06	3.40311e+06	3.21564e+06	3.94288e+06	3.13121e+06	3.67382e+06	3.66711e+06	1.62069e+06
1125	Tributyl phosphate	C12 H27 O4 P	267.171	[M+H]+1	696020	593358	567959	688397	643474	411867	673064	588792	626917	777136	578294	425592	633430	724316	633607	591373	682610	728496
1126	2-[(2S,4aR,8aS)-2-Hydroxy-4a-methyl-8-methylenedecahydro-2-naphthalenyl]acrylic acid	C15 H22 O3	249.149	[M-H]-1	341451	411253	525246	407301	379352	357420	555436	352048	396954	366803	416827	432112	391819	416316	244367	415318	435286	337593
1127	Deoxycytidine	C9 H13 N3 O4	228.099	[M+H]+1	225407	129442	106149	207700	248063	218512	206307	335550	220616	216928	864466	345369	198828	168332	220131	194413	227315	218318
1128	Styrene	C8 H8	105.07	[M+H]+1	1.01494e+06	673266	1.29168e+06	1.55982e+06	1.49519e+06	1.3454e+06	1.20176e+06	1.31748e+06	1.23174e+06	1.30299e+06	788612	1.44224e+06	1.43133e+06	921492	1.29497e+06	1.25696e+06	1.32617e+06	1.39896e+06
1129	Indole	C8 H7 N	118.065	[M+H]+1	3.11191e+06	2.842e+06	4.90872e+06	3.52147e+06	3.59191e+06	4.49762e+06	2.58633e+06	3.20068e+06	3.77031e+06	2.41678e+06	3.37433e+06	3.24599e+06	3.93906e+06	3.09452e+06	3.44555e+06	3.04143e+06	3.48773e+06	3.20769e+06
1130	Dimethyl cyclohexane-1,4-dicarboxylate	C10 H16 O4	201.112	[M+H]+1	530574	594323	507730	301621	820727	689231	1.50232e+06	1.72151e+06	532543	595431	1.45775e+06	472895	206459	224710	505351	566420	305373	269402
1131	(2R)-3-{[(2-Aminoethoxy)(hydroxy)phosphoryl]oxy}-2-[(5Z,8Z,11Z,14Z)-5,8,11,14-icosatetraenoyloxy]propyl (5Z,8Z,11Z,14Z)-5,8,11,14-icosatetraenoate	C45 H74 N O8 P	788.519	[M+H]+1	4.08039e+06	3.94162e+06	3.17072e+06	2.87456e+06	2.52712e+06	4.6442e+06	2.777e+06	771472	1.43474e+06	1.66872e+06	1.97545e+06	2.17811e+06	2.55207e+06	1.66383e+06	812370	2.18637e+06	2.84798e+06	1.84633e+06
1132	Coniferylaldehyde	C10 H10 O3	179.07	[M+H]+1	746668	715990	584432	632938	544610	616546	515354	564605	632160	601161	482208	690716	598475	611291	612875	774036	743063	675173
1133	Undecylic acid	C11 H22 O2	185.154	[M-H]-1	319274	264663	423342	402033	400789	319040	373606	310075	517009	310180	307720	332677	346032	321428	320188	341645	344666	531591
1134	n-Octyl α-glucoside	C14 H28 O6	293.195	[M+H]+1	351861	296513	352642	338003	361622	342030	371300	342798	355362	372155	312327	365468	286476	335866	352288	328842	311000	242103
1135	N-Methyldioctylamine	C17 H37 N	256.175	[M+H]+1	922720	1.14581e+06	1.1496e+06	1.2121e+06	1.09899e+06	1.32193e+06	1.31978e+06	997818	1.15382e+06	994596	1.21355e+06	1.10816e+06	916276	1.22268e+06	990838	1.1785e+06	1.3338e+06	1.13547e+06
1136	(2Z)-2-Octyl-2-pentenedioic acid	C13 H22 O4	243.158	[M+H]+1	244793	267592	508117	263834	230079	214472	436573	299384	279750	216011	249862	233426	247902	230185	237013	258589	220429	245744
1137	Flavin adenine dinucleotide	C27 H33 N9 O15 P2	786.162	[M+H]+1	4.21387e+06	5.28872e+06	4.46896e+06	4.41091e+06	4.73665e+06	4.32844e+06	3.68037e+06	3.51503e+06	3.2236e+06	3.73372e+06	3.79863e+06	3.08636e+06	2.71547e+06	3.07286e+06	3.34219e+06	3.22539e+06	3.43962e+06	2.56181e+06
1138	2,3-dihydroxypropyl 12-methyltridecanoate	C17 H34 O4	325.236	[M+H]+1	1.41219e+06	1.24777e+06	746573	788801	869261	1.07035e+06	785073	1.414e+06	644806	1.4192e+06	668737	811433	874988	1.6124e+06	1.06477e+06	1.33805e+06	1.40668e+06	869364
1139	Desthiobiotin	C10 H18 N2 O3	215.138	[M+H]+1	442610	612580	525352	454105	608463	528738	500245	647241	531786	537981	448619	468863	513327	512142	604475	511445	457519	507856
1140	Nobiletin	C21 H22 O8	403.137	[M+H]+1	331097	287155	336023	294506	298292	381167	358694	328136	322043	308524	265081	344156	262655	329159	295393	314827	341222	294075
1141	PPG n9	C27 H56 O10	558.42	[M+H]+1	742444	345336	352515	352598	405564	363998	442927	425587	385148	414059	462959	434724	443251	490446	449247	728772	876605	826541
1142	2-(6,10-Dimethyl-8-oxospiro[4.5]dec-6-en-2-yl)-2-hydroxypropyl hexopyranoside	C21 H34 O8	415.231	[M+H]+1	153962	716387	221212	303688	419341	227029	238522	591283	455844	350610	256922	401677	839666	554033	476300	585465	320043	622480
1143	2-{[(3α,5β,7α,8ξ,12α)-3,7,12-Trihydroxy-24-oxocholan-24-yl]amino}ethyl hydrogen sulfate	C26 H45 N O8 S	530.28	[M-H]-1	111762	1.75328e+06	188489	380374	554752	113875	85945.3	417982	415388	167496	166855	301893	702473	293078	360735	416774	299697	844557
1144	Methyl 1,2,5-trimethyl-4-(morpholinosulfonyl)-1H-pyrrole-3-carboxylate	C13 H20 N2 O5 S	317.114	[M+H]+1	3.99833e+06	2.63375e+06	3.57796e+06	3.71941e+06	4.08539e+06	1.9786e+06	2.41581e+06	1.86033e+06	3.38719e+06	1.46061e+06	2.38579e+06	3.82605e+06	4.74778e+06	2.25592e+06	2.77325e+06	4.02201e+06	3.18571e+06	2.60993e+06
1145	N-Palmitoyl-D-erythro-sphingosine	C34 H67 N O3	538.518	[M+H]+1	1.99115e+06	329422	236302	1.62599e+06	1.23291e+06	324912	1.99586e+06	503645	4.46727e+06	3.09222e+06	952170	4.06364e+06	158520	605249	1.04001e+06	833565	1.048e+06	528107
1146	Tiaprofenic acid	C14 H12 O3 S	261.057	[M+H]+1	2.5551e+06	3.40328e+06	3.63718e+06	2.6157e+06	2.54008e+06	3.63783e+06	3.25515e+06	1.20289e+06	2.15515e+06	1.70945e+06	2.85142e+06	2.50171e+06	2.93884e+06	1.63544e+06	4.98819e+06	1.82097e+06	1.46848e+06	2.17999e+06
1147	1_2-Benzoquinone	C6 H4 O2	109.028	[M+H]+1	5.19586e+06	1.7632e+06	4.52115e+06	1.79495e+06	4.00036e+06	629664	1.42498e+06	5.13077e+06	1.13957e+06	213659	651735	549695	843077	276474	659329	308366	571521	480264
1148	Farnesylcysteine	C18 H31 N O2 S	326.216	[M+H]+1	16573.9	17593.8	16379.7	19753.1	17671.3	16475.9	18051.8	17308.3	18147.8	20192	15891.1	18443.3	17457.6	20452	16410.6	17852.1	19685.2	25463.9
1149	1,2,6-Hexanetriol	C6 H14 O3	135.101	[M+H]+1	2.35057e+06	2.61497e+06	2.42759e+06	3.33994e+06	710487	3.03973e+06	2.24982e+06	2.96567e+06	2.01761e+06	2.92607e+06	505009	2.2549e+06	1.84576e+06	1.42146e+06	2.06628e+06	537849	1.92773e+06	1.48463e+06
1150	2,6-Dimethylpyrazine	C6 H8 N2	109.076	[M+H]+1	2.10998e+06	1.3141e+06	2.13761e+06	2.20066e+06	2.41327e+06	2.21837e+06	3.52943e+06	3.34082e+06	2.22976e+06	2.47425e+06	3.39824e+06	3.93581e+06	3.49878e+06	3.66416e+06	3.34234e+06	3.78374e+06	3.60198e+06	3.11923e+06
1151	(15R,21S)-18,21,22-Trihydroxy-3-methyl-18-oxido-12-oxo-13,17,19-trioxa-18λ~5~-phosphadocosan-15-yl 12-methyltridecanoate	C33 H65 O10 P	653.439	[M+H]+1	3.17263e+06	2.99134e+06	2.77597e+06	2.13105e+06	1.54877e+06	2.85961e+06	3.0845e+06	3.26155e+06	4.10139e+06	2.8478e+06	1.77401e+06	3.48974e+06	2.07434e+06	2.1329e+06	3.24306e+06	1.92458e+06	1.65014e+06	1.78422e+06
1152	Hexanoylglycine	C8 H15 N O3	174.112	[M+H]+1	1.75276e+06	1.91353e+06	5.07327e+06	1.28968e+06	2.73767e+06	1.19866e+06	1.04619e+06	2.13486e+06	2.09118e+06	1.05669e+06	2.34142e+06	1.55539e+06	1.33704e+06	2.61788e+06	2.0714e+06	409236	1.16154e+06	1.43204e+06
1153	Hypoglycin A	C7 H11 N O2	142.086	[M+H]+1	2.4591e+06	3.52293e+06	3.07943e+06	2.11752e+06	2.91736e+06	3.27599e+06	4.01713e+06	4.06377e+06	3.56971e+06	3.28525e+06	4.68376e+06	3.32442e+06	3.00138e+06	2.82241e+06	2.88155e+06	4.69823e+06	1.81189e+06	3.79077e+06
1154	4-Amino-5-hydroxymethyl-2-methylpyrimidine	C6 H9 N3 O	140.081	[M+H]+1	2.4591e+06	3.52293e+06	3.15256e+06	2.11752e+06	3.02527e+06	3.27599e+06	4.01713e+06	4.06377e+06	3.56971e+06	3.28525e+06	4.63997e+06	3.32442e+06	3.00138e+06	2.82241e+06	2.79442e+06	4.69823e+06	1.81189e+06	3.79077e+06
1155	Glycochenodeoxycholate7-sulfate	C26 H43 N O8 S	528.264	[M-H]-1	111762	228805	117356	394110	405254	91646.4	73924	319968	390658	355876	191696	405861	493426	214446	322530	291622	256694	417257
1156	L-isoglutamine	C6 H12 N2 O2	145.097	[M+H]+1	399803	446181	288331	456818	694388	150431	1.37567e+06	1.58972e+06	688276	1.05247e+06	2.0899e+06	701561	1.51141e+06	1.61217e+06	2.2381e+06	1.47607e+06	1.21091e+06	1.45425e+06
1157	2'-Deoxyinosine	C10 H12 N4 O4	253.092	[M+H]+1	70634.2	100518	90871.7	110403	90070.1	124749	2.00719e+06	5.02765e+06	994703	1.02291e+06	1.30953e+06	3.38076e+06	1.02451e+06	1.10827e+06	1.06135e+06	1.8847e+06	1.1258e+06	876453
1158	1,4-dihydroxy-1,4-dimethyl-7-(propan-2-ylidene)-decahydroazulen-6-one	C15 H24 O3	235.169	[M+H]+1	426156	398761	566695	542149	260606	271381	228631	666554	514691	643232	226294	489064	2.04226e+06	773078	391239	568153	286656	869621
1159	N5-Ethyl-L-glutamine	C7 H14 N2 O3	175.107	[M+H]+1	996294	1.02033e+06	1.67538e+06	808809	1.43152e+06	582682	2.24002e+06	2.42426e+06	2.03419e+06	1.97603e+06	2.66364e+06	1.94081e+06	1.45788e+06	3.52325e+06	4.42124e+06	2.50602e+06	2.61995e+06	2.20345e+06
1160	NP-019483	C19 H32 O7	371.208	[M-H]-1	149569	517710	301239	205011	183810	230458	894932	940234	1.11482e+06	972270	620886	670531	2.11489e+06	1.39604e+06	819914	888554	703812	1.53988e+06
1161	1-(4-Hydroxyphenyl)-2-aminoethanol	C8 H11 N O2	154.086	[M+H]+1	3.9854e+06	3.49792e+06	4.62724e+06	3.28119e+06	3.4448e+06	3.87157e+06	2.95383e+06	2.76461e+06	2.68115e+06	2.27219e+06	2.47046e+06	2.13548e+06	3.01259e+06	1.90423e+06	1.76695e+06	1.79455e+06	2.06834e+06	1.61354e+06
1162	(9R)-6-Hydroxy-6-oxido-12-oxo-5,7,11-trioxa-2-aza-6λ~5~-phosphaheptacosan-9-yl palmitate	C38 H76 N O8 P	706.538	[M+H]+1	1.45624e+06	1.26062e+06	528343	1.45498e+06	1.56185e+06	1.35609e+06	226192	533764	2.34656e+06	1.32548e+06	2.87725e+06	2.81031e+06	925063	477501	1.36646e+06	967313	775343	1.16952e+06
1163	Procollagen5-(D-galactosyloxy)-L-lysine	C12 H24 N2 O8	325.161	[M+H]+1	512337	294145	537748	637082	301016	592994	588096	499123	334161	311288	264405	266970	734643	380977	295260	473668	269533	291492
1164	3-Hydroxyundecanoic acid	C11 H22 O3	201.149	[M-H]-1	352555	503983	792511	750750	551826	446973	537536	426325	923174	637513	540606	723954	783277	585253	539662	887453	559605	569445
1165	1-palmitoyl-2-stearoyl-sn-glycero-3-phosphoserine	C40 H78 N O10 P	764.541	[M+H]+1	357312	335237	344323	355050	375899	359036	367320	344609	362142	359922	351506	359333	343396	360859	327469	359703	345383	363574
1166	Imafen	C11 H13 N3	188.118	[M+H]+1	192966	166279	179074	167704	122047	124627	178645	132241	83161.9	185269	143760	103633	179414	148876	112249	153550	146120	159272
1167	Citroflex 2	C12 H20 O7	277.127	[M+H]+1	287880	263710	289327	250659	303859	277167	263545	241664	268751	287139	234589	262679	215092	221614	233341	249706	247157	253830
1168	3,5-Dichloro-4-hydroxy-2-methoxy-6-methylbenzoic acid	C9 H8 Cl2 O4	248.972	[M-H]-1	335290	2.67112e+06	422151	1.57761e+06	579342	456816	1.66235e+06	278937	2.53762e+06	281918	347021	2.14644e+06	1.81698e+06	2.1467e+06	1.99701e+06	2.70639e+06	3.10963e+06	2.58975e+06
1169	(-)-alpha-Cedrene	C15 H24	205.194	[M+H]+1	1.00427e+06	705115	767482	511914	584784	633044	521503	512275	549169	518475	536570	677212	533262	583311	1.01444e+06	555362	589687	547586
1170	(10S)-Juvenile hormone III diol	C16 H28 O4	283.191	[M-H]-1	439456	671711	630210	647160	765913	429029	661718	1.03389e+06	719209	1.28724e+06	596821	415972	1.22895e+06	938607	823332	812131	1.08389e+06	1.12864e+06
1171	(2R)-1-{[(2-Aminoethoxy)(hydroxy)phosphoryl]oxy}-3-hydroxy-2-propanyl (11Z)-11-icosenoate	C25 H50 N O7 P	506.325	[M-H]-1	1.41397e+06	2.18865e+06	1.95436e+06	1.42298e+06	4.93414e+06	1.39104e+06	900441	349886	781396	589500	1.14e+06	636941	516602	657700	863769	375730	513760	677272
1172	NP-009314	C18 H26 O6	321.172	[M+H]+1	141276	160887	148167	185905	284684	175047	100333	140866	133548	139577	160888	168528	168119	187378	167399	164077	224174	188688
1173	N-Acetyl-α-D-glucosamine 1-phosphate	C8 H16 N O9 P	300.049	[M-H]-1	3.62142e+06	2.16969e+06	1.659e+06	4.91186e+06	1.88004e+06	3.0849e+06	3.50378e+06	1.20918e+06	946321	3.55588e+06	2.51193e+06	1.19076e+06	4.67844e+06	2.61781e+06	4.14531e+06	4.81971e+06	1.32418e+06	3.53207e+06
1174	Flazalone	C19 H19 F2 N O2	332.144	[M+H]+1	307905	208684	231076	584396	316419	355545	1.22798e+06	542526	1.29767e+06	683648	993021	419833	1.86924e+06	672334	1.90385e+06	1.64138e+06	1.29733e+06	996926
1175	Bis(2-ethylhexyl) phthalate	C24 H38 O4	391.283	[M+H]+1	1.08775e+06	1.20212e+06	867436	1.1121e+06	1.01337e+06	915713	745822	913920	869651	1.2025e+06	1.1033e+06	872499	802763	772783	1.16678e+06	1.17534e+06	811650	1.07792e+06
1176	2-[(5Z,8Z,11Z)-icosatrienoyl]-sn-glycero-3-phosphoethanolamine	C25 H46 N O7 P	504.307	[M+H]+1	3.45739e+06	2.25252e+06	3.35229e+06	2.00336e+06	3.49414e+06	1.54693e+06	1.11403e+06	911390	766421	693613	1.18424e+06	476255	820549	804804	734340	476518	350784	662564
1177	Triethylene glycol monobutyl ether	C10 H22 O4	207.158	[M+H]+1	342945	230263	252477	256560	277113	273504	257347	224019	272780	311744	293734	332034	279202	310343	297946	269970	319519	298890
1178	2-Monolinolein	C21 H38 O4	355.283	[M+H]+1	298232	600271	393005	331432	326251	454692	649740	529194	386082	573030	439495	317537	248732	537673	263412	310387	303778	872622
1179	6-Methylquinoline	C10 H9 N	144.081	[M+H]+1	1.99383e+06	2.0232e+06	1.25895e+06	1.57578e+06	2.63856e+06	3.36231e+06	1.82201e+06	593305	1.72484e+06	1.76619e+06	1.87126e+06	3.3171e+06	1.53198e+06	2.14584e+06	3.9969e+06	3.55485e+06	1.45003e+06	1.59164e+06
1180	butoctamide	C16 H29 N O5	316.211	[M+H]+1	594026	1.00183e+06	845898	621453	683417	1.30378e+06	2.35736e+06	1.59227e+06	1.82645e+06	2.5886e+06	4.83148e+06	4.29271e+06	3.5422e+06	3.02558e+06	3.17857e+06	3.15542e+06	2.24299e+06	1.96393e+06
1181	Diarachidonin	C43 H68 O5	665.512	[M+H]+1	1.71918e+06	1.3502e+06	338191	920625	1.42216e+06	2.13824e+06	352480	890070	1.18673e+06	860359	333336	307466	236391	667291	555043	1.07116e+06	446946	502130
1182	(1-Ribosylimidazole)-4-acetate	C10 H14 N2 O6	259.092	[M+H]+1	363234	251078	701207	125109	506824	168735	644676	3.04138e+06	681831	645386	1.48588e+06	556400	808643	1.70777e+06	992397	1.10309e+06	935885	928224
1183	3-methylthiopropyl-desulfoglucosinolate	C11 H21 N O6 S2	328.089	[M+H]+1	290658	198249	217488	164519	137744	308437	1.21132e+06	2.59769e+06	1.88299e+06	878594	1.61533e+06	314572	2.5582e+06	774766	3.95824e+06	787698	1.21096e+06	1.38577e+06
1184	Aliskiren	C30 H53 N3 O6	552.401	[M+H]+1	4.38916e+06	3.93226e+06	1.81827e+06	4.81254e+06	2.23635e+06	4.10694e+06	3.64234e+06	1.29594e+06	1.68766e+06	1.63289e+06	1.34573e+06	2.63587e+06	862547	1.6996e+06	480020	1.88458e+06	453788	1.6215e+06
1185	Phenylacetylglycine	C10 H11 N O3	194.081	[M+H]+1	880342	2.22314e+06	1.69475e+06	1.11504e+06	2.32256e+06	1.96427e+06	1.11171e+06	1.12079e+06	1.38925e+06	1.25528e+06	1.96283e+06	1.6596e+06	1.37813e+06	3.07334e+06	1.35879e+06	2.74873e+06	878542	4.15423e+06
1186	Pyrrole-2-carboxylic acid	C5 H5 N O2	112.039	[M+H]+1	4.80333e+06	4.11132e+06	3.87354e+06	3.5506e+06	4.49408e+06	2.22352e+06	4.69984e+06	4.56347e+06	3.22293e+06	3.75453e+06	4.15306e+06	3.89308e+06	3.13757e+06	3.11431e+06	3.15643e+06	3.1203e+06	3.32183e+06	3.26823e+06
1187	Ectoine	C6 H10 N2 O2	143.081	[M+H]+1	3.97927e+06	2.7699e+06	3.18296e+06	2.73043e+06	2.76269e+06	4.00395e+06	3.17777e+06	3.06719e+06	3.82249e+06	3.27452e+06	3.81785e+06	3.40978e+06	3.91271e+06	3.13376e+06	3.82692e+06	4.04218e+06	3.49034e+06	3.39207e+06
1188	Eucalyptol	C10 H18 O	137.132	[M+H]+1	4.60214e+06	4.6533e+06	4.46837e+06	4.51471e+06	4.25572e+06	4.39214e+06	4.66143e+06	4.47411e+06	4.73591e+06	4.62696e+06	4.51787e+06	4.68491e+06	4.5355e+06	4.18867e+06	4.43844e+06	4.32798e+06	4.2966e+06	4.26172e+06
1189	2-(2-Ethoxyethoxy)ethanol	C6 H14 O3	135.101	[M+H]+1	3.07528e+06	2.5269e+06	2.74146e+06	2.35185e+06	1.28809e+06	2.52288e+06	2.27131e+06	2.33639e+06	1.8233e+06	2.36531e+06	2.781e+06	2.89775e+06	1.84576e+06	1.42146e+06	1.62972e+06	1.88244e+06	1.96323e+06	1.79898e+06
1190	Testosterone isocaproate	C25 H38 O3	387.289	[M+H]+1	241463	762805	1.08089e+06	357704	428071	234329	238890	219018	358491	224737	223329	228060	223418	225055	203667	214737	298200	231216
1191	frescolat ML	C13 H24 O3	229.179	[M+H]+1	314825	317151	274573	337229	337661	346453	283133	380059	365410	319860	246355	280111	321464	318377	262969	296335	323132	302619
1192	Difenoxurone	C16 H18 N2 O3	285.126	[M-H]-1	171665	169697	150610	184224	209927	159083	200972	155333	149203	183461	157136	167488	227815	217572	169267	175444	182297	210855
1193	2-Oxo-6-pentyltetrahydro-2H-pyran-3-carboxylic acid	C11 H18 O4	215.127	[M+H]+1	264589	198442	265213	254447	287201	288776	220158	220847	249964	146131	255251	173788	161818	249104	168144	214868	250486	156488
1194	Demeton	C8 H19 O3 P S2	259.059	[M+H]+1	3.43991e+06	3.1846e+06	2.18599e+06	2.17059e+06	1.80131e+06	3.5242e+06	1.89497e+06	3.29189e+06	2.69872e+06	2.50592e+06	1.6127e+06	2.73297e+06	3.05209e+06	3.54456e+06	3.17572e+06	1.95811e+06	3.94737e+06	3.65005e+06
1195	tutin	C15 H18 O6	295.117	[M+H]+1	2.7342e+06	1.78626e+06	2.27712e+06	2.42211e+06	2.04145e+06	4.10356e+06	2.27476e+06	1.67577e+06	1.54377e+06	2.08988e+06	2.56993e+06	2.68649e+06	4.15351e+06	2.19256e+06	1.76244e+06	1.52744e+06	1.94306e+06	1.91525e+06
1196	16-Heptadecyne-1,2,4-triol	C17 H32 O3	283.228	[M-H]-1	610939	539918	825036	375213	411059	1.36788e+06	1.22769e+06	227234	399972	1.23143e+06	395670	1.0989e+06	460053	1.25327e+06	612218	1.1691e+06	518624	396085
1197	Fosfosal	C7 H7 O6 P	219.006	[M+H]+1	2.57953e+06	3.25591e+06	2.77301e+06	2.6561e+06	2.93441e+06	2.78436e+06	2.86719e+06	2.735e+06	2.82401e+06	2.88517e+06	4.47828e+06	3.17638e+06	3.39338e+06	3.49838e+06	3.10227e+06	4.71991e+06	3.08543e+06	2.89328e+06
1198	2-oxo-10-methylthiodecanoic acid	C11 H20 O3 S	233.12	[M+H]+1	169685	133711	158046	155849	167655	163160	197423	185863	196635	189044	192507	179957	215089	222431	200278	212209	219892	191222
1199	NP-006656	C12 H22 O4	213.148	[M+H]+1	588480	1.07812e+06	1.03051e+06	1.22421e+06	1.16466e+06	742952	776350	1.07596e+06	369591	956022	773024	386652	770119	853456	660658	668953	651969	762309
1200	(2R)-1-{[(2-Aminoethoxy)(hydroxy)phosphoryl]oxy}-3-hydroxy-2-propanyl (5Z,8Z,11Z,14Z,17Z)-5,8,11,14,17-icosapentaenoate	C25 H42 N O7 P	498.263	[M-H]-1	1.85798e+06	2.12037e+06	2.83435e+06	1.68213e+06	3.5751e+06	1.31677e+06	717665	986769	694757	803779	1.15617e+06	561430	1.27731e+06	665830	1.21673e+06	973800	972472	1.08785e+06
1201	HO-dPEG8-OH	C16 H34 O9	371.227	[M+H]+1	231482	249818	338368	335618	314966	346274	367069	305468	213390	235077	315911	228638	444949	390764	309211	316673	243444	300763
1202	4,15-Diacetoxy-3-hydroxy-12,13-epoxytrichothec-9-en-8-yl 3-hydroxy-3-methylbutanoate	C24 H34 O10	481.208	[M-H]-1	127576	1.53792e+06	319590	466185	618675	164818	128509	997596	777278	120245	202709	376948	944140	674343	293028	569347	258460	1.0879e+06
1203	Ethyl N-[(2-isopropyl-5-methylcyclohexyl)carbonyl]glycinate	C15 H27 N O3	270.205	[M+H]+1	197459	250907	165211	191275	231885	231878	181929	206339	197443	256712	213663	205577	220664	307641	208679	308215	175137	220906
1204	2-Hexenoylcarnitine	C13 H23 N O4	258.169	[M+H]+1	285047	563549	280218	700836	1.81518e+06	166695	260467	239452	282161	723595	740323	172112	322948	878989	854372	269105	208364	312573
1205	Propoxur	C11 H15 N O3	208.097	[M-H]-1	83286.6	213807	69757.8	103931	237322	116882	211267	109302	145933	127063	185827	134036	73299.7	206900	200980	122960	206856	210134
1206	9-cis-Retinoicacid	C20 H28 O2	301.215	[M+H]+1	271009	307349	299661	426547	318555	381398	645464	1.2966e+06	313005	281437	520174	220197	447686	503350	594332	597257	1.11166e+06	989203
1207	O-Succinyl-L-homoserine	C8 H13 N O6	218.067	[M-H]-1	3.06143e+06	1.49024e+06	1.87359e+06	2.53227e+06	2.01494e+06	2.95286e+06	2.37868e+06	1.32097e+06	2.1203e+06	1.36445e+06	1.24372e+06	1.2604e+06	1.62968e+06	1.5167e+06	2.04044e+06	1.69484e+06	1.84216e+06	2.07305e+06
1208	Celastrol	C29 H38 O4	449.269	[M-H]-1	2.9964e+06	1.99618e+06	1.32223e+06	2.41337e+06	1.70993e+06	4.58101e+06	803838	739112	1.23939e+06	1.23162e+06	886104	1.44511e+06	1.31846e+06	2.33063e+06	1.58924e+06	2.1108e+06	1.59039e+06	849358
1209	Butyl acrylate	C7 H12 O2	129.091	[M+H]+1	150339	165602	215225	162616	161880	681911	196052	147876	186841	178253	146772	740719	96039.8	169198	118487	135728	205748	154579
1210	guaietolin	C11 H16 O4	211.097	[M-H]-1	51624.2	141809	208811	77879.5	71399	97021.9	231943	75877.5	242415	197751	244920	101830	124489	258335	256249	323756	107245	436113
1211	2,3-Octadiene-5,7-diyn-1-ol	C8 H6 O	119.049	[M+H]+1	1.22868e+06	1.62244e+06	1.60533e+06	4.31803e+06	4.56693e+06	1.28279e+06	2.21577e+06	1.75462e+06	3.06493e+06	2.0979e+06	1.01167e+06	3.05239e+06	1.78237e+06	1.86727e+06	2.04453e+06	2.16845e+06	1.71546e+06	1.56778e+06
1212	N-Acetylglutamine	C7 H12 N2 O4	187.072	[M-H]-1	431595	448774	415278	503104	355932	390947	448988	462468	450189	375343	408596	403435	462912	478900	499655	376853	396930	503569
1213	Nadolol	C17 H27 N O4	310.2	[M+H]+1	776766	587176	726358	882655	470963	966543	1.23527e+06	1.11754e+06	1.12504e+06	1.38713e+06	1.78924e+06	1.57808e+06	1.71966e+06	2.20086e+06	2.73566e+06	3.42515e+06	1.72109e+06	1.68164e+06
1214	Bemitradine	C15 H17 N5 O	284.151	[M+H]+1	193806	173053	231363	195869	200928	192830	206987	212633	217247	224513	183787	205809	194207	196457	209796	221081	181762	193050
1215	N-Acetylglycine	C4 H7 N O3	116.034	[M-H]-1	4.52992e+06	3.62896e+06	3.54972e+06	3.93687e+06	3.08276e+06	3.75538e+06	2.47175e+06	2.47583e+06	3.08438e+06	3.26389e+06	2.82221e+06	2.91628e+06	3.15635e+06	3.42556e+06	4.40032e+06	4.01254e+06	3.39697e+06	4.30847e+06
1216	Triphenylphosphine oxide	C18 H15 O P	279.092	[M+H]+1	611580	508813	520620	512345	561611	403453	511535	455763	306959	405207	431839	493469	475414	509664	471145	462225	422705	451816
1217	Probucol	C31 H48 O2 S2	515.305	[M-H]-1	146875	1.46891e+06	243053	569025	399521	155966	247332	1.24835e+06	813417	589598	354895	499886	1.67473e+06	915312	452116	713930	423096	916178
1218	6-methoxy-2-octaprenylhydroquinone	C47 H72 O3	685.557	[M+H]+1	1.81907e+06	1.38578e+06	1.12124e+06	625326	1.59582e+06	1.29823e+06	258505	261048	2.58268e+06	2.08821e+06	1.95373e+06	1.52525e+06	579515	257848	902479	681485	669088	2.76628e+06
1219	Benzyl(2R_3S)-2-methyl-3-hydroxybutanoate	C12 H16 O3	209.117	[M+H]+1	1.14324e+06	1.08023e+06	1.567e+06	1.81751e+06	3.64291e+06	3.35103e+06	3.0858e+06	3.65549e+06	799856	2.31909e+06	711311	3.8456e+06	3.04726e+06	2.9961e+06	1.13924e+06	2.93641e+06	3.38676e+06	615409
1220	Glycidyl Stearate	C21 H40 O3	341.304	[M+H]+1	609215	255244	219470	223030	347994	227341	229500	216351	201940	352813	196467	205932	231849	231831	201239	224754	258722	200704
1221	apronalide	C9 H16 N2 O2	185.128	[M+H]+1	735115	711314	2.10623e+06	693553	674324	649536	823483	716825	517990	821307	1.09479e+06	1.64575e+06	558451	762868	648401	718405	754254	741888
1222	2,3,4'-Trimethoxychalcone	C18 H18 O4	299.128	[M+H]+1	104643	113291	366708	1.17645e+06	117970	1.52495e+06	266500	1.74905e+06	1.21987e+06	949885	140239	107729	4.48565e+06	1.95693e+06	150919	932530	1.2617e+06	156335
1223	DeacetoxycephalosporinC	C14 H19 N3 O6 S	358.106	[M+H]+1	154165	181293	181338	125361	202755	143813	3.06912e+06	3.89041e+06	3.50822e+06	1.88303e+06	3.12746e+06	2.93556e+06	2.29691e+06	2.32687e+06	2.75266e+06	1.3281e+06	1.46379e+06	3.97946e+06
1224	Samandarin	C19 H31 N O2	306.241	[M+H]+1	355737	364637	354069	349995	447788	433151	417703	489130	327804	558527	381114	527375	534132	890244	517647	647446	603619	602264
1225	6α,9-Difluoro-11β-hydroxyprogesterone	C21 H28 F2 O3	367.208	[M+H]+1	544205	449526	478761	427519	468942	311225	334454	511833	464050	501042	292112	254016	394614	357204	414316	355401	529343	440893
1226	Pyridoxamine-5'-phosphate;VitaminB6	C8 H13 N2 O5 P	249.063	[M+H]+1	2.53997e+06	1.96705e+06	2.22916e+06	3.27869e+06	1.86845e+06	2.20752e+06	1.92504e+06	1.94782e+06	3.65466e+06	2.59991e+06	2.41544e+06	2.75052e+06	4.04823e+06	3.32281e+06	3.7886e+06	2.04131e+06	3.49388e+06	2.63512e+06
1227	3,3′,5,7-Tetrahydroxy-2′,2′-dimethyl-3′,4′-dihydro-2′H,4H-2,6′-bichromen-4-one	C20 H18 O7	371.112	[M+H]+1	2.77953e+06	3.02757e+06	4.41233e+06	321260	31129.2	4.09926e+06	34542.1	1.05676e+06	630165	1.29577e+06	2.98757e+06	28787	1.50089e+06	31323.7	396281	439616	30948.7	1.56622e+06
1228	3-Hydroxytridecanoic acid	C13 H26 O3	229.18	[M-H]-1	342725	400357	428397	457846	468045	567189	624001	570792	401085	434390	510128	546290	281813	374004	298354	396262	869653	971456
1229	Precocene II	C13 H16 O3	221.116	[M+H]+1	193972	142398	193458	110825	152798	140833	127008	124962	157797	168873	196332	162663	177558	89354.4	222623	150775	195342	234773
1230	Meptazinol	C15 H23 N O	234.185	[M+H]+1	410500	451067	388195	467670	454537	338437	375305	413809	374097	396125	326865	392297	363870	416744	360697	353129	387476	367460
1231	S-3-oxodecanoyl cysteamine	C12 H23 N O2 S	246.152	[M+H]+1	622156	1.39325e+06	1.1846e+06	1.54113e+06	2.03463e+06	1.49856e+06	1.57391e+06	773524	2.72027e+06	1.21896e+06	1.47682e+06	1.52567e+06	1.74514e+06	1.50369e+06	1.18492e+06	1.7758e+06	1.0343e+06	1.09864e+06
1232	Cetraxatebenzylester	C24 H29 N O4	396.216	[M+H]+1	207775	170964	206142	162070	222545	186975	196538	216692	237755	204367	221827	237972	199296	466235	202252	238623	199016	235226
1233	Thymidine	C10 H14 N2 O5	241.083	[M-H]-1	754102	434781	401272	518263	557509	448249	2.97552e+06	2.56429e+06	2.74099e+06	1.66449e+06	3.0771e+06	2.70713e+06	2.51445e+06	3.08931e+06	2.62569e+06	2.19706e+06	2.45597e+06	2.38374e+06
1234	NP-003024	C12 H14 O5	261.073	[M+H]+1	3.84149e+06	3.63812e+06	2.43758e+06	3.30817e+06	2.54487e+06	3.80582e+06	3.79555e+06	3.00027e+06	2.83377e+06	3.77471e+06	3.91084e+06	3.90739e+06	3.03504e+06	3.73678e+06	3.31783e+06	3.09476e+06	3.97565e+06	3.64668e+06
1235	Pseudopelletierine	C9 H15 N O	154.122	[M+H]+1	2.76801e+06	2.64251e+06	2.87495e+06	2.47118e+06	2.66857e+06	2.85196e+06	2.54561e+06	2.53592e+06	2.54671e+06	2.53407e+06	2.75925e+06	2.6808e+06	2.41742e+06	2.7666e+06	2.30393e+06	2.48932e+06	2.70111e+06	2.28013e+06
1236	cropropamide	C13 H24 N2 O2	241.19	[M+H]+1	252206	305097	334584	334012	322150	296827	245787	321617	309391	275222	350621	325567	293674	301081	308117	319746	326977	370222
1237	Prenalterol	C12 H19 N O3	226.143	[M+H]+1	826802	1.05978e+06	1.63973e+06	666399	841855	663845	2.04596e+06	1.39035e+06	1.6041e+06	438056	2.49793e+06	1.91259e+06	2.93296e+06	2.64505e+06	2.85263e+06	2.95721e+06	2.19775e+06	2.61427e+06
1238	6-Hydroxy-1,2-hexanediyl dioctanoate	C22 H42 O5	387.309	[M+H]+1	179519	304082	236784	263124	154753	119027	227129	195308	153510	449517	179411	123233	116023	121610	379856	142558	106401	200356
1239	N-Acetyl-beta-D-galactosamine	C8 H15 N O6	222.096	[M+H]+1	3.29888e+06	3.13292e+06	4.20574e+06	3.24092e+06	3.39499e+06	3.89706e+06	3.9258e+06	2.34676e+06	2.15266e+06	2.41845e+06	2.96426e+06	2.63732e+06	2.85733e+06	2.76832e+06	2.18608e+06	4.28868e+06	2.42057e+06	3.13277e+06
1240	cuscohygrine	C13 H24 N2 O	225.195	[M+H]+1	2.80394e+06	2.41062e+06	1.8472e+06	2.36341e+06	2.04885e+06	1.84805e+06	1.28581e+06	2.01555e+06	2.01906e+06	2.20903e+06	1.77306e+06	2.12394e+06	1.84721e+06	2.07615e+06	1.83719e+06	1.81287e+06	1.91829e+06	2.1945e+06
1241	1,6-Dihydroxy-8-[(1E)-3-hydroxy-3-methyl-1-buten-1-yl]-3,7-dimethoxy-2-(3-methyl-2-buten-1-yl)-9H-xanthen-9-one	C25 H28 O7	439.176	[M-H]-1	56396.1	39317.7	39872.3	43176.1	91821.3	58410.6	56603.1	39854.6	40913.4	40080.1	54120.6	48631.6	107101	99196.6	113754	180707	153638	90909
1242	Ritalinic acid	C13 H17 N O2	220.133	[M+H]+1	399087	402708	488078	469473	411929	327311	411688	409324	390537	415514	355181	406354	396258	439630	349658	410676	356115	389110
1243	3_4-Dihydroxy-2-butanone4-phosphate	C4 H9 O6 P	185.02	[M+H]+1	3.40985e+06	2.49486e+06	3.38959e+06	3.4093e+06	2.19696e+06	2.21334e+06	2.21832e+06	3.39903e+06	3.25923e+06	3.61065e+06	3.42548e+06	3.35929e+06	3.09473e+06	4.04483e+06	3.11525e+06	2.94711e+06	4.2464e+06	3.61013e+06
1244	19(R)-Hydroxy prostaglandin E1	C20 H34 O6	353.229	[M+H]+1	140123	508346	592406	1.62954e+06	280775	493647	726850	2.84007e+06	517974	2.12505e+06	504652	305630	4.23711e+06	967434	843059	2.15878e+06	858010	265299
1245	N-arachidonoylethanolamine	C22 H37 N O2	348.288	[M+H]+1	173877	146111	126094	148971	158642	188774	143677	135902	132687	199205	188121	138219	188900	138617	256646	242491	59752.8	181208
1246	[FA(6:1)]2-hexenal	C6 H10 O	99.0807	[M+H]+1	2.75894e+06	2.45011e+06	1.4375e+06	1.43472e+06	2.32098e+06	2.68612e+06	1.97989e+06	2.33743e+06	2.36886e+06	1.35278e+06	1.93429e+06	1.83242e+06	1.43313e+06	1.7289e+06	1.91797e+06	1.78111e+06	1.8536e+06	2.00829e+06
1247	Hendecanedioic acid	C11 H20 O4	215.128	[M-H]-1	464822	510758	251844	292955	504250	254298	315867	288077	311496	395924	435105	429462	411563	691493	369587	320048	357916	297127
1248	Phenylpyruvic acid	C9 H8 O3	163.039	[M-H]-1	2.23745e+06	1.91182e+06	1.76588e+06	1.79291e+06	3.02108e+06	3.68368e+06	1.26656e+06	1.63866e+06	1.65397e+06	2.37143e+06	2.15726e+06	1.50591e+06	1.78305e+06	2.98e+06	2.17158e+06	2.30121e+06	1.46032e+06	1.51437e+06
1249	5β-cholanoic acid	C24 H40 O2	359.296	[M-H]-1	203906	426270	808734	484824	957646	559406	1.8522e+06	1.31849e+06	1.7627e+06	2.06588e+06	1.93257e+06	1.59994e+06	2.07641e+06	1.98526e+06	2.10226e+06	2.2789e+06	1.09163e+06	1.04176e+06
1250	BiochaninA-beta-D-glucoside	C22 H22 O10	469.109	[M+Na]+1	689455	566741	524897	559703	736949	553240	644126	735211	881933	724804	686015	720146	652159	747110	665605	541400	655576	769253
1251	Isopentenyladenosine	C15 H21 N5 O4	336.166	[M+H]+1	2.08642e+06	2.98874e+06	1.71704e+06	1.74334e+06	2.59906e+06	2.5051e+06	1.53264e+06	1.13615e+06	1.66632e+06	1.37434e+06	2.55323e+06	1.86422e+06	1.88814e+06	3.14458e+06	2.22901e+06	1.87841e+06	2.75225e+06	2.4965e+06
1252	3, 5-Tetradecadiencarnitine	C21 H37 N O4	368.279	[M+H]+1	103326	455440	249570	287743	101135	261273	241706	304366	224440	425785	322138	229015	478423	510691	502519	1.00584e+06	456031	1.02684e+06
1253	(1S,2R,5S)-2-Isopropyl-5-methylcyclohexyl 3-oxobutanoate	C14 H24 O3	239.165	[M-H]-1	336571	931925	605072	646730	420222	1.2233e+06	733818	478010	1.22785e+06	1.65435e+06	484128	914862	882248	967967	1.0173e+06	1.43341e+06	1.23216e+06	1.64869e+06
1254	4-(5,6-Dihydroxy-6-methyl-1-hepten-2-yl)-1-methyl-1,2-cyclohexanediol	C15 H28 O4	271.191	[M-H]-1	211345	336751	362764	242676	331829	243873	274714	219780	255039	390939	299565	249639	255196	304764	256467	342966	303736	301897
1255	Dethiobiotin	C10 H18 N2 O3	215.138	[M+H]+1	2.26364e+06	2.63079e+06	3.50509e+06	3.35792e+06	2.48727e+06	1.78704e+06	1.49055e+06	1.77207e+06	2.50104e+06	1.1393e+06	2.16255e+06	2.33692e+06	1.92097e+06	1.98562e+06	1.9531e+06	1.89721e+06	1.22703e+06	1.2918e+06
1256	Mannopine	C11 H22 N2 O8	311.146	[M+H]+1	341814	480418	383305	323805	454954	394957	277035	404695	340907	370766	293935	388895	443474	453076	454738	404267	471963	407754
1257	(2S,4E)-2-Amino-5-{N′-[(1Z,2S,3R)-1,2-dihydroxy-3-(1H-indol-3-yl)butylidene]carbamimidamido}-4-pentenoic acid	C18 H23 N5 O4	372.166	[M-H]-1	257570	161224	199177	285221	175267	331931	297997	221755	245054	288170	250061	205249	257055	367206	240102	263305	167583	230229
1258	(2R,3S,4S,5R,6S)-2-(hydroxymethyl)-6-[5-methyl-2-(propan-2-yl)phenoxy]oxane-3,4,5-triol	C16 H24 O6	330.19	[M+H]+1	239217	199886	260746	224317	254166	269948	1.22691e+06	1.22176e+06	2.15944e+06	2.40668e+06	1.82277e+06	1.61112e+06	1.06194e+06	1.61051e+06	1.8005e+06	1.80998e+06	1.35246e+06	910268
1259	Phenylacetaldehyde	C8 H8 O	121.065	[M+H]+1	2.08162e+06	783606	1.40344e+06	2.24763e+06	2.37312e+06	1.30121e+06	2.78011e+06	1.36018e+06	1.97977e+06	1.53564e+06	1.33411e+06	2.28077e+06	1.97613e+06	1.32711e+06	624319	2.06394e+06	1.59865e+06	1.00057e+06
1260	Benzimidazole	C7 H6 N2	119.06	[M+H]+1	1.29984e+06	783606	1.40344e+06	1.24738e+06	1.60287e+06	1.30121e+06	2.78011e+06	1.36018e+06	1.43582e+06	1.0463e+06	1.33411e+06	1.39692e+06	1.97613e+06	733931	614052	2.06394e+06	2.13845e+06	1.00057e+06
1261	UR-144 N-(2-hydroxypentyl) metabolite	C21 H29 N O2	328.226	[M+H]+1	166395	107813	164103	178483	163577	152350	177985	164607	161217	197302	170057	169571	106076	159960	146702	167080	111198	90289.5
1262	methyl 2,5-dimethyl-1H-pyrrole-3-carboxylate	C8 H11 N O2	176.066	[M+H]+1	337102	302254	1.73969e+06	247611	1.48014e+06	880440	1.00147e+06	1.75639e+06	759796	1.99646e+06	1.88648e+06	980949	2.72468e+06	2.91946e+06	3.40424e+06	2.1388e+06	1.70726e+06	1.00373e+06
1263	licoricidin	C26 H32 O5	423.217	[M-H]-1	196984	167385	176374	198114	229745	239424	227020	173666	121273	213624	128043	336910	339934	252383	183315	122521	325558	202580
1264	2'-O-Methyladenosine	C11 H15 N5 O4	282.119	[M+H]+1	3.55486e+06	2.19402e+06	2.34422e+06	1.3173e+06	2.06424e+06	4.08783e+06	2.2468e+06	1.82459e+06	1.89083e+06	1.29211e+06	2.31586e+06	1.37152e+06	2.59005e+06	2.56294e+06	2.92259e+06	1.53493e+06	2.31328e+06	1.83415e+06
1265	Lumiracoxib	C15 H13 Cl F N O2	292.055	[M-H]-1	113996	143750	138520	146906	152247	175869	110455	206191	142687	102460	113793	142371	204962	234998	152922	217801	216580	178186
1266	N-Palmitoyl-L-phenylalanine	C25 H41 N O3	402.301	[M-H]-1	2.63492e+06	2.17692e+06	1.27857e+06	2.31099e+06	1.8214e+06	4.08075e+06	1.10563e+06	800594	1.25418e+06	1.20096e+06	1.38697e+06	2.06586e+06	1.26386e+06	2.94422e+06	1.73533e+06	2.5161e+06	1.7693e+06	1.86812e+06
1267	Cerivastatin	C26 H34 F N O5	460.251	[M+H]+1	46211.9	710537	155753	141361	320421	51434.2	47839.6	463683	446349	202753	142493	233211	728137	293891	392411	349270	239226	1.19172e+06
1268	4-Trimethylammoniobutanal	C7 H15 N O	130.122	[M+H]+1	963624	2.2059e+06	1.89964e+06	1.72051e+06	1.86435e+06	3.11928e+06	3.11095e+06	2.47863e+06	596238	1.2725e+06	3.24306e+06	1.78219e+06	1.20037e+06	1.85845e+06	1.68822e+06	2.8857e+06	1.11765e+06	2.70331e+06
1269	Acetyl-maltose	C14 H24 O12	383.12	[M-H]-1	2.30799e+06	35219.3	714457	45620.1	269847	49119.2	30871.5	4.06507e+06	27930.4	30699.6	31301.1	29017	29270.9	25900.7	31715.4	25800.9	22065.6	33107.7
1270	Chorismate	C10 H10 O6	225.04	[M-H]-1	719363	694011	618444	805008	728999	782821	601281	774699	622070	779421	740002	674735	545700	644329	579406	582958	702952	540046
1271	5,14-Dihydroxy-2,9,26-trimethyl-4,10,22,29-tetraoxo-3,19,23,28-tetraoxaoctacyclo[16.9.1.1~18,27~.0~1,5~.0~2,24~.0~8,17~.0~9,14~.0~21,26~]nonacos-11-en-16-yl acetate	C30 H34 O12	585.199	[M-H]-1	166960	146020	193906	200417	113958	250840	157612	157131	1.27392e+06	1.75196e+06	871789	1.21938e+06	129677	145339	159417	141050	131782	167883
1272	NP-006888	C13 H24 O4	267.158	[M+H]+1	428639	253308	354072	480613	334571	322710	274164	267047	315207	461671	232980	554761	278375	279608	491659	220656	253797	213078
1273	4a-Hydroxy-2-methoxy-7,7,8b-trimethyldecahydrocyclopropa[4,5]indeno[5,6-c]furan-5-yl acetate	C18 H28 O5	323.186	[M-H]-1	164851	149781	232952	225537	205560	202999	148499	149167	177058	189717	160523	180209	98943.2	190806	135126	185854	177004	154043
1274	(2Z)-3,7-Dimethyl-2,6-octadien-1-yl 3-oxobutanoate	C14 H22 O3	237.149	[M-H]-1	123607	198091	239522	193773	185294	138274	170085	207243	211057	230469	285493	186924	318924	192322	393785	234978	198964	272584
1275	Benzyl 2-({[4-(carbamimidamidomethyl)cyclohexyl]carbonyl}oxy)benzoate	C23 H27 N3 O4	410.206	[M+H]+1	99722.1	90084.2	196785	100254	203362	223549	327468	213760	381453	283772	305555	235503	388897	289722	237025	254860	382275	287673
1276	Glycitein	C16 H12 O5	285.075	[M+H]+1	98554.6	580203	132211	324268	248133	100077	526473	2.03134e+06	1.3783e+06	397752	507378	820867	3.47229e+06	1.70946e+06	559490	1.19872e+06	530750	1.52226e+06
1277	Tangeritin	C20 H20 O7	373.127	[M+H]+1	143249	181597	164735	195045	163392	117916	198996	186324	149078	158545	147251	177945	182011	162907	188676	179962	173775	167362
1278	[FAtrihydroxy(18:0)]9_10_13-trihydroxy-11-octadecenoicacid	C18 H34 O5	329.233	[M-H]-1	59962.6	167561	100042	838861	98149	320248	485486	1.63018e+06	243426	974701	336644	236192	1.86498e+06	551406	343660	1.0179e+06	651930	527552
1279	Diethanolamine	C4 H11 N O2	106.086	[M+H]+1	3.77875e+06	3.5903e+06	3.79019e+06	3.55235e+06	3.60519e+06	3.87871e+06	3.50112e+06	3.45974e+06	3.43321e+06	3.33384e+06	3.34802e+06	3.52672e+06	3.43923e+06	3.43079e+06	3.21949e+06	3.34892e+06	3.34205e+06	3.40808e+06
1280	5-Hydroxyindole-3-acetic acid	C10 H9 N O3	192.065	[M+H]+1	1.37834e+06	2.32392e+06	1.35121e+06	3.22646e+06	1.98291e+06	2.00205e+06	539474	2.99865e+06	1.37939e+06	2.19145e+06	973290	3.3764e+06	902488	2.11766e+06	571307	2.33555e+06	1.75713e+06	3.00257e+06
1281	L-Octanoylcarnitine	C15 H29 N O4	288.216	[M+H]+1	195376	250492	378887	267648	280486	508910	708474	730347	757114	1.4835e+06	684569	533838	636068	635217	641820	826008	688169	726291
1282	Volemitol	C7 H16 O7	211.082	[M-H]-1	2.10836e+06	1.73131e+06	2.6567e+06	3.41112e+06	1.72007e+06	4.00474e+06	543518	125773	847799	1.16023e+06	856066	1.78817e+06	598600	824832	1.21624e+06	1.92918e+06	447062	492556
1283	Docosahexaenoyl glycine	C24 H35 N O3	386.268	[M+H]+1	516515	150787	124113	208281	173948	180008	92603	81589.5	199231	305276	84958.9	85239.3	137921	233954	306174	85870	124397	85607.1
1284	(S)-Abscisicacid	C15 H20 O4	265.143	[M+H]+1	223864	199890	236615	114025	214877	243875	232426	232369	245764	243945	201312	256609	196587	195259	176985	197952	223456	252227
1285	N-Palmitoyl-L-tyrosine	C25 H41 N O4	418.296	[M-H]-1	2.64215e+06	1.68202e+06	1.82765e+06	3.69771e+06	1.44942e+06	3.97941e+06	527240	465270	1.06655e+06	880881	522335	885884	788878	1.10626e+06	1.26625e+06	1.13294e+06	1.12219e+06	434197
1286	4-[(2-Isopropyl-5-methylcyclohexyl)oxy]-4-oxobutanoic acid	C14 H24 O4	255.16	[M-H]-1	112196	236881	159109	155207	143993	162407	709662	253360	323439	740297	522779	284804	499681	280859	257144	591648	277734	574086
1287	1-Methylguanine	C6 H7 N5 O	166.072	[M+H]+1	1.2053e+06	1.58926e+06	1.51484e+06	3.06573e+06	2.95669e+06	1.08089e+06	1.79776e+06	417184	1.84033e+06	531253	1.00591e+06	1.81856e+06	1.65064e+06	1.04391e+06	2.48012e+06	689606	961325	544046
1288	[FAhydroxy(20:3)]11_12-dihydroxy-5Z_8Z_14Z-eicosatrienoicacid	C20 H34 O4	339.252	[M+H]+1	742013	1.4284e+06	618869	967161	1.23098e+06	1.23402e+06	624386	751489	1.18602e+06	753834	1.01862e+06	1.22392e+06	2.30775e+06	1.46878e+06	1.34884e+06	263219	1.11799e+06	1.34874e+06
1289	N-Tridecanoylglycine	C15 H29 N O3	272.221	[M+H]+1	364171	434841	337542	309753	346458	405090	333267	292144	266767	319311	236977	292604	339588	299495	273870	271550	221549	224199
1290	2-Ethyl-2-phenylmalonamide	C11 H14 N2 O2	207.112	[M+H]+1	3.91821e+06	2.02617e+06	3.48736e+06	1.72247e+06	3.20212e+06	3.26639e+06	1.36074e+06	992513	1.36337e+06	1.42244e+06	1.60293e+06	1.50884e+06	1.39325e+06	1.71745e+06	1.86451e+06	1.56791e+06	2.08258e+06	861905
1291	(2R)-3-(Palmitoyloxy)-2-{[(9Z)-11-(3-pentyl-2-oxiranyl)-9-undecenoyl]oxy}propyl 2-(trimethylammonio)ethyl phosphate	C42 H80 N O9 P	774.56	[M+H]+1	993757	648967	642803	755045	833836	677795	208802	223270	270098	413989	508676	855762	247747	289204	717027	493437	365698	291501
1292	alpha-D-Xylose1-phosphate	C5 H11 O8 P	229.012	[M-H]-1	3.49953e+06	1.91247e+06	2.26002e+06	2.49014e+06	1.68946e+06	2.04831e+06	2.45625e+06	1.19845e+06	1.20333e+06	1.60248e+06	1.6857e+06	991859	2.37254e+06	1.46223e+06	2.64401e+06	1.26366e+06	1.20985e+06	1.33817e+06
1293	(2R)-1-[(Hydroxy{[(1s,3R)-2,3,4,5,6-pentahydroxycyclohexyl]oxy}phosphoryl)oxy]-3-(stearoyloxy)-2-propanyl (10Z,13Z,16Z,19Z)-10,13,16,19-docosatetraenoate	C49 H87 O13 P	913.582	[M-H]-1	522644	604499	577253	552953	602806	536788	533112	449354	590163	569740	585866	472890	452919	575852	499452	477339	530594	515580
1294	N-[(5-Hydroxy-2-pyridinyl)methyl]-9-pentofuranosyl-9H-purin-6-amine	C16 H18 N6 O5	375.14	[M+H]+1	698918	582141	684473	581228	600205	756510	655299	743016	599686	698799	628404	568410	537355	523588	692766	580236	582792	548714
1295	N-Methylphenylethanolamine	C9 H13 N O	152.107	[M+H]+1	1.41279e+06	1.37554e+06	1.37762e+06	1.36278e+06	1.24713e+06	1.15042e+06	2.21338e+06	1.23597e+06	1.56209e+06	1.24139e+06	1.11307e+06	1.34538e+06	1.02031e+06	1.07957e+06	969535	1.18533e+06	1.09542e+06	1.80584e+06
1296	Gusperimus	C17 H37 N7 O3	388.305	[M+H]+1	503849	701612	165467	1.11192e+06	826931	1.24418e+06	766582	911047	1.00311e+06	1.16245e+06	590545	1.09224e+06	1.35162e+06	1.41668e+06	1.70414e+06	2.73893e+06	1.10012e+06	1.62345e+06
1297	3-(6,7-Dimethoxy-1,3-benzodioxol-5-yl)-2-oxiranecarboxylic acid	C12 H12 O7	267.051	[M-H]-1	185311	147232	180910	213021	217927	184413	168288	186240	182677	226357	185117	174823	191717	156436	186889	171145	140169	157033
1298	Benzaldehyde	C7 H6 O	107.049	[M+H]+1	2.0538e+06	2.44721e+06	2.14175e+06	2.34256e+06	2.77063e+06	1.96378e+06	1.83814e+06	1.90995e+06	2.35951e+06	1.66306e+06	1.9934e+06	2.22947e+06	1.58348e+06	2.11542e+06	1.60937e+06	2.03806e+06	1.69813e+06	1.53712e+06
1299	(1S_3R_4S)-3_4-Dihydroxycyclohexane-1-carboxylate	C7 H12 O4	161.08	[M+H]+1	3.76183e+06	3.51674e+06	3.6995e+06	3.50687e+06	2.66273e+06	3.76497e+06	2.71043e+06	3.69435e+06	3.47882e+06	3.63157e+06	3.62447e+06	3.43598e+06	3.07623e+06	3.05261e+06	2.37986e+06	3.06513e+06	3.17356e+06	2.81405e+06
1300	Corticosterone	C21 H30 O4	347.221	[M+H]+1	213659	397644	292509	180361	368263	177499	1.43408e+06	1.87652e+06	1.86207e+06	1.25698e+06	1.6161e+06	2.78859e+06	2.4677e+06	1.60192e+06	2.07174e+06	1.74171e+06	2.14228e+06	2.36346e+06
1301	Kukoamine A	C28 H42 N4 O6	529.302	[M-H]-1	403359	291992	414810	406661	364493	297659	419877	425103	411272	433637	415949	333970	341167	307277	305808	374682	329746	380162
1302	Norepinephrine(Noradrenaline)	C8 H11 N O3	170.081	[M+H]+1	1.92276e+06	757257	923431	719986	1.00301e+06	1.88179e+06	607333	609709	611061	3.84375e+06	1.63317e+06	603791	405289	516229	564184	612755	569370	633690
1303	Rishitin	C14 H22 O2	221.154	[M-H]-1	1.37233e+06	1.28488e+06	1.01346e+06	1.44422e+06	1.81263e+06	2.10436e+06	1.31574e+06	1.23812e+06	2.38811e+06	3.52888e+06	1.07765e+06	1.60171e+06	1.30736e+06	2.04686e+06	2.03224e+06	2.41574e+06	2.15119e+06	1.91934e+06
1304	N-Benzoyl-4-hydroxyanthranilate	C14 H11 N O4	258.075	[M+H]+1	3.11732e+06	3.38188e+06	2.81519e+06	2.79216e+06	2.99486e+06	2.17775e+06	3.1602e+06	1.75271e+06	1.76341e+06	1.90904e+06	3.42783e+06	2.17236e+06	2.1426e+06	2.86814e+06	2.9561e+06	2.70909e+06	2.89062e+06	2.46255e+06
1305	L6V BUTJ C1	C7 H10 O	111.08	[M+H]+1	994092	963292	1.00676e+06	996144	897523	1.02323e+06	596933	1.00473e+06	941789	1.00424e+06	946937	1.05835e+06	962978	952276	960494	542766	925202	967694
1306	Pyridine	C5 H5 N	80.0498	[M+H]+1	3.2295e+06	3.24905e+06	3.55343e+06	3.83061e+06	3.1848e+06	3.35118e+06	2.27919e+06	2.9616e+06	2.4808e+06	2.96869e+06	2.76456e+06	2.52605e+06	2.50905e+06	2.62549e+06	2.56846e+06	2.42814e+06	2.28492e+06	2.19058e+06
1307	N-(6-Aminohexanoyl)-6-aminohexanoate	C12 H24 N2 O3	245.185	[M+H]+1	905307	1.25929e+06	2.52945e+06	2.60894e+06	1.39099e+06	1.18716e+06	1.84086e+06	3.8293e+06	1.39664e+06	1.32092e+06	1.45203e+06	985345	870228	881193	925960	1.65817e+06	1.0262e+06	2.21115e+06
1308	2-Hydroxy-3-(4-hydroxyphenyl)propenoate	C9 H8 O4	181.049	[M+H]+1	564439	664504	682497	821197	781399	641210	3.8241e+06	554216	766556	791763	784470	651018	903363	725166	897753	666349	775644	830840
1309	NP-022231	C6 H13 N O4	144.066	[M-H]-1	1.46359e+06	2.83905e+06	2.1764e+06	2.57266e+06	3.81995e+06	2.03321e+06	1.1063e+06	1.1038e+06	2.01381e+06	1.43808e+06	1.53352e+06	1.01329e+06	1.41219e+06	1.467e+06	2.11219e+06	1.50929e+06	1.33713e+06	2.00852e+06
1310	glutethimide	C13 H15 N O2	218.117	[M+H]+1	495033	485580	538547	654438	710147	740234	484999	650394	552221	277780	468709	239607	486505	558018	1.74011e+06	584994	593076	403934
1311	Cyclooctatin	C20 H34 O3	321.243	[M-H]-1	871385	512106	747855	1.08274e+06	1.0742e+06	912688	1.45161e+06	2.22087e+06	579911	889819	1.16139e+06	528341	812535	1.05187e+06	1.97216e+06	2.53113e+06	1.50965e+06	3.71171e+06
1312	5-(acetyloxy)-3-(hydroxymethyl)-2-oxo-6-(propan-2-yl)cyclohex-3-en-1-yl 3-methylbutanoate	C17 H26 O6	344.206	[M+H]+1	386840	309780	288989	335222	381555	606290	1.4917e+06	1.18759e+06	1.71737e+06	2.45763e+06	1.29629e+06	1.47729e+06	1.49134e+06	1.65212e+06	1.3737e+06	1.35017e+06	1.72642e+06	1.24264e+06
1313	(+/-)9-HpODE	C18 H32 O4	311.223	[M-H]-1	877168	1.86415e+06	1.1785e+06	1.04589e+06	2.44435e+06	1.23261e+06	908346	1.70152e+06	1.09737e+06	1.49812e+06	926182	759548	1.26464e+06	1.55009e+06	1.03429e+06	976488	1.22704e+06	2.21408e+06
1314	NP-019547	C17 H26 O5	311.184	[M+H]+1	64681.3	248820	285942	181973	216207	120618	151073	187599	268445	141795	307764	238346	339139	149493	175877	274534	89725.9	146503
1315	Fesoterodine	C26 H37 N O3	412.284	[M+H]+1	71164.6	1.08494e+06	170661	455184	463057	78887.5	101101	715641	611217	262442	267694	371264	672721	418302	438837	422537	261329	1.00583e+06
1316	Valylvaline	C10 H20 N2 O3	217.154	[M+H]+1	1.8108e+06	1.69459e+06	2.25214e+06	1.2073e+06	1.75861e+06	1.55814e+06	1.60449e+06	1.02467e+06	1.9372e+06	1.00124e+06	1.6029e+06	1.46399e+06	1.47848e+06	1.54099e+06	1.29909e+06	1.38977e+06	1.4084e+06	1.42088e+06
1317	Nitrosoguvacoline	C7 H10 N2 O3	171.076	[M+H]+1	678060	1.80536e+06	638345	673848	1.4756e+06	561377	2.43709e+06	2.53084e+06	2.57078e+06	891967	2.69233e+06	2.16217e+06	3.76503e+06	3.47102e+06	3.47833e+06	1.44672e+06	2.47089e+06	2.70375e+06
1318	Hordenine	C10 H15 N O	166.122	[M+H]+1	979757	1.82582e+06	840458	1.51634e+06	704008	1.2044e+06	846481	606469	895963	1.59946e+06	804950	1.84403e+06	1.94144e+06	697152	934344	1.65457e+06	803211	709406
1319	Asparagine	C4 H8 N2 O3	133.06	[M+H]+1	2.23848e+06	1.77096e+06	3.24474e+06	3.72958e+06	1.57137e+06	2.90434e+06	1.22926e+06	1.84546e+06	2.40142e+06	1.62365e+06	1.59827e+06	1.98407e+06	1.64738e+06	1.27662e+06	1.35373e+06	1.01327e+06	1.00405e+06	1.04667e+06
1320	Glycerophosphoglycerol	C6 H15 O8 P	245.043	[M-H]-1	2.52649e+06	2.35928e+06	3.312e+06	2.6157e+06	2.24838e+06	2.04622e+06	1.09148e+06	1.68465e+06	1.25283e+06	1.00962e+06	1.33311e+06	1.33821e+06	992145	1.41468e+06	1.08057e+06	1.05747e+06	1.70108e+06	1.40477e+06
1321	Docosatrienoic Acid	C22 H38 O2	333.28	[M-H]-1	818863	1.09967e+06	1.19116e+06	961521	1.44219e+06	355693	1.68938e+06	1.15462e+06	1.02962e+06	1.46221e+06	1.22184e+06	1.05036e+06	1.71067e+06	1.35129e+06	1.26777e+06	1.41213e+06	1.06532e+06	885400
1322	15S-hydroxyeicosatrienoic acid	C20 H34 O3	321.243	[M-H]-1	616449	325598	535948	486999	1.05564e+06	594714	781120	1.12985e+06	298012	474750	631944	528341	406195	541087	793748	2.53113e+06	1.24486e+06	3.71171e+06
1323	Drostanolone propionate	C23 H36 O3	361.272	[M+H]+1	194461	255853	190418	177558	241761	199852	214392	181262	181872	216128	186503	195401	192127	201257	171576	199903	166074	191177
1324	metharbital	C9 H14 N2 O3	199.107	[M+H]+1	876788	421016	1.08856e+06	477548	1.52254e+06	951755	3.00892e+06	1.27377e+06	656195	2.23918e+06	1.34171e+06	587187	984316	989188	858393	1.73107e+06	969631	914065
1325	Penbutolol	C18 H29 N O2	292.226	[M+H]+1	181167	362043	481012	375812	263904	221690	190292	517967	368850	336814	518011	190256	369010	784305	308683	738715	262928	417158
1326	1-Naphthylacetylspermine	C22 H34 N4 O	369.265	[M-H]-1	2.61397e+06	2.90191e+06	2.56027e+06	3.05389e+06	2.66381e+06	2.34573e+06	2.11009e+06	1.99706e+06	3.40504e+06	2.85352e+06	2.79476e+06	2.03541e+06	2.24605e+06	2.39419e+06	2.86784e+06	2.92485e+06	2.5808e+06	2.14419e+06
1327	PPG n6	C18 H38 O7	367.268	[M+H]+1	408936	561475	582392	470965	788070	184824	227312	256658	335804	284400	212534	264601	485275	356232	160748	495594	286715	550106
1328	4,4-Difluoropregn-5-ene-3,20-dione	C21 H28 F2 O2	351.215	[M+H]+1	69093.6	727545	1.04275e+06	342926	280775	656560	437411	2.84007e+06	517974	415136	496621	323922	3.67135e+06	967434	652504	1.64561e+06	896735	866164
1329	1,5-Naphthalenediamine	C10 H10 N2	159.091	[M+H]+1	2.52888e+06	2.41013e+06	2.87311e+06	2.80991e+06	3.63639e+06	2.47429e+06	2.23159e+06	2.13354e+06	2.73336e+06	1.85724e+06	2.47351e+06	2.0169e+06	1.95188e+06	2.51677e+06	2.00928e+06	2.36287e+06	2.06542e+06	1.75084e+06
1330	medorinone	C9 H8 N2 O	161.071	[M+H]+1	308329	1.18026e+06	2.02804e+06	2.33012e+06	2.17125e+06	1.92093e+06	2.35998e+06	2.47068e+06	2.35183e+06	2.30121e+06	2.27801e+06	2.22965e+06	1.0587e+06	2.5454e+06	2.54701e+06	1.55967e+06	2.76203e+06	2.18962e+06
1331	Hercynine	C9 H16 N3 O2	199.131	[M+H]+1	1.14263e+06	685870	372346	571600	928402	2.7068e+06	903764	333453	489921	890210	336712	614851	471914	541428	510605	508033	410160	554230
1332	Moxisylyte	C16 H25 N O3	280.19	[M+H]+1	135480	198145	136296	192177	107710	147358	170021	205783	162170	207801	145939	166581	154431	134801	127909	158775	229853	139185
1333	D-Pipecolicacid	C6 H11 N O2	130.086	[M+H]+1	622604	891585	2.17377e+06	1.75114e+06	529819	795394	417909	1.7622e+06	838634	1.92083e+06	760706	1.66453e+06	1.71501e+06	335788	1.64226e+06	1.30141e+06	1.48685e+06	1.74952e+06
1334	Fenipentol	C11 H16 O	165.127	[M+H]+1	309836	208970	397474	427890	323456	389296	327399	431266	249141	372019	276426	209402	412222	383174	392195	445937	276815	371483
1335	D-Erythritol4-phosphate	C4 H11 O7 P	203.031	[M+H]+1	2.99149e+06	2.717e+06	1.29303e+06	3.15683e+06	2.30346e+06	3.13338e+06	3.23671e+06	2.53378e+06	2.95342e+06	2.38588e+06	2.01738e+06	1.82408e+06	2.74286e+06	3.00889e+06	3.00333e+06	2.8465e+06	2.68962e+06	2.45492e+06
1336	Lyso-PAF C-18	C26 H56 N O6 P	510.39	[M+H]+1	540051	1.78767e+06	1.12297e+06	1.08912e+06	1.08555e+06	1.48836e+06	601832	928958	1.45963e+06	2.15691e+06	2.41276e+06	781130	1.21697e+06	1.61777e+06	2.1377e+06	786274	1.72893e+06	1.32497e+06
1337	N-Acetyl vitamin K5	C13 H13 N O2	216.101	[M+H]+1	358090	295582	300718	321429	294455	315812	361889	352550	325136	320088	368735	264325	300277	254877	300752	284754	262607	289464
1338	3-hydroxydodecanoylcarnitine	C19 H37 N O5	360.273	[M+H]+1	409136	397944	328205	981129	741527	1.08374e+06	567839	725811	747564	939173	777140	1.19319e+06	1.04045e+06	2.23516e+06	2.10267e+06	2.77689e+06	1.65916e+06	1.30738e+06
1339	4-Imino-1-(β-D-ribofuranosyl)-1,4-dihydro-3-pyridinecarboxylic acid	C11 H14 N2 O6	271.092	[M+H]+1	1.48416e+06	1.11954e+06	1.76638e+06	2.1563e+06	1.56697e+06	1.93451e+06	1.48098e+06	1.62013e+06	1.35328e+06	2.40452e+06	1.36291e+06	1.24262e+06	1.23528e+06	1.67121e+06	1.81937e+06	2.78755e+06	1.43292e+06	861886
1340	4-Piperidinecarboxamide	C6 H12 N2 O	129.102	[M+H]+1	2.15316e+06	3.47992e+06	3.29113e+06	3.21094e+06	2.91249e+06	2.39673e+06	2.55784e+06	2.43643e+06	2.45214e+06	1.43079e+06	2.49889e+06	2.79227e+06	2.02003e+06	2.33568e+06	1.92212e+06	2.42969e+06	1.66387e+06	2.03539e+06
1341	5-[5-hydroxy-3-(hydroxymethyl)pentyl]-8a-(hydroxymethyl)-5,6-dimethyl-3,4,4a,5,6,7,8,8a-octahydronaphthalene-1-carboxylic acid	C20 H34 O5	355.247	[M+H]+1	1.20893e+06	1.7701e+06	1.48527e+06	2.37987e+06	2.12318e+06	1.72063e+06	1.08285e+06	1.98706e+06	1.61151e+06	529967	1.10682e+06	1.91004e+06	1.31038e+06	1.90289e+06	1.36099e+06	1.60314e+06	1.26595e+06	1.2193e+06
1342	2-amino-2,3,7-trideoxy-D-lyxo-hept-6-ulosonic acid	C7 H13 N O5	190.071	[M-H]-1	1.31491e+06	1.16906e+06	1.01945e+06	395350	1.07168e+06	1.56561e+06	1.47631e+06	1.11742e+06	1.33025e+06	1.06681e+06	1.2179e+06	1.6204e+06	918373	1.02551e+06	717411	1.0057e+06	969396	765754
1343	Daidzein	C15 H10 O4	255.064	[M+H]+1	102001	569122	180892	298612	266053	108986	625651	2.22606e+06	1.74701e+06	607239	581358	984359	1.77464e+06	1.26713e+06	718925	2.38847e+06	728871	2.01988e+06
1344	Butenylcarnitine	C11 H19 N O4	230.138	[M+H]+1	210933	345950	241148	367510	322335	614469	366235	430395	213393	425613	489640	304564	422903	527470	444156	574528	289148	459587
1345	2-Cyclohexyl-4,6-dinitrophenol	C12 H14 N2 O5	267.097	[M+H]+1	559034	1.48124e+06	1.17341e+06	1.44142e+06	3.02066e+06	69682.9	2.31564e+06	1.06387e+06	3.13243e+06	498537	858780	1.19131e+06	1.55651e+06	2.12102e+06	836275	647130	1.42475e+06	1.52615e+06
1346	nevirapine	C15 H14 N4 O	267.124	[M+H]+1	215037	185015	211399	198945	197117	218021	223215	212052	218043	265204	242451	235147	224162	199631	260817	514186	204422	255645
1347	(R)-Pantolactone	C6 H10 O3	131.07	[M+H]+1	1.77046e+06	1.77318e+06	765663	1.57622e+06	1.68363e+06	2.9529e+06	902683	2.48793e+06	1.541e+06	1.04688e+06	1.4104e+06	1.74241e+06	1.30738e+06	762804	950881	1.65178e+06	699139	915864
1348	(6S)-6-[(1S,2R)-1,2-dihydroxypentyl]-4-methoxy-5,6-dihydro-2H-pyran-2-one	C11 H18 O5	248.148	[M+H]+1	93369.3	97481.5	208658	126208	454831	344441	441335	556886	157746	358700	90413.2	221316	101018	89101.8	130164	526827	77926.8	101299
1349	O-(4,8-dimethylnonanoyl)carnitine	C18 H35 N O4	330.263	[M+H]+1	127000	102586	109955	155267	358174	141524	117400	220381	108575	703186	144901	272351	100207	446632	133937	656389	114262	147901
1350	Salvianolic acid D	C20 H18 O10	417.083	[M-H]-1	344599	224564	316987	280409	325417	247839	274674	293349	289310	324467	245679	279161	269379	286945	268488	241945	245008	244612
1351	Prednisolone	C21 H28 O5	359.187	[M-H]-1	27460.8	76080	31633	45476.3	42822.6	32153.5	479950	2.34098e+06	1.9352e+06	846380	927598	1.68627e+06	1.68241e+06	1.62657e+06	910048	665544	2.16722e+06	1.83253e+06
1352	N-(3-Oxododecanoyl)homoserinelactone	C16 H27 N O4	298.2	[M+H]+1	115933	160357	115075	128547	165836	124787	86197.3	146325	125262	118912	103663	116695	201708	189130	246161	123432	126909	195905
1353	Bardoxolone methyl	C32 H43 N O4	528.307	[M+Na]+1	3.38481e+06	2.21569e+06	1.98281e+06	3.50024e+06	3.5604e+06	3.02446e+06	1.41102e+06	1.34933e+06	807815	913665	1.82698e+06	826866	2.4249e+06	1.86164e+06	2.49859e+06	1.32628e+06	1.1231e+06	1.19936e+06
1354	N-Acetyl-L-glutamate5-semialdehyde	C7 H11 N O4	174.076	[M+H]+1	3.16445e+06	855028	906683	852195	1.60813e+06	709234	792105	905055	1.56329e+06	1.30755e+06	757441	777050	628800	1.61322e+06	1.14286e+06	1.68848e+06	1.53171e+06	636735
1355	amfetaminil	C17 H18 N2	251.153	[M+H]+1	1.31728e+06	1.22977e+06	998682	1.60219e+06	820197	1.19425e+06	1.39289e+06	2.91919e+06	1.40275e+06	1.28773e+06	1.48967e+06	1.18156e+06	971077	974056	1.82636e+06	1.89148e+06	1.05824e+06	1.31998e+06
1356	S-(Hydroxyphenylacetothiohydroximoyl)-L-cysteine	C11 H14 N2 O4 S	271.074	[M+H]+1	1.75865e+06	1.09381e+06	1.5181e+06	1.26688e+06	3.55074e+06	712738	541584	183403	698006	268222	462216	1.01621e+06	223394	631907	321189	404296	538144	252921
1357	(9S_10S)-9_10-Dihydroxyoctadecanoate	C18 H36 O4	315.254	[M-H]-1	509391	847837	554006	652204	844525	810841	425033	396493	562296	499549	361539	440601	572497	390425	582221	558662	451986	432708
1358	Ala-Pro(Alanyl-Proline)	C8 H14 N2 O3	187.107	[M+H]+1	660358	758580	2.22319e+06	668407	803004	987129	1.24319e+06	488228	1.9249e+06	538792	646487	1.04658e+06	613987	1.41651e+06	678265	538721	1.15979e+06	694850
1359	O-nonanoylcarnitine	C16 H31 N O4	302.232	[M+H]+1	169683	394314	248616	317288	386368	172133	368128	504218	424103	607910	348284	260602	732571	523796	553610	372137	427040	489001
1360	(2R)-1-{[(2-Aminoethoxy)(hydroxy)phosphoryl]oxy}-3-hydroxy-2-propanyl (13Z)-13-docosenoate	C27 H54 N O7 P	536.37	[M+H]+1	1.59001e+06	1.68379e+06	2.2959e+06	1.70582e+06	3.54226e+06	826351	413431	584954	671496	581334	957233	351156	714828	429821	806997	389870	706110	477672
1361	3-Hydroxy-cis-5-tetradecenoylcarnitine	C21 H39 N O5	386.289	[M+H]+1	155430	113775	129302	261665	106348	265298	240117	393892	349261	530611	532018	355359	708141	379052	275379	860930	297420	670612
1362	7-[(3,3-Dimethyl-2-oxiranyl)carbonyl]-3,9-dihydroxy-8-methoxy-1,6-dimethyl-11-oxo-11H-dibenzo[b,e][1,4]dioxepine-4-carbaldehyde	C22 H20 O9	429.116	[M+H]+1	195675	223515	180001	191501	221033	168250	177292	168009	191905	158889	147273	181546	184668	183664	180889	159495	141844	165778
1363	L-Carnitinamide	C7 H16 N2 O2	161.128	[M+H]+1	1.76489e+06	834893	464281	2.40871e+06	777490	1.96174e+06	1.60534e+06	2.3752e+06	1.00328e+06	2.05218e+06	1.22425e+06	2.73512e+06	2.90908e+06	1.49876e+06	2.27769e+06	1.98165e+06	1.76644e+06	3.49786e+06
1364	Neopterin	C9 H11 N5 O4	252.073	[M-H]-1	291869	460633	415528	477162	1.00449e+06	489584	277527	427729	255529	417303	403137	331039	259422	491661	302983	438764	403260	308670
1365	PEG Monolaurate n7	C26 H52 O9	526.393	[M+H]+1	402912	560243	403201	232132	316785	238570	451420	361433	336016	292698	350359	312600	360637	301540	649409	577737	282520	375485
1366	3-Hydroxy-5, 8-tetradecadiencarnitine	C21 H37 N O5	384.273	[M+H]+1	209910	232506	102062	343396	126057	426996	394417	675199	325369	380852	370857	420774	736726	531563	583779	1.75996e+06	710054	1.30601e+06
1367	D-(+)-Arabitol	C5 H12 O5	175.057	[M+Na]+1	1.54256e+06	925154	916843	768296	1.36661e+06	3.46907e+06	516357	444416	416687	376990	273737	582619	350955	319969	269455	554744	393067	236428
1368	4-Phenylpyridine	C11 H9 N	156.08	[M+H]+1	189986	184611	140736	190822	129610	200181	184043	200030	208874	202149	219052	200689	257422	179340	200586	161593	181923	201145
1369	Epinephrine(OrL-Adrenaline)	C9 H13 N O3	184.096	[M+H]+1	2.63157e+06	2.04082e+06	2.41196e+06	3.16845e+06	2.74265e+06	2.80714e+06	2.66749e+06	2.40407e+06	2.49671e+06	2.25925e+06	2.35477e+06	2.29274e+06	1.76793e+06	2.29621e+06	2.1408e+06	2.55134e+06	2.55714e+06	1.95617e+06
1370	L-Homocitrulline	C7 H15 N3 O3	190.118	[M+H]+1	532598	748110	853465	674742	606148	520453	2.86878e+06	2.83196e+06	1.30015e+06	784989	3.33499e+06	1.41176e+06	1.93062e+06	2.13705e+06	2.57368e+06	3.11749e+06	2.09865e+06	1.63417e+06
1371	n-Pentyl isopentyl phthalate	C18 H26 O4	285.205	[M+H]+1	106474	165773	112460	136851	73566.4	116772	67037.6	95613.9	121057	164793	60594.7	111270	164525	138707	101249	98337.1	74763	179058
1372	3-Hydroxysebacic acid	C10 H18 O5	217.108	[M-H]-1	448700	347932	301028	458097	364457	384380	770262	583407	623732	505842	660408	301760	399532	554304	427481	429984	142174	540942
1373	(±)8-HEPE	C20 H30 O3	317.212	[M-H]-1	798789	725430	974748	2.54721e+06	1.15333e+06	1.18952e+06	1.57703e+06	2.43232e+06	730492	1.0833e+06	1.87794e+06	658224	1.32395e+06	1.65626e+06	1.31133e+06	1.82135e+06	2.94088e+06	3.08457e+06
1374	Gentamicin A sulfate	C18 H36 N4 O10	467.235	[M-H]-1	171546	183705	218998	164491	224696	508274	203742	173534	241920	341226	502894	256388	245076	174558	230640	241366	239610	206420
1375	Uridine 5'-diphosphogalactose	C15 H24 N2 O17 P2	565.048	[M-H]-1	1.05546e+06	355129	1.00092e+06	542428	249586	355072	894070	294750	813951	315751	1.13741e+06	255213	1.57874e+06	416781	3.4248e+06	227978	467187	391023
1376	cis-Aconiticacid	C6 H6 O6	175.023	[M+H]+1	221148	336738	154960	269686	579986	354618	2.45563e+06	235307	2.75828e+06	216142	405251	553093	335335	3.24331e+06	321967	387358	2.98577e+06	409587
1377	Nitrosoheptamethyleneimine	C7 H14 N2 O	143.118	[M+H]+1	1.58844e+06	1.99095e+06	1.55655e+06	1.93439e+06	1.81409e+06	1.8856e+06	2.2076e+06	3.04479e+06	1.66221e+06	799363	1.6921e+06	1.26657e+06	2.30336e+06	3.0444e+06	932029	2.51077e+06	781091	3.41308e+06
1378	Benzonatate	C30 H53 N O11	604.367	[M+H]+1	97737.2	78557.1	78740.4	81653.7	87838.4	116405	81501.2	144786	114094	96354.2	126040	75111.8	149352	188465	95968.6	82308	96894.7	92025.6
1379	Triethanolamine	C6 H15 N O3	150.112	[M+H]+1	3.05178e+06	3.00025e+06	3.10315e+06	2.87079e+06	2.83199e+06	3.05919e+06	2.97438e+06	2.9926e+06	3.15155e+06	2.96719e+06	2.96417e+06	3.07214e+06	3.0012e+06	3.11307e+06	3.06803e+06	3.15889e+06	3.14486e+06	2.99595e+06
1380	2-Amino-9,10-epoxy-8-oxodecanoic acid	C10 H17 N O4	216.123	[M+H]+1	910745	1.72273e+06	1.0283e+06	1.05871e+06	1.88892e+06	1.48087e+06	1.32725e+06	1.79381e+06	1.24975e+06	1.02059e+06	1.2015e+06	1.43616e+06	1.38915e+06	1.41123e+06	1.23398e+06	1.69235e+06	910642	1.75816e+06
1381	(±)-Albuterol	C13 H21 N O3	240.159	[M+H]+1	519528	544535	396765	244806	497401	368466	461707	460542	517133	323095	590065	298175	543362	535741	483308	464929	415318	593927
1382	3E-octenoic acid	C8 H14 O2	143.106	[M+H]+1	2.10279e+06	2.12894e+06	380281	2.0708e+06	1.97731e+06	1.95277e+06	2.13632e+06	1.9628e+06	2.11185e+06	2.27541e+06	2.17135e+06	2.00616e+06	2.08955e+06	2.0589e+06	2.00446e+06	1.97078e+06	1.79543e+06	1.9586e+06
1383	DMACA Reagent	C11 H13 N O	176.106	[M+H]+1	1.59746e+06	1.19019e+06	1.069e+06	1.1068e+06	1.22687e+06	2.54515e+06	1.21091e+06	1.00935e+06	876903	935983	1.41225e+06	1.23042e+06	2.42902e+06	1.13404e+06	922303	1.01996e+06	1.44971e+06	881849
1384	Sarcostin	C21 H34 O6	381.228	[M-H]-1	11576.4	53842.1	28760.4	33174.4	24164.3	22586.9	286000	1.37502e+06	814288	595255	376786	568050	2.12789e+06	1.02996e+06	625260	748313	669571	1.28557e+06
1385	[FA(20:4)]5Z_8Z_11Z_14Z-eicosatetraenoicacid	C20 H32 O2	303.233	[M-H]-1	1.00439e+06	1.61086e+06	1.99277e+06	2.92624e+06	2.38035e+06	3.27038e+06	2.20492e+06	717115	1.27257e+06	2.15954e+06	2.61761e+06	604830	2.91649e+06	2.16622e+06	2.6523e+06	1.1838e+06	1.11031e+06	2.59001e+06
1386	2-(Dimethylamino)-5,6-dimethylpyrimidin-4-ol	C8 H13 N3 O	168.113	[M+H]+1	1.73163e+06	2.76537e+06	2.53457e+06	2.19525e+06	2.0264e+06	2.72325e+06	2.19128e+06	2.10565e+06	2.52845e+06	2.53329e+06	1.28699e+06	1.66363e+06	2.29325e+06	1.4872e+06	2.10207e+06	1.72404e+06	1.846e+06	2.12461e+06
1387	DL-4-Hydroxyphenyllactic acid	C9 H10 O4	181.05	[M-H]-1	918875	1.42609e+06	2.29282e+06	1.73942e+06	3.34837e+06	1.1019e+06	1.42201e+06	1.22946e+06	765865	1.20982e+06	1.58737e+06	1.25634e+06	1.20777e+06	1.35947e+06	874609	1.17175e+06	903405	2.18838e+06
1388	Estriol 17-sulfate	C18 H24 O6 S	367.119	[M-H]-1	725857	2.94469e+06	2.85923e+06	1.91658e+06	3.34537e+06	1.48716e+06	745850	3.19465e+06	2.36395e+06	2.97638e+06	2.86388e+06	1.94094e+06	668243	2.49846e+06	3.18466e+06	851918	1.29032e+06	2.73404e+06
1389	3alpha_7alpha_12alpha-Trihydroxy-5beta-cholestanoate	C27 H46 O5	449.327	[M-H]-1	72165.6	231756	71689.3	128626	143092	93064.1	162750	188327	421277	505261	205633	354733	1.28554e+06	180077	95920.2	543069	187121	290186
1390	[FAhydroxy(4:0)]N-(3S-hydroxy-butanoyl)-homoserinelactone	C8 H13 N O4	188.091	[M+H]+1	981520	883729	1.13295e+06	965542	829847	958602	260714	785183	258519	466873	1.4413e+06	791135	799229	388700	945493	900234	624594	964974
1391	N-myristoylsphingosine-1-phosphocholine	C37 H75 N2 O6 P	675.542	[M+H]+1	176587	146013	245852	181155	209651	206904	136961	171174	268174	205248	2.37306e+06	593098	285640	321555	911540	607388	2.75971e+06	1.22665e+06
1392	C.I. Basic Orange 2	C12 H12 N4	213.113	[M+H]+1	182096	170270	154082	3.30577e+06	201328	393389	105378	220892	157647	241322	1.28183e+06	165917	84154.8	128204	165143	420329	120156	103994
1393	spectinomycin	C14 H24 N2 O7	333.166	[M+H]+1	303860	281328	294712	271248	269836	226769	255144	301686	279867	250929	229178	247330	253051	208865	227603	247320	268373	428432
1394	N,N-Diethylethanolamine	C6 H15 N O	118.123	[M+H]+1	2.91287e+06	3.04483e+06	2.99336e+06	2.31211e+06	2.88654e+06	2.63326e+06	2.69012e+06	2.9755e+06	2.71571e+06	2.56917e+06	2.67166e+06	2.42353e+06	2.32626e+06	2.52469e+06	2.35184e+06	2.60889e+06	2.55656e+06	2.25851e+06
1395	Clavamycin F	C15 H24 N4 O7	371.156	[M-H]-1	119636	164555	148167	296062	123610	226746	134651	224825	174049	310549	106009	497738	389145	320052	121248	114447	444933	120821
1396	Tocainide	C11 H16 N2 O	193.133	[M+H]+1	562322	589551	802448	633477	665970	769761	701570	884130	742197	689673	691000	786267	813414	670111	649632	584297	788866	618421
1397	(2R,5R)-2-Benzyl-5-(hydroxymethyl)-2,5-dihydro-2,3,5,6-pyrazinetetrol	C12 H14 N2 O5	267.097	[M+H]+1	1.15709e+06	1.48124e+06	1.77734e+06	1.44142e+06	3.07795e+06	69682.9	2.31564e+06	1.68229e+06	3.20124e+06	993026	1.02745e+06	1.11293e+06	1.55651e+06	2.12102e+06	836275	647130	1.42475e+06	1.52615e+06
1398	diethylmaleate	C8 H12 O4	173.081	[M+H]+1	292670	302264	143269	340892	520439	1.15599e+06	269682	265280	193038	209138	105799	246663	471616	101733	140635	450467	261336	338347
1399	1-Stearoylglycerol	C21 H42 O4	359.314	[M+H]+1	127170	161780	140141	138914	124170	218840	268990	414349	231073	374834	133136	144639	133930	119383	120166	128588	136295	127841
1400	zinniol	C15 H22 O4	267.158	[M+H]+1	284921	276957	242465	275035	167341	144285	150617	276138	295731	276637	325624	263331	271718	227715	146867	223138	281433	254965
1401	Phthalic acid	C8 H6 O4	165.018	[M-H]-1	2.74985e+06	2.52663e+06	2.99642e+06	2.60024e+06	2.74854e+06	2.53917e+06	2.46678e+06	2.32976e+06	2.52055e+06	2.53614e+06	2.49595e+06	2.43806e+06	2.43252e+06	2.5634e+06	1.98936e+06	2.56395e+06	2.5735e+06	2.1156e+06
1402	3-[(3-Hydroxydecanoyl)oxy]-4-(trimethylammonio)butanoate	C17 H33 N O5	332.242	[M+H]+1	375418	476034	370655	1.73451e+06	923262	1.20735e+06	1.14702e+06	910676	1.3823e+06	2.21629e+06	1.00748e+06	1.26865e+06	841253	1.26165e+06	1.82663e+06	2.08871e+06	1.94441e+06	1.78854e+06
1403	Guanosine	C10 H13 N5 O5	284.098	[M+H]+1	3.15537e+06	2.16764e+06	2.21893e+06	2.6521e+06	2.38569e+06	2.88312e+06	1.85714e+06	1.50989e+06	1.43811e+06	1.3603e+06	1.79537e+06	1.58104e+06	1.63469e+06	1.90386e+06	2.24174e+06	1.61083e+06	1.49242e+06	1.28706e+06
1404	(2R)-1-{[(2-Aminoethoxy)(hydroxy)phosphoryl]oxy}-3-hydroxy-2-propanyl (7Z,10Z,13Z,16Z)-7,10,13,16-docosatetraenoate	C27 H48 N O7 P	528.309	[M-H]-1	1.15341e+06	1.0475e+06	2.30025e+06	2.15328e+06	3.15436e+06	770730	1.15819e+06	688589	753888	441005	798601	422742	416666	320981	374807	361783	359861	531714
1405	CuracinA	C23 H35 N O S	374.253	[M+H]+1	274809	243076	275748	180771	294147	135886	1.20096e+06	1.0005e+06	1.24101e+06	1.2676e+06	1.28968e+06	1.67213e+06	1.87417e+06	1.88598e+06	1.52326e+06	1.49513e+06	1.15855e+06	1.13172e+06
1406	(4S,6S)-N-[2-(Dimethylamino)ethyl]-6-isobutyl-1-(2-pyridinylmethyl)-3,4,5,6-tetrahydro-1H-azepino[5,4,3-cd]indole-4-carboxamide	C26 H35 N5 O	468.26	[M-H]-1	800346	3.05919e+06	826276	1.7032e+06	1.61189e+06	354429	147298	445707	576017	366043	319220	540421	344240	410442	860675	1.04984e+06	247925	846413
1407	Quinalphos	C12 H15 N2 O3 P S	297.047	[M-H]-1	71925.1	77518.3	130947	76865.7	158240	102633	101663	120800	198441	118341	172321	121282	129948	55630.5	162096	202680	159167	232048
1408	(3Z,6E)-N-Hydroxy-2,4,4,7-tetramethyl-6,8-nonadien-3-imine	C13 H23 N O	210.185	[M+H]+1	168597	166814	185774	175317	171258	134871	195119	174497	171966	187058	253333	144766	152243	145617	179465	152813	180584	151655
1409	3-Indoxyl sulphate	C8 H7 N O4 S	212.002	[M-H]-1	826507	931448	952945	1.14233e+06	1.06909e+06	862843	697045	1.04281e+06	398604	403068	907897	330023	643668	1.09199e+06	860992	901080	443697	815925
1410	Simazine	C7 H12 Cl N5	202.086	[M+H]+1	1.74644e+06	1.39162e+06	1.98165e+06	3.10232e+06	1.04602e+06	1.1753e+06	1.22775e+06	1.07474e+06	807883	698168	720133	513750	683195	659468	646904	694345	711744	592157
1411	2,4-Dimethoxy-6-[(8Z,11Z)-8,11,14-pentadecatrien-1-yl]phenol	C23 H34 O3	359.257	[M+H]+1	940852	1.31332e+06	977548	687671	687164	590742	382377	489247	274945	347789	248056	126611	318461	450160	421290	390239	303090	231459
1412	Purine	C5 H4 N4	121.051	[M+H]+1	1.94912e+06	1.9156e+06	1.41814e+06	1.26556e+06	1.6086e+06	2.24516e+06	1.48207e+06	1.00867e+06	1.46877e+06	1.22916e+06	1.96711e+06	1.65943e+06	1.0702e+06	1.67938e+06	2.20739e+06	1.19773e+06	1.91517e+06	1.24384e+06
1413	acibenzolar-S-methyl	C8 H6 N2 O S2	208.985	[M-H]-1	161515	451266	183165	668121	182075	407298	757193	374046	1.18933e+06	1.56049e+06	667536	1.13404e+06	1.2779e+06	697044	1.29171e+06	195146	3.09353e+06	614070
1414	Adenosine2'-phosphate	C10 H14 N5 O7 P	348.069	[M+H]+1	502450	92120	678814	1.2467e+06	2.84833e+06	83744.8	2.12106e+06	475738	1.70706e+06	254023	415630	1.70633e+06	1.25297e+06	2.12436e+06	1.66703e+06	1.41977e+06	2.27563e+06	102358
1415	Dibutyl malate	C12 H22 O5	247.153	[M+H]+1	199242	323585	243426	268544	288501	209661	226248	311054	313872	257572	317440	284929	404082	321783	291179	270191	279607	464123
1416	4,5-Diphenylimidazole	C15 H12 N2	221.107	[M+H]+1	176012	123044	113750	137067	142464	118218	109038	132373	112704	121845	107877	137716	104078	141039	124963	131458	131267	109636
1417	L-γ-Glutamyl-L-valine	C10 H18 N2 O5	247.128	[M+H]+1	1.50544e+06	926345	1.07323e+06	1.27496e+06	1.28406e+06	716958	2.3799e+06	1.91753e+06	1.19442e+06	1.60064e+06	1.47739e+06	1.44896e+06	1.65749e+06	1.31522e+06	1.0053e+06	936107	1.40853e+06	1.40268e+06
1418	Tiglylcarnitine	C12 H21 N O4	244.154	[M+H]+1	817500	1.55115e+06	809233	1.95929e+06	1.26391e+06	1.40477e+06	790892	685398	737504	1.2342e+06	527948	1.24142e+06	792516	1.23345e+06	906875	1.2061e+06	1.6261e+06	836179
1419	3,4-Methylenesebacic acid	C12 H18 O4	227.127	[M+H]+1	159250	560412	267774	345373	415304	274802	189669	677908	435350	315261	253048	520719	659179	691714	377171	464579	269561	549435
1420	L-Urobilin	C33 H46 N4 O6	595.348	[M+H]+1	39397.1	8870.84	49582.2	70079.4	99875.2	266918	57411.8	248646	849950	159473	102518	161724	328413	260533	191593	197829	82602.6	715091
1421	pentobarbital	C11 H18 N2 O3	227.138	[M+H]+1	211548	184384	272990	253140	198860	177067	230966	248013	166378	98470.3	197906	275843	184673	295533	205622	246268	226471	194947
1422	5-Hydroxyconiferylalcohol	C10 H12 O4	195.066	[M-H]-1	292257	293006	543544	350633	342750	535965	592003	610993	576619	416227	712043	359809	429634	432170	422651	421254	565517	582761
1423	1,2,3-Tris[(1-ethoxy)ethoxy]propane	C15 H32 O6	307.211	[M-H]-1	358314	1.21373e+06	1.32411e+06	648035	557042	1.63442e+06	255215	228325	992088	375307	1.28335e+06	497653	981091	224875	289760	231921	183649	767698
1424	5-Oxidanidyl-5-oxidanylidenenorvalyllysine	C11 H20 N3 O5	297.13	[M+Na]+1	112711	125420	133652	220634	126222	133676	126983	240195	158884	168828	404452	140522	226387	104883	151587	120092	148445	233432
1425	1,2,4,5-Tetrachlorobenzene	C6 H2 Cl4	212.884	[M-H]-1	1.1654e+06	1.25148e+06	1.07872e+06	1.05847e+06	2.71041e+06	1.03823e+06	1.07233e+06	937962	1.08776e+06	1.05502e+06	1.10564e+06	1.13222e+06	1.56007e+06	2.30607e+06	2.02526e+06	930648	942047	860590
1426	Argininosuccinicacid	C10 H18 N4 O6	291.129	[M+H]+1	126488	136299	129895	144184	158166	143958	127021	159520	121433	112880	117234	141184	130955	152755	137531	141840	147346	105608
1427	4-Bromophenylthiourea	C7 H7 Br N2 S	228.944	[M-H]-1	1.22886e+06	1.54129e+06	1.7081e+06	1.41463e+06	1.7413e+06	1.61348e+06	1.15317e+06	1.28318e+06	1.50787e+06	1.32216e+06	902960	1.13569e+06	816405	987809	689435	1.09084e+06	1.08489e+06	708486
1428	Octyl (4ξ)-2-deoxy-2-[(Z)-(1-hydroxyethylidene)amino]-α-D-xylo-hexopyranoside	C16 H31 N O6	334.221	[M+H]+1	200025	347465	229825	276667	270509	190642	143109	223340	229075	181998	218813	247291	234721	300422	250236	279315	172140	235409
1429	tarazepide	C28 H24 N4 O2	447.183	[M-H]-1	85443.6	135100	108881	122780	76484.5	124665	141998	194478	145431	173043	209986	168512	233964	220467	184986	194435	146462	227618
1430	11-Aminoundecanoic acid	C11 H23 N O2	202.179	[M+H]+1	205243	221493	195810	190138	175191	175074	192885	182269	202348	205931	161012	186621	130969	212079	211545	165289	221769	195791
1431	2-(Hydroxymethyl)-1-methylpiperidine-3,4,5-triol	C7 H15 N O4	176.092	[M-H]-1	603426	779303	513578	766687	703430	1.88416e+06	1.3964e+06	1.38103e+06	1.60963e+06	1.7316e+06	656586	1.83229e+06	651042	925646	1.00687e+06	1.90886e+06	2.16355e+06	1.93991e+06
1432	(2S,3S)-2,3-dihydro-3-hydroxyanthranilic acid zwitterion	C7 H9 N O3	156.065	[M+H]+1	2.83486e+06	2.91277e+06	2.45868e+06	1.58314e+06	2.01348e+06	2.08467e+06	1.83807e+06	2.55362e+06	1.86194e+06	2.68196e+06	1.91904e+06	1.97773e+06	1.92749e+06	2.1085e+06	1.67795e+06	1.80505e+06	1.72771e+06	2.20006e+06
1433	Methyl(2E_6E)-(10R_11S)-10_11-epoxy-3_7_11-trimethyltrideca-2_6-dienoate	C17 H28 O3	279.197	[M-H]-1	110161	288818	263873	793081	176054	416225	739807	2.61595e+06	514904	1.88362e+06	626205	442776	726585	1.17728e+06	1.11449e+06	2.42268e+06	1.4712e+06	1.60815e+06
1434	1-[o-(Allyloxy)phenoxy]-3-(isopropylamino)-2-propanol	C15 H23 N O3	264.16	[M-H]-1	394516	243559	274017	130195	226592	267858	287383	276957	226602	299313	163305	159563	240594	183595	221378	252400	131191	283017
1435	[FAhydroxy(18:0)]12_13-dihydroxy-9Z-octadecenoicacid	C18 H34 O4	313.239	[M-H]-1	1.20515e+06	1.86533e+06	1.3574e+06	1.82148e+06	2.32973e+06	1.88558e+06	840310	1.33042e+06	1.73321e+06	1.61536e+06	1.32347e+06	1.26805e+06	1.53053e+06	962865	1.19041e+06	840600	717163	1.2959e+06
1436	2-Ethyl-4,5-dimethylthiazole	C7 H11 N O	126.091	[M+H]+1	1.30573e+06	1.52362e+06	1.41169e+06	2.3678e+06	2.21191e+06	1.47847e+06	2.09317e+06	1.59099e+06	1.89504e+06	798586	985916	1.42926e+06	2.07902e+06	2.39576e+06	1.30048e+06	2.22104e+06	1.70236e+06	2.64832e+06
1437	12-Hydroxydodecanoicacid	C12 H24 O3	215.165	[M-H]-1	553929	851499	627263	1.10435e+06	989139	1.06974e+06	330230	556092	557517	561255	338180	535967	488809	805466	799424	1.02562e+06	766353	552268
1438	DROMOSTANOLONE TETRAHYDROPYRANYL ETHER	C25 H40 O3	389.304	[M+H]+1	248502	252068	485750	234026	308947	255391	273973	232301	232415	215772	238333	249704	245520	257187	219257	255456	212997	244306
1439	Amipylo	C16 H22 N4 O2	301.166	[M-H]-1	314157	233883	214873	352502	188758	208386	166768	200237	171419	188801	210562	332337	283885	208100	190250	212944	210131	182336
1440	Pyrimidin-2,4,6-triamin	C4 H7 N5	126.077	[M+H]+1	1.56619e+06	2.44905e+06	2.50045e+06	1.19803e+06	1.50557e+06	2.55181e+06	1.48067e+06	2.18623e+06	2.36554e+06	2.39809e+06	2.43565e+06	2.01179e+06	2.15653e+06	2.0648e+06	1.71906e+06	1.21884e+06	1.32256e+06	2.17308e+06
1441	NPK	C15 H27 N5 O5	358.206	[M+H]+1	139542	177102	198157	223295	158812	171315	187591	119290	178624	137144	116653	113740	155423	146849	209438	136474	165195	125335
1442	2-(Formamido)-N1-(5-phospho-D-ribosyl)acetamidine	C6 H12 N3 O8 P	286.043	[M+H]+1	1.71054e+06	1.58924e+06	311859	1.71846e+06	453965	729321	2.36142e+06	560930	1.80794e+06	1.80886e+06	1.92029e+06	2.33968e+06	2.5999e+06	779934	1.45283e+06	538977	977182	2.87885e+06
1443	8-hydroxy-7-methylguanine	C6 H7 N5 O2	182.067	[M+H]+1	446526	359968	366329	429706	638974	486661	1.27463e+06	787773	941713	1.5018e+06	856050	769256	917497	1.33692e+06	916789	312526	529146	859837
1444	(2R)-1-{[(2-Aminoethoxy)(hydroxy)phosphoryl]oxy}-3-hydroxy-2-propanyl (9Z,12Z,15Z)-9,12,15-octadecatrienoate	C23 H42 N O7 P	474.263	[M-H]-1	859934	1.10071e+06	1.51233e+06	940768	2.87347e+06	517988	557969	566851	735055	635040	923842	329785	714744	511888	900031	454373	433297	789668
1445	2-[4-(3-Hydroxypropyl)-2-methoxyphenoxy]-1,3-propanediol	C13 H20 O5	255.124	[M-H]-1	161275	154329	222825	224863	223769	147342	165516	242767	178834	203977	146207	220614	180623	133532	171706	159120	108496	145040
1446	N,N-Dihydroxy-L-valine	C5 H11 N O4	150.076	[M+H]+1	1.45633e+06	1.08735e+06	2.18758e+06	1.94961e+06	2.85859e+06	1.35057e+06	1.32391e+06	1.54477e+06	1.03451e+06	177722	1.15452e+06	556207	805597	851410	1.11063e+06	1.14918e+06	829294	1.56741e+06
1447	Hydroxypropionylcarnitine	C10 H19 N O5	234.133	[M+H]+1	2.20189e+06	1.38915e+06	1.61325e+06	2.10457e+06	1.76531e+06	2.85597e+06	1.04966e+06	1.43883e+06	1.03363e+06	1.0059e+06	940774	749618	953771	878725	1.01678e+06	891622	857432	839136
1448	(6E)-10-Heptyl-5,8,9-trihydroxy-3,4,5,8,9,10-hexahydro-2H-oxecin-2-one	C16 H28 O5	301.2	[M+H]+1	140744	150548	135794	208346	152933	157410	155346	174238	139377	190626	206374	134660	119885	113204	133033	145894	148679	152185
1449	1-(1Z-hexadecenyl)-sn-glycero-3-phosphocholine	C24 H50 N O6 P	480.343	[M+H]+1	588257	631812	814078	775042	580294	1.23609e+06	662074	540514	812297	1.40198e+06	762049	952782	570965	934737	476207	1.0306e+06	413082	737994
1450	Gentian violet	C25 H29 N3	372.242	[M+H]+1	274529	169114	110938	2.4641e+06	274284	898513	192890	295977	45148.9	491091	1.33548e+06	239343	93355.9	154992	118313	529547	262024	54477.3
1451	(−)-Epothilone A	C26 H39 N O6 S	494.256	[M+H]+1	33114.6	367224	65804.6	169383	135529	31643.2	24912.7	112268	177973	35527.4	43985.1	138768	259985	102503	46219.3	209328	144129	298499
1452	2_3_4_5-Tetrahydrodipicolinate	C7 H9 N O4	172.06	[M+H]+1	1.71334e+06	1.06744e+06	1.47973e+06	1.52317e+06	1.55317e+06	1.68536e+06	757204	877251	1.68364e+06	1.10229e+06	1.2815e+06	1.34537e+06	1.5843e+06	1.34223e+06	1.5814e+06	2.39831e+06	1.67408e+06	2.14248e+06
1453	Imagabalin	C9 H19 N O2	174.149	[M+H]+1	691306	657584	711613	313097	634504	349213	616339	988062	323678	261180	716673	270578	503679	372723	1.02032e+06	526926	256563	318359
1454	[FA(24:0)]15Z-tetracosenoicacid	C24 H46 O2	365.342	[M-H]-1	362586	301238	672680	674867	300643	346612	714603	570376	988586	283580	972401	472242	1.10515e+06	1.19412e+06	576387	561125	271574	312741
1455	Neopetasitenine	C21 H29 N O8	422.182	[M-H]-1	24259.3	67210.3	27945.1	40174.5	37830.2	28404.9	341755	1.41886e+06	1.28676e+06	934090	562684	842434	1.2857e+06	1.10794e+06	579468	457124	1.32228e+06	1.5732e+06
1456	Pizotifen	C19 H21 N S	296.149	[M+H]+1	854067	810443	1.10442e+06	1.13914e+06	825673	1.04739e+06	456669	841404	1.26783e+06	1.00313e+06	844100	999088	934866	757103	735940	661239	794576	294783
1457	taleranol	C18 H26 O5	323.185	[M+H]+1	2.19918e+06	2.32683e+06	2.0123e+06	1.02741e+06	1.06511e+06	2.21995e+06	947723	808071	663995	499870	1.70556e+06	926359	609308	563977	482594	558070	524526	549042
1458	N-[(2E)-4-Hydroxy-2-octenoyl]glycine	C10 H17 N O4	216.123	[M+H]+1	819134	682730	832347	735986	809045	950962	1.14053e+06	1.44123e+06	1.23357e+06	1.28554e+06	1.22349e+06	1.31254e+06	1.06742e+06	1.59124e+06	1.1865e+06	1.2505e+06	1.02269e+06	2.36398e+06
1459	Iloprost	C22 H32 O4	361.236	[M+H]+1	98735.5	43082.7	116836	55548.7	126150	133853	98062.2	157616	51020.5	61245.9	56238.1	218954	75139.5	80712.9	64206.5	183466	97336.7	152172
1460	2,3-dinor-8-epi-prostaglandin F2α	C18 H30 O5	349.197	[M+Na]+1	331312	308673	239966	273238	197619	309821	328639	251580	400919	288515	256839	319701	340060	303533	246642	241861	430889	328785
1461	Cinnamaldehyde	C9 H8 O	133.064	[M+H]+1	1.73118e+06	1.17009e+06	1.13641e+06	1.21818e+06	1.36189e+06	2.28031e+06	1.61805e+06	1.17552e+06	931688	1.15292e+06	1.84839e+06	1.56655e+06	2.39777e+06	1.6565e+06	1.34769e+06	1.05436e+06	1.22771e+06	1.20166e+06
1462	3-Hydroxyhexadecadienoylcarnitine	C23 H41 N O5	412.304	[M+H]+1	325529	265210	164822	523670	195722	601773	645426	698250	459370	770633	463845	500820	849356	890642	1.25175e+06	1.69716e+06	1.18049e+06	1.16942e+06
1463	NP-020521	C18 H32 O3	314.268	[M+H]+1	1.25125e+06	162976	163466	187189	163020	437308	223082	128692	1.31997e+06	491685	689309	504165	153512	460052	1.23723e+06	194549	406538	233507
1464	C14-Dihydroceramide	C32 H65 N O3	512.503	[M+H]+1	164738	164322	163972	175249	165245	168593	513657	302028	958304	2.07298e+06	616662	683519	285730	530758	531110	1.62266e+06	793111	156213
1465	Aloperine	C15 H24 N2	233.201	[M+H]+1	570281	471982	529242	357091	507966	93592.1	534160	191827	470275	281845	278227	270362	414532	494932	213553	523296	249403	602592
1466	BUTROXYDIM	C24 H33 N O4	400.251	[M+H]+1	626126	133240	162971	234620	242913	179407	261876	201989	158942	108910	192363	209911	165649	109436	128153	124263	149650	199468
1467	Digitoxin	C41 H64 O13	763.425	[M-H]-1	975179	935685	502255	2.27764e+06	1.10198e+06	2.75915e+06	764631	1.18264e+06	1.13248e+06	1.76087e+06	803413	690079	278054	1.15932e+06	814240	697487	460295	446943
1468	2-Ethylhexylphthalate	C16 H22 O4	277.144	[M-H]-1	104270	161468	108631	118952	142592	149932	134910	181045	117902	145729	144305	106967	186942	142083	128510	173888	127773	116762
1469	LysoPC(22:4(7Z,10Z,13Z,16Z))	C30 H54 N O7 P	572.369	[M+H]+1	1.6323e+06	902658	1.42094e+06	2.103e+06	2.75257e+06	702856	1.10372e+06	784650	724635	912073	1.76655e+06	469950	1.00993e+06	1.54228e+06	497753	634034	1.17598e+06	631101
1470	oleoylglycine	C20 H37 N O3	338.27	[M-H]-1	1.50319e+06	1.52963e+06	931363	1.9531e+06	1.62346e+06	2.2712e+06	683939	451756	915116	815227	1.14025e+06	1.21616e+06	1.05324e+06	1.71513e+06	1.59324e+06	1.85665e+06	1.09273e+06	806077
1471	6-Amino-1H-imidazo[4,5-c]pyridin-4-ol	C6 H6 N4 O	151.061	[M+H]+1	311535	448964	421520	1.02805e+06	1.21688e+06	542351	1.14599e+06	1.55829e+06	1.16293e+06	1.01598e+06	1.20246e+06	959651	548613	1.5757e+06	1.54653e+06	1.63601e+06	1.35726e+06	1.73178e+06
1472	NP-001134	C16 H22 N4 O2	325.163	[M+H]+1	123520	141380	144719	117021	148652	81211.2	165424	136691	95717.3	136052	87348.4	181867	152107	114383	139081	103579	126684	138857
1473	Leontiformine	C15 H26 N2 O	251.211	[M+H]+1	113636	123702	104929	123096	129651	121810	118704	111014	106830	118561	99296.4	109305	101649	118506	125921	154247	107953	127179
1474	Sphingosine-1-phosphate (d16:1)	C16 H34 N O5 P	352.224	[M+H]+1	438004	444175	328430	241002	331204	249435	372724	278775	365781	324581	299338	229754	365528	352276	332044	369024	368139	373532
1475	Helenalin	C15 H18 O4	263.127	[M+H]+1	1.0346e+06	1.47518e+06	1.30224e+06	1.24957e+06	1.50386e+06	1.52082e+06	1.00207e+06	936676	1.25544e+06	1.19226e+06	1.03465e+06	717478	890696	767804	771722	578400	725602	852596
1476	3,4-Diaminopyridine	C5 H7 N3	110.071	[M+H]+1	2.50443e+06	2.38891e+06	2.062e+06	2.02532e+06	2.62213e+06	2.71136e+06	2.23454e+06	1.98149e+06	1.95414e+06	2.25315e+06	1.91664e+06	2.46305e+06	2.15041e+06	2.23297e+06	2.18145e+06	2.2144e+06	1.8333e+06	1.77738e+06
1477	O-[{(2R)-2-[(13Z)-13-Docosenoyloxy]-3-[(9Z)-9-octadecenoyloxy]propoxy}(hydroxy)phosphoryl]-L-serine	C46 H86 N O10 P	842.591	[M-H]-1	22209.9	104248	28500	153755	125710	152772	753251	1.53331e+06	414805	433522	498595	336741	1.34352e+06	1.26196e+06	760325	2.15739e+06	1.63164e+06	790814
1478	O-[{(2R)-2-(Docosanoyloxy)-3-[(9Z)-9-octadecenoyloxy]propoxy}(hydroxy)phosphoryl]-L-serine	C46 H88 N O10 P	844.607	[M-H]-1	25482.6	119610	32699.6	176411	144234	175284	753251	1.53331e+06	414805	433522	498595	336741	1.34352e+06	1.26196e+06	760325	2.15739e+06	1.63164e+06	790814
1479	2-Carboxy-D-arabinitol1-phosphate	C6 H13 O10 P	277.031	[M+H]+1	1.74606e+06	1.57874e+06	1.41227e+06	1.39418e+06	1.40599e+06	2.26419e+06	1.42193e+06	696123	930017	1.00231e+06	1.72738e+06	1.39208e+06	851513	682218	1.80591e+06	660747	612473	664490
1480	Niflumic acid	C13 H9 F3 N2 O2	283.069	[M+H]+1	653750	973921	392767	444471	405292	1.10175e+06	568368	589865	480609	562422	676935	1.9669e+06	552013	2.67929e+06	911878	1.1653e+06	614481	566391
1481	N-Acetylaspartylglutamicacid	C11 H16 N2 O8	303.083	[M-H]-1	1.36108e+06	1.21305e+06	2.36387e+06	2.48489e+06	2.65738e+06	1.66761e+06	692606	327201	544824	286802	734919	329443	1.41539e+06	788618	1.59273e+06	617690	1.10465e+06	937034
1482	treloxinate	C16 H12 Cl2 O4	339.017	[M+H]+1	1.51518e+06	1.61589e+06	1.64847e+06	1.72716e+06	1.8409e+06	1.45255e+06	2.04274e+06	1.55867e+06	1.96714e+06	1.83639e+06	2.1429e+06	1.6682e+06	1.92541e+06	2.05468e+06	2.39068e+06	2.01824e+06	2.03212e+06	1.84223e+06
1483	Roquefortine D	C22 H25 N5 O2	390.193	[M-H]-1	248868	235854	166414	173968	163571	281776	119632	126185	101495	242474	326947	168955	252398	138922	171432	238255	220234	274067
1484	4-Coumarylalcohol	C9 H10 O2	151.075	[M+H]+1	799588	823769	1.00187e+06	816272	943524	870098	678364	809891	616030	747207	699760	744297	400900	626713	444219	734493	520180	737372
1485	Dimethyl phosphite	C2 H7 O3 P	111.02	[M+H]+1	1.13663e+06	1.83865e+06	1.86784e+06	1.64279e+06	1.36447e+06	1.50533e+06	1.46143e+06	1.51504e+06	2.30618e+06	2.41507e+06	1.66843e+06	1.61562e+06	1.933e+06	1.27002e+06	2.20792e+06	1.16693e+06	2.30254e+06	1.02933e+06
1486	mycinose	C8 H16 O5	193.107	[M+H]+1	616297	616557	589185	608090	977754	597813	652031	805269	604991	543986	661642	602379	612535	590507	639935	588144	737864	702077
1487	(+/-)-5-[(tert-Butylamino)-2'-hydroxypropoxy]-3_4-dihydro-1(2H)-naphthalenone	C17 H25 N O3	292.19	[M+H]+1	220537	203916	137625	168288	148046	121076	235218	188829	107984	162768	141794	148188	132042	198096	111240	140458	192433	162589
1488	O-heptanoylcarnitine	C14 H27 N O4	274.2	[M+H]+1	236672	301141	265439	270053	217591	151861	269506	252062	273397	368897	194092	221855	290583	352288	266214	187376	275843	225806
1489	methyl 3-hydroxypalmitate	C17 H34 O3	285.243	[M-H]-1	525700	449752	139993	229919	740682	217025	163404	491137	166357	240468	176052	360495	458478	552634	174927	141004	322770	313484
1490	3_5-Dihydroxy-phenylglycine	C8 H9 N O4	184.061	[M+H]+1	1.86339e+06	1.67551e+06	1.49697e+06	1.68262e+06	1.5603e+06	1.85254e+06	1.85101e+06	1.60085e+06	1.48088e+06	1.8374e+06	1.5226e+06	1.53907e+06	1.96409e+06	2.191e+06	1.96779e+06	1.5567e+06	1.77016e+06	1.94425e+06
1491	1H-Imidazole-4-carboxylic acid	C4 H4 N2 O2	113.035	[M+H]+1	1.18965e+06	956640	1.28378e+06	796630	693322	1.20837e+06	1.21379e+06	1.85896e+06	1.85874e+06	1.55261e+06	1.62114e+06	1.43183e+06	1.44611e+06	2.506e+06	1.97763e+06	2.39848e+06	1.38377e+06	1.70808e+06
1492	Methyl diisopropyl propionamide	C10 H21 N O	172.169	[M+H]+1	179812	273397	178912	259777	184171	233175	215800	221381	195433	270909	250447	245373	282772	408708	291037	366737	428915	254710
1493	Norepinephrine sulfate	C8 H11 N O6 S	250.037	[M+H]+1	950254	433928	1.38931e+06	1.32159e+06	1.00286e+06	966593	514809	603627	1.14421e+06	1.60406e+06	629515	197549	1.36629e+06	1.07455e+06	1.41999e+06	1.30996e+06	719136	296215
1494	Olodaterol	C21 H26 N2 O5	387.192	[M+H]+1	443125	927132	544470	424327	693217	495322	583614	926507	540137	725917	595366	434473	312558	569436	547829	557207	782139	320022
1495	(15Z)-9,12,13-Trihydroxy-15-octadecenoic acid	C18 H34 O5	329.233	[M-H]-1	93668.6	250458	133334	952486	234601	364243	601074	2.27481e+06	360204	986967	419045	364322	2.59141e+06	775683	516461	1.19426e+06	769899	913752
1496	N-Acetylserotonin	C12 H14 N2 O2	219.112	[M+H]+1	1.60439e+06	1.23476e+06	2.4862e+06	2.5865e+06	1.29981e+06	1.54131e+06	1.05441e+06	1.46507e+06	1.10903e+06	1.53006e+06	894511	688153	879012	868636	910988	900373	1.57324e+06	766071
1497	11-Deoxocucurbitacin I	C30 H44 O6	499.307	[M-H]-1	672386	637660	742966	401130	1.06237e+06	787076	193658	584880	421435	490245	241176	397606	186502	468451	280127	245642	320954	202818
1498	O-[{(2R)-3-[(9Z)-9-Hexadecenoyloxy]-2-[(5Z,8Z,11Z,14Z)-5,8,11,14-icosatetraenoyloxy]propoxy}(hydroxy)phosphoryl]-L-serine	C42 H72 N O10 P	780.482	[M-H]-1	1.26699e+06	2.18176e+06	2.42465e+06	1.82808e+06	1.11693e+06	1.66065e+06	806137	817870	769271	374779	729920	865065	1.18172e+06	475875	534094	986694	644188	699818
1499	Fenclofenac	C14 H10 Cl2 O3	294.993	[M-H]-1	1.7376e+06	1.79318e+06	1.61028e+06	1.6335e+06	1.61401e+06	866391	760629	1.4507e+06	1.47187e+06	1.4321e+06	1.31634e+06	859583	975640	1.04704e+06	459245	529826	1.06962e+06	958055
1500	cis-3-Hexenyl phenylacetate	C14 H18 O2	219.137	[M+H]+1	381484	583134	770685	597243	642610	397120	372446	972214	558899	340174	519216	700792	1.55635e+06	677949	1.15889e+06	335276	477179	261930
1501	2'-Deoxyadenosine	C10 H13 N5 O3	252.108	[M+H]+1	1.33423e+06	652835	1.12395e+06	741458	741549	1.01671e+06	1.50578e+06	1.25294e+06	1.55756e+06	1.28667e+06	1.28861e+06	1.05556e+06	1.32539e+06	1.63358e+06	1.25789e+06	1.01495e+06	1.33047e+06	1.19303e+06
1502	NP-019374	C10 H18 O4	225.109	[M+H]+1	342982	504277	464433	382867	360652	367238	1.80921e+06	495768	530662	477036	727262	404042	512716	2.26449e+06	1.57727e+06	539618	408381	2.54928e+06
1503	O-[{(2R)-2-[(4Z,7Z,10Z,13Z,16Z,19Z)-4,7,10,13,16,19-Docosahexaenoyloxy]-3-[(8Z,11Z,14Z)-8,11,14-icosatrienoyloxy]propoxy}(hydroxy)phosphoryl]-L-serine	C48 H76 N O10 P	858.524	[M+H]+1	394845	649980	491665	386941	356020	210431	92424.6	144166	303220	172478	116406	150832	123208	299709	225099	121191	280569	105611
1504	16-alpha-Hydroxypregnenolone	C21 H32 O3	333.241	[M+H]+1	340778	148653	162533	160980	257715	164754	140107	167648	139555	201556	145498	152508	167326	138062	126147	147440	146377	148636
1505	2-Pyridinylmethyl [(2S)-1-{[(2S,3S,5S)-3-hydroxy-1,6-diphenyl-5-{[(3-pyridinylmethoxy)carbonyl]amino}-2-hexanyl]amino}-3-methyl-1-oxo-2-butanyl]carbamate	C37 H43 N5 O6	654.33	[M+H]+1	233906	206621	225914	223755	358213	229001	197740	273105	207870	188609	202236	211979	232577	205935	207148	231354	352273	206598
1506	lysophosphatidylcholine 14:1(9Z)/0:0	C22 H44 N O7 P	466.292	[M+H]+1	761828	868124	1.29271e+06	965843	2.52583e+06	438058	427923	266526	369533	384305	584600	224768	430633	403701	361536	292779	339661	429324
1507	10-[4-(2,4,4-Trimethyl-2-pentanyl)phenoxy]-1-decanol	C24 H42 O2	361.311	[M-H]-1	226088	131572	560069	216705	150488	254857	230163	592335	408053	251355	257363	534622	776074	452065	382051	335300	388795	257832
1508	Spermidine	C7 H19 N3	146.165	[M+H]+1	1.78588e+06	1.56863e+06	1.17021e+06	1.41963e+06	578826	997485	820945	1.74171e+06	582116	1.37907e+06	1.31449e+06	2.04721e+06	1.03054e+06	2.51003e+06	1.61276e+06	1.87277e+06	2.43689e+06	929325
1509	5-Phospho-alpha-D-ribose1-diphosphate	C5 H13 O14 P3	388.946	[M-H]-1	1.26436e+06	1.0487e+06	1.94491e+06	1.26666e+06	2.50913e+06	1.55539e+06	602092	739202	516816	544500	813463	153370	564142	674439	1.16475e+06	1.39703e+06	538916	308383
1510	6,18,19-Trihydroxytrachyloban-2-one	C20 H30 O4	379.213	[M-H]-1	17427.5	34278.3	22588.8	18664.5	21314.9	18212.9	266955	579349	476218	439242	187741	341948	989956	496691	343551	426548	336870	625690
1511	2-Hydroxymethylserine	C4 H9 N O4	134.046	[M-H]-1	1.63067e+06	2.50484e+06	2.30624e+06	1.62022e+06	1.91319e+06	1.5826e+06	1.37054e+06	1.41431e+06	1.81081e+06	1.36308e+06	1.45904e+06	1.57063e+06	1.31031e+06	1.36219e+06	1.50643e+06	1.24914e+06	1.36472e+06	1.2966e+06
1512	3,14-dihydro-15-keto-tetranor Prostaglandin E2	C16 H26 O5	299.184	[M+H]+1	126733	213712	136773	198924	141128	112087	83751.8	127811	148806	114104	87143.3	136161	152127	152081	125138	152918	85717.6	152260
1513	Loperamide	C29 H33 Cl N2 O2	477.229	[M+H]+1	119538	168107	112183	158749	138575	141829	155736	174872	139593	150892	111418	151686	94201	117638	139577	137726	143674	146806
1514	(15R,21S)-18,21,22-Trihydroxy-3-methyl-18-oxido-12-oxo-13,17,19-trioxa-18λ~5~-phosphadocosan-15-yl 14-methylpentadecanoate	C35 H69 O10 P	681.47	[M+H]+1	1.00315e+06	909622	754733	1.4603e+06	1.15651e+06	930711	1.56598e+06	1.01232e+06	1.02585e+06	2.20668e+06	1.59181e+06	510991	912195	1.63761e+06	1.2919e+06	1.62136e+06	966746	570733
1515	4-Vinylpyridine	C7 H7 N	106.065	[M+H]+1	1.04216e+06	917260	1.1589e+06	681872	1.01349e+06	948352	882305	952153	970443	752994	906751	924516	648824	884697	861354	952982	768089	868367
1516	2-Amino-4-hydroxy-7,8-dihydro-6-pteridinecarboxamide	C7 H8 N6 O2	209.078	[M+H]+1	474849	432343	491308	552120	398135	474041	540035	593592	569200	518928	561313	469957	552929	493555	549997	483667	543044	497865
1517	1-Nitro-7-hydroxy-8-glutathionyl-7,8-dihydronaphthalene	C20 H24 N4 O9 S	497.132	[M+H]+1	493317	534526	530030	425584	511866	442065	259252	382760	640928	137652	263496	294342	807845	506989	393161	459319	240524	698037
1518	Hexadecanedioic acid mono-L-carnitine ester	C23 H43 N O6	430.315	[M+H]+1	64441.4	47846.7	177825	50752.6	102706	57339.7	334008	532942	203231	1.34134e+06	95258.7	92503.5	435734	227761	219194	195454	415256	1.02054e+06
1519	tenivastatin	C25 H40 O6	435.275	[M-H]-1	242021	647492	336788	334016	271724	891644	80805.8	98971.3	574427	660688	92795.9	47953.7	114313	339184	227828	146796	141393	57127.1
1520	Fluocortolone caproate	C28 H39 F O5	473.269	[M-H]-1	1.50086e+06	1.60595e+06	848256	1.64522e+06	1.31739e+06	2.05933e+06	414115	265570	671730	682643	586919	735043	625021	1.16063e+06	829405	1.2931e+06	758864	393192
1521	TES (buffer)	C6 H15 N O6 S	230.069	[M+H]+1	1.4069e+06	1.65633e+06	1.71123e+06	1.73433e+06	1.93712e+06	1.564e+06	1.24707e+06	1.4305e+06	2.0748e+06	1.17383e+06	1.53269e+06	1.33566e+06	1.70565e+06	2.18858e+06	1.43559e+06	1.93175e+06	1.57498e+06	743339
1522	NP-016668	C10 H12 N2 O	177.102	[M+H]+1	439947	690158	754581	961341	645669	655407	2.22471e+06	1.18326e+06	1.60647e+06	1.35955e+06	1.47943e+06	1.21594e+06	867122	831259	953893	1.39982e+06	1.23694e+06	1.36525e+06
1523	L-Indospicine	C7 H15 N3 O2	174.123	[M+H]+1	122031	151038	101379	230624	365328	138956	241398	284919	312206	228950	538220	339961	546809	729773	669207	502570	422867	252103
1524	Docosahexaenoyl Ethanolamide	C24 H37 N O2	372.292	[M+H]+1	176774	485301	458676	337842	269275	523513	480543	755215	386019	968678	818814	417793	280485	341135	343609	337677	752807	305825
1525	allylcysteine	C6 H11 N O2 S	162.058	[M+H]+1	525535	1.88276e+06	1.02734e+06	202851	1.48702e+06	816428	880592	491650	660802	796779	1.81185e+06	783323	1.35098e+06	756505	1.17736e+06	546551	343067	553571
1526	(2S)-3-Hydroxy-2-(octanoyloxy)propyl decanoate	C21 H40 O5	373.294	[M+H]+1	151015	371833	458676	495008	256648	376543	480543	755215	223588	968678	589218	459356	231479	288307	255389	233418	752807	218225
1527	(2α,3ξ,5α,7β,9α,10β,13α)-2,7-Dihydroxytaxa-4(20),11-diene-5,9,10,13-tetrayl tetraacetate	C28 H40 O10	537.267	[M+H]+1	228967	1.12474e+06	327230	518201	704597	212864	243795	621512	911196	522787	415164	348588	1.22308e+06	699329	761259	809810	451238	1.46814e+06
1528	(4R)-albaflavenol	C15 H24 O	221.189	[M+H]+1	120094	135548	163346	131256	168772	161896	145375	167575	167698	135315	136724	127269	190762	167463	186527	159449	228626	151664
1529	2-(1-Hydroxy-2,4,6-trimethyl-3-oxo-2,3-dihydro-1H-inden-5-yl)ethyl acetate	C16 H20 O4	277.143	[M+H]+1	328817	269023	294699	229277	302396	299245	116626	116442	290430	107071	298593	271863	229407	107529	148839	87054.4	272472	179159
1530	5-Hydroxy-3-(3-hydroxy-3-methylbutyl)-8,8-dimethyl-2-(2,4,5-trihydroxyphenyl)-4H,8H-pyrano[2,3-f]chromen-4-one	C25 H26 O8	453.156	[M-H]-1	31139.9	46615.2	44960.4	21549.6	22505.4	24559.9	16918.8	42457.8	60043.4	29009.3	40817.9	32562.5	55976.4	67476.5	79781.5	66474.7	78872.1	93456.1
1531	Pseudouridine	C9 H12 N2 O6	245.076	[M+H]+1	141165	166006	166047	114790	185658	131686	1.43636e+06	875801	1.36097e+06	1.02793e+06	1.59895e+06	1.4539e+06	1.86692e+06	1.39546e+06	1.70301e+06	2.4193e+06	2.05147e+06	2.02016e+06
1532	1-Methyluricacid	C6 H6 N4 O3	181.036	[M-H]-1	330223	606321	535022	832487	592223	200647	644027	1.91897e+06	913439	793522	843372	518113	1.46675e+06	852516	590254	904779	898143	1.76893e+06
1533	N-Arachidonoyl dopamine	C28 H41 N O3	462.296	[M+Na]+1	869756	1.0115e+06	1.47168e+06	1.06853e+06	2.40483e+06	993157	618270	381838	443082	360996	705156	297824	393105	395749	510270	239044	342126	512835
1534	Cabergoline	C26 H37 N5 O2	450.286	[M-H]-1	281058	1.24356e+06	477757	691843	653512	183480	72476.4	239920	520542	174554	143928	484059	261640	676911	385609	521262	136545	375724
1535	His-His	C12 H16 N6 O3	293.135	[M+H]+1	96404.6	152412	164085	123368	135035	151502	138318	190739	176087	199032	163884	150657	231442	222202	185558	460643	183107	165596
1536	2-Methylaminoadenosine	C11 H16 N6 O4	297.13	[M+H]+1	30134.6	125420	48732.1	220634	126222	64844.6	73675.7	379518	158884	160804	404452	127191	698627	299629	110933	294494	139280	233432
1537	sn-glycero-3-Phosphoethanolamine	C5 H14 N O6 P	214.048	[M-H]-1	719931	807935	756562	1.76796e+06	724769	1.14163e+06	667686	1.08202e+06	609485	892908	671553	1.30413e+06	953593	724700	1.63088e+06	1.75752e+06	555478	780818
1538	Propofol	C12 H18 O	179.143	[M+H]+1	434340	244658	179008	169044	317574	363492	123532	513726	255428	245484	754915	431280	304881	632596	903252	220287	180100	231668
1539	(2R)-1-{[(2-Aminoethoxy)(hydroxy)phosphoryl]oxy}-3-hydroxy-2-propanyl (9Z)-9-tetradecenoate	C19 H38 N O7 P	424.245	[M+H]+1	296863	211248	283049	242019	199244	266439	318032	114595	160612	93394.7	144337	291339	89779.7	230863	309800	120528	103706	72434.1
1540	D-Methionine	C5 H11 N O2 S	150.058	[M+H]+1	296336	309890	496680	298154	513162	387616	363095	1.40572e+06	133588	1.2983e+06	469852	1.66743e+06	1.99528e+06	575925	549739	616852	2.36062e+06	569482
1541	(3S)-3-{(Z)-[(3S)-3-{(Z)-[(3R)-3-Amino-1-hydroxy-4-methylpentylidene]amino}-1-hydroxybutylidene]amino}-5-methylhexanoic acid	C17 H33 N3 O4	344.253	[M+H]+1	238608	217386	202175	211956	259955	162290	204221	205618	131274	218115	179675	125053	130661	112068	128899	201099	214632	174487
1542	Fluocinolone	C21 H26 F2 O6	413.177	[M+H]+1	163733	190589	213077	190620	238655	219844	156222	235096	281116	223793	245422	237783	172356	156326	203039	217386	174954	163237
1543	N-(2,6,10,14-Tetramethylpentadecanoyl)glycine	C21 H41 N O3	354.301	[M-H]-1	1.25577e+06	1.22117e+06	565965	1.36547e+06	1.18784e+06	2.35031e+06	553426	358720	686352	692352	650903	1.70425e+06	724432	1.58483e+06	896598	1.51787e+06	1.05547e+06	617163
1544	Xanthoxin;Methoxsalen	C15 H22 O3	251.163	[M+H]+1	144289	230231	238168	267512	250159	264870	512421	377242	384214	135607	196734	688378	506796	444228	369327	182665	315198	959708
1545	APM	C7 H13 N O4	176.091	[M+H]+1	909226	654578	596670	800008	1.07373e+06	791290	703224	419845	491901	947307	861907	935893	1.0384e+06	824610	1.59902e+06	1.10956e+06	624047	750918
1546	3-Indolepropionicacid	C11 H11 N O2	190.086	[M+H]+1	1.4152e+06	1.99814e+06	1.92034e+06	2.0736e+06	2.23528e+06	1.63569e+06	1.58994e+06	1.84915e+06	2.0737e+06	1.48625e+06	1.74789e+06	2.07003e+06	1.3365e+06	2.04598e+06	1.42244e+06	1.86481e+06	1.78436e+06	1.39977e+06
1547	(3s,6R,7S)-6,7-Dihydroxy-8-methyl-8-azabicyclo[3.2.1]oct-3-yl (2E)-2-methyl-2-butenoate	C13 H21 N O4	256.154	[M+H]+1	483613	444072	95691.8	193765	436361	110937	265543	204393	129891	100836	235901	276192	367962	221528	247056	352192	186319	377369
1548	Epristeride	C25 H37 N O3	398.27	[M-H]-1	1.40173e+06	993246	820471	1.53652e+06	1.09278e+06	2.33385e+06	518721	497133	506372	682799	615522	735538	633520	1.21888e+06	1.3157e+06	1.07246e+06	997480	668605
1549	Ggamma-L-Glutamyl-L-glutamicacid	C10 H16 N2 O7	277.102	[M+H]+1	1.02584e+06	530998	1.88052e+06	444329	1.07271e+06	1.29773e+06	363333	983964	380014	462429	414700	338816	814078	866286	1.03049e+06	863921	547214	427197
1550	(+/-)5(6)-DiHET	C20 H34 O4	356.278	[M+H]+1	722314	399582	322189	458691	465450	489663	148959	232714	216798	197333	345683	239496	344691	299015	513462	440464	241102	311395
1551	Phthalin	C20 H16 O4	321.111	[M+H]+1	1.24657e+06	1.41034e+06	1.26967e+06	1.29336e+06	1.53435e+06	1.25444e+06	597992	1.2991e+06	1.88217e+06	589113	1.53435e+06	859460	1.53772e+06	2.30701e+06	1.42846e+06	1.74813e+06	652201	1.61896e+06
1552	Orotic acid	C5 H4 N2 O4	155.009	[M-H]-1	816623	493362	428959	641417	423805	677510	553396	865633	504725	546292	589262	1.09975e+06	768859	459172	678862	2.30443e+06	324268	467617
1553	(3Z)-3-[(Methylsulfanyl)methylene]-2-pyrrolidinethione	C6 H9 N S2	160.024	[M+H]+1	55935.9	42506	54548.7	286734	385316	41498.5	1.69913e+06	167760	222493	15213.5	40261.5	220116	203659	456872	253391	257461	2.14237e+06	183717
1554	Abietic acid	C20 H30 O2	303.231	[M+H]+1	177376	213251	387808	794843	620668	427803	1.33175e+06	1.70289e+06	306478	859072	942118	481642	379343	567212	621035	1.20324e+06	1.31414e+06	1.83128e+06
1555	NP-020401	C12 H18 O4	244.154	[M+H]+1	302804	550544	282155	1.09136e+06	601064	322505	629207	609975	616298	516432	675473	551304	728951	701636	673277	476069	579418	2.0224e+06
1556	ε-(γ-Glutamyl)-lysine	C11 H21 N3 O5	276.155	[M+H]+1	343703	480098	543341	572018	810220	289708	959746	1.58327e+06	666331	785747	1.06159e+06	2.10741e+06	692053	655244	726588	2.28544e+06	768690	573466
1557	dacisteine	C7 H11 N O4 S	206.047	[M+H]+1	468871	1.25243e+06	2.27556e+06	678190	1.20109e+06	494862	1.14869e+06	1.02763e+06	824802	440031	1.7716e+06	593011	896654	980650	473468	1.33632e+06	470635	615447
1558	2-monolinolenin	C21 H36 O4	353.268	[M+H]+1	565196	303731	178934	258178	163175	440853	245893	145937	252063	269904	91177.9	119661	116640	254334	119860	123687	117166	156689
1559	N~6~,N~6~-Dimethyllysine	C8 H18 N2 O2	175.144	[M+H]+1	864882	738451	743137	456851	271336	545502	745366	362872	1.13711e+06	568052	1.01975e+06	1.61881e+06	601574	1.2385e+06	1.28595e+06	1.21916e+06	504870	538460
1560	CHLOROMETHYLMERCURY	C H3 Cl Hg	252.971	[M+H]+1	2.11048e+06	2.11665e+06	1.96443e+06	2.05711e+06	2.25834e+06	2.20892e+06	2.11153e+06	2.13637e+06	1.99428e+06	1.91812e+06	311599	1.05468e+06	1.56622e+06	1.81037e+06	1.50278e+06	1.48433e+06	1.73326e+06	1.65505e+06
1561	D-Ribitol5-phosphate	C5 H13 O8 P	233.041	[M+H]+1	551860	603324	1.58002e+06	342729	638192	501378	419126	656424	448272	1.39998e+06	367929	683371	1.04156e+06	366018	245170	315314	342389	312888
1562	16-Acetoxy-17-methoxy-17-oxokauran-18-oic acid	C23 H34 O6	405.228	[M-H]-1	85255.8	113688	213630	80922.7	275979	109758	406662	304891	385267	466544	269357	310786	341811	372686	528658	338432	261872	268755
1563	Uridine monophosphate (UMP)	C9 H13 N2 O9 P	323.029	[M-H]-1	1.88073e+06	495952	2.2478e+06	1.16066e+06	705712	1.31912e+06	1.01422e+06	1.18236e+06	560287	994892	595018	376512	1.2496e+06	699127	1.36244e+06	1.36574e+06	674534	620787
1564	Picrasin G	C21 H28 O7	393.189	[M+H]+1	1.43053e+06	1.9471e+06	1.34162e+06	1.77423e+06	986703	1.34943e+06	738750	524381	1.94497e+06	1.21361e+06	2.00197e+06	981601	1.62802e+06	2.08488e+06	1.36755e+06	1.78096e+06	1.45316e+06	818811
1565	Pyridoxamine	C8 H12 N2 O2	169.097	[M+H]+1	1.23784e+06	1.9277e+06	889465	1.32882e+06	1.08077e+06	1.16739e+06	1.05247e+06	1.12839e+06	1.08953e+06	843447	1.98181e+06	1.02772e+06	1.96391e+06	987536	1.34168e+06	1.34979e+06	965579	2.23563e+06
1566	Ebastine	C32 H39 N O2	470.307	[M+H]+1	146132	110909	116645	107967	110461	143495	139760	124182	103948	157434	141576	123505	92193.1	114161	132401	119683	188535	122942
1567	1-[3-Allyl-4-oxo-thiazolidine-2-ylidene]-4-methyl-thiosemicarbazone	C8 H12 N4 O S2	243.039	[M-H]-1	320841	887178	519007	968390	578716	521754	1.81726e+06	1.57369e+06	1.66694e+06	711150	851305	776443	1.75396e+06	1.15827e+06	705548	925795	1.1178e+06	1.88324e+06
1568	N-octodecanoylsphinganine	C36 H73 N O3	568.564	[M+H]+1	196963	180492	171626	191185	186281	191196	205525	196571	207193	168728	180263	184048	172060	195203	197875	188045	198563	205450
1569	[ST(3:0)]cholest-5Z_7Z_24-trien-3beta-ol	C27 H42 O	383.33	[M+H]+1	269613	268932	277803	373672	270443	275922	274982	256844	269784	265333	290556	263400	293974	251750	291093	257390	271217	265670
1570	N-Glycolylneuraminicacid	C11 H19 N O10	326.107	[M+H]+1	565565	719921	1.10659e+06	436446	1.33882e+06	858299	306492	1.2882e+06	1.07305e+06	448165	943783	1.12017e+06	443219	941281	600839	851682	1.51987e+06	522485
1571	(2R)-3-[(Hydroxy{[(1S,5R)-2,3,4,6-tetrahydroxy-5-(phosphonooxy)cyclohexyl]oxy}phosphoryl)oxy]-2-(palmitoyloxy)propyl (9Z)-9-hexadecenoate	C41 H78 O16 P2	889.483	[M+H]+1	1.00069e+06	798451	1.03967e+06	723961	1.57011e+06	653339	384002	233132	246617	242549	259748	875970	242619	230132	235794	761956	334789	246249
1572	3-hydroxy-8-methoxy-3-methyl-1,2,3,4,7,12-hexahydrotetraphene-1,7,12-trione	C20 H16 O5	319.093	[M+H]+1	1.26977e+06	1.05576e+06	1.59167e+06	923736	1.47374e+06	1.75944e+06	1.63571e+06	815678	1.76539e+06	976049	949177	86398	633238	454393	497916	454677	544084	373754
1573	Levetiracetam	C8 H14 N2 O2	171.112	[M+H]+1	1.44496e+06	1.69978e+06	1.47972e+06	1.5462e+06	1.2739e+06	2.19768e+06	1.55317e+06	1.72742e+06	1.01692e+06	1.40215e+06	1.68669e+06	1.50506e+06	1.51818e+06	1.45914e+06	1.11558e+06	1.4917e+06	1.30562e+06	1.75365e+06
1574	HEPES	C8 H18 N2 O4 S	237.091	[M-H]-1	799001	1.02036e+06	1.19767e+06	2.06964e+06	769537	1.208e+06	990846	1.06094e+06	1.18237e+06	673045	636192	724203	721295	1.4808e+06	850781	813100	990547	541480
1575	butyrin	C15 H26 O6	303.179	[M+H]+1	122247	301331	117984	123881	107861	108115	131592	202067	101833	174755	98659	157629	194796	221861	143245	163543	165269	242609
1576	Phorbol12_13-dibutanoate	C28 H40 O8	503.265	[M-H]-1	21361.2	21066	21363.2	23133.3	23768.1	21421.9	66027.1	415181	134329	90599.5	104806	35658.4	418676	246362	460152	114894	123193	89491.1
1577	D-Iditol	C6 H14 O6	183.086	[M+H]+1	2.17025e+06	715051	1.23387e+06	1.03707e+06	1.22083e+06	1.1052e+06	248983	571879	163501	213829	194118	170920	172840	265466	202229	249306	170990	211459
1578	(2E)-N-[2-(Dihydroxymethyl)-4-hydroxy-5-methoxyphenyl]-3-(4-hydroxy-3-methoxyphenyl)acrylamide	C18 H19 N O7	360.109	[M-H]-1	104042	2.16959e+06	335461	314458	406757	209661	67819.3	316697	402728	33427.2	121624	163487	501569	216874	86337.6	105285	65039.9	587068
1579	3-{[(2,3-Dihydroxypropoxy)(hydroxy)phosphoryl]oxy}-2-hydroxypropyl stearate	C24 H49 O9 P	511.304	[M-H]-1	825961	1.00783e+06	1.13241e+06	2.16711e+06	1.74008e+06	1.21925e+06	626071	941540	1.04226e+06	1.96518e+06	1.23849e+06	1.09898e+06	825609	1.37726e+06	1.08814e+06	773670	1.39842e+06	973099
1580	Dibenzothiophene	C12 H8 S	185.042	[M+H]+1	503154	343653	312669	465266	602341	597245	694095	1.39712e+06	1.12292e+06	1.22769e+06	719548	1.13881e+06	1.59225e+06	789742	1.61198e+06	660830	1.10333e+06	1.6612e+06
1581	2-Dodecylbenzenesulfonic acid	C18 H30 O3 S	327.2	[M+H]+1	1.88245e+06	773418	1.27595e+06	1.4797e+06	1.0607e+06	1.16721e+06	720732	1.64679e+06	1.3199e+06	1.84182e+06	821860	715819	981652	1.63114e+06	1.27481e+06	1.03021e+06	1.54911e+06	1.03947e+06
1582	oxoglaucine	C20 H17 N O5	350.103	[M-H]-1	454601	340988	907644	846105	417749	895422	581133	266120	749253	558024	254567	203977	632975	569609	700225	739342	417132	584333
1583	(7S_8S)-DiHODE	C18 H32 O4	311.223	[M-H]-1	1.5913e+06	598147	1.29536e+06	669852	1.93065e+06	1.25079e+06	1.29829e+06	559896	1.51228e+06	879413	513142	1.79255e+06	1.46253e+06	855204	824896	641728	1.4821e+06	839838
1584	7-oxoheptanoate	C7 H12 O3	145.086	[M+H]+1	125665	209993	203410	226276	185474	131812	274079	723205	194983	158150	147405	170104	579845	185787	147104	350168	194222	167103
1585	5-amino-1-(2-cyanoethyl)-1H-pyrazole-4-carbonitrile	C7 H7 N5	184.06	[M+H]+1	1.44594e+06	1.21054e+06	1.15724e+06	1.13068e+06	1.43667e+06	1.41043e+06	1.24186e+06	1.1312e+06	1.10552e+06	1.14121e+06	1.03176e+06	1.23265e+06	1.22122e+06	1.10194e+06	1.18126e+06	1.43483e+06	906179	1.44528e+06
1586	NP-003223	C19 H22 O4	297.148	[M+H]+1	23414.3	20671.5	22995	28525.7	26564.1	29105.7	26438.2	23953.1	22129.7	23390.5	22369.8	28821.4	24535.4	29279.2	24933	23221.3	22841.2	27255.2
1587	(2E_6E)-(10R_11S)-10_11-Epoxy-3_7_11-trimethyltrideca-2_6-dienoicacid	C16 H26 O3	265.181	[M-H]-1	336966	295229	434588	295565	399624	501413	445790	451185	376115	547603	472162	318994	350082	346597	346314	436120	337197	392714
1588	Asoprisnil	C28 H35 N O4	450.266	[M+H]+1	21950.9	495831	57513	124747	124192	57630.8	33409	345068	236751	55622	53365.9	145290	740993	733294	172718	240290	93732.2	386400
1589	(2R)-1-{[(2-Aminoethoxy)(hydroxy)phosphoryl]oxy}-3-hydroxy-2-propanyl (6Z,9Z,12Z,15Z,18Z,21Z)-6,9,12,15,18,21-tetracosahexaenoate	C29 H48 N O7 P	552.309	[M-H]-1	813892	1.77708e+06	1.98236e+06	1.07672e+06	1.25394e+06	1.56313e+06	546561	1.15784e+06	383433	498820	623260	334412	646183	647174	917268	566177	973069	543540
1590	(2R)-1-{[(2-Aminoethoxy)(hydroxy)phosphoryl]oxy}-3-hydroxy-2-propanyl (4Z,7Z,10Z,13Z,16Z)-4,7,10,13,16-docosapentaenoate	C27 H46 N O7 P	526.294	[M-H]-1	1.52108e+06	528868	863900	619520	1.35046e+06	664839	685230	369143	210700	417684	1.30328e+06	341518	767794	916616	1.05501e+06	554096	621524	834954
1591	gamma-Glutamyl-gamma-aminobutyraye	C9 H16 N2 O5	233.112	[M+H]+1	583286	849300	1.01725e+06	905326	878395	468665	1.81221e+06	1.9787e+06	1.17771e+06	455113	1.18029e+06	849133	849310	998779	861021	1.82929e+06	890989	798775
1592	6-Ethyl-5-hydroxy-3-(hydroxymethyl)-5,6,7,8-tetrahydro-4H-chromen-4-one	C12 H16 O4	225.112	[M+H]+1	170599	93710.8	83513.6	80400.2	65372.6	87716.1	85042.1	154369	132389	89546.7	76145.8	66063.1	153941	122579	95296.2	104045	196093	80722.9
1593	4-methyl-5-oxo-2-pentyl-2,5-dihydrofuran-3-carboxylic acid	C11 H16 O4	230.138	[M+H]+1	258464	1.27959e+06	833333	252462	991735	1.12626e+06	690248	558429	644585	425613	1.25857e+06	499812	1.03345e+06	947176	1.1634e+06	553752	547191	698320
1594	(25S)-5beta-Spirostan-3beta-ol	C27 H44 O3	417.335	[M+H]+1	35862	342850	67236.5	109791	128030	45281.6	69826.7	230492	240651	224698	122345	136570	556118	243439	127044	216979	116258	321081
[truncated: 777 more rows]
