# Supplementary material for: MAGL-18c attenuates LPS-induced sepsis-associated liver injury by inhibiting TGF-β/Smad signaling and remodeling medium- and long-chain fatty acid metabolism
Source: Front Immunol. 2026 Feb 5;17:1712807. doi: 10.3389/fimmu.2026.1712807 (PMC12916367; doi:10.3389/fimmu.2026.1712807)
Supplement: Supplementary file 3 [file DataSheet3.xlsx]

## Sheet: cluster_exp (2)
metab_id	C1	C2	C3	V1	V2	V3	M-1	M-2	M-3
metab_18	-0.944953	0.23052913657050503	-0.972307	-0.755766	-0.407972	-0.0861803	-0.163164	1.0339397978465077	2.0658737203108184
metab_10	-0.537713	0.7354096534843242	-0.954329	-1.18422	-0.516602	-0.235596	-0.135061	0.9055304474069517	1.9225790775517355
metab_13	-1.16114	0.8275671128145549	-1.03378	-1.21444	-0.447964	0.7276772491325724	1.4004750203695793	0.8541457996570856	0.04745300994935303
metab_15	-0.408472	0.1338966495780988	-1.19655	-1.01746	-0.453563	-0.203067	0.0584486687818455	1.1348219360390335	1.9519420375649135
metab_25	-1.08885	2.1889773513658604	0.4371397890784685	-1.09915	0.17462965988878257	0.24969219176336294	0.13390097209778667	-0.588867	-0.407478
metab_32	-0.958224	1.986330202146747	-0.176571	-1.38109	-0.569373	0.24957967170307957	-0.107189	0.0645921003933015	0.8919470351391511
metab_11	-0.468969	-0.289078	-1.13906	-1.03426	-0.204011	-0.0519997	0.08017805646533943	1.078595859603211	2.0286029000503465
metab_16	-0.450147	-0.510559	-1.1599	-0.885223	-0.801729	0.07388434708447977	1.3600362856553363	1.4021272839453638	0.9715077014751741
metab_24	-1.47585	0.4242856959283501	-0.407447	-1.46068	-0.165557	0.19542753246399555	1.3492336273244092	1.1373965524562066	0.4031857274473037
metab_20	-0.752424	-0.0118022	-0.857204	-0.674324	-0.483224	-0.224795	-0.261599	1.103346081335489	2.1620270637081327
metab_31	-1.09528	0.28578656186580137	-0.819166	-1.07316	-0.595314	0.09384589426629866	0.32684168621172616	1.0580864436168924	1.8183547706052343
metab_26	-1.10652	1.3557617223719824	-0.101393	-1.36899	-0.87883	-0.347158	0.5052159621382158	0.8722387266190943	1.0696757386832745
metab_6	0.12553047645399218	-0.612529	-1.05351	-0.752885	-0.44811	-0.0481755	-0.336753	0.9596805225640775	2.1667524973378516
metab_23	-0.92767	-0.636362	-0.93066	-0.708537	-0.842648	0.4042028907987887	1.0576302354775582	1.1584920212248364	1.4255518031095908
metab_12	-0.907348	0.6442673727053512	0.1620517705455463	-0.648234	-1.04651	-0.00858721	-0.780099	0.4948427886554889	2.0896154147571067
metab_22	0.9280812728904815	-0.186821	-1.04784	-1.30797	-1.15286	-0.00925784	0.5919530673905699	1.4306816402797782	0.7540362231146208
metab_28	-1.11168	-0.37376	-1.14722	-0.520294	-0.483957	0.4432457183538859	0.45828466705914805	0.7950720355553602	1.9403099436937774
metab_19	-0.813703	1.5864762876652305	-0.555407	-0.812978	-0.0112195	-0.65431	-0.599821	0.1144096622835751	1.7465529716787933
metab_27	2.3593360465793203	-0.701868	-0.0661314	-0.659302	-0.617538	-0.231985	0.8148674940241395	-0.4443	-0.453079
metab_8	-0.521189	0.3105827537511306	-0.331975	-0.741441	-0.857792	-0.315911	-0.574948	0.739407342605277	2.293264910778101
metab_29	0.8798561419688593	1.2789444057403008	-0.551946	-1.81863	-0.466481	-0.81718	0.5681215725768757	0.051344872848597935	0.8759669302094412
metab_9	-0.808856	0.5045491745772656	0.43399766665929435	-2.25099	0.7922433670274777	-0.311997	0.33701244159185517	0.38088770000273386	0.9231554041790956
metab_21	0.1606154881201645	0.02904111093102133	0.0051988083638257136	-1.1267	-1.52782	1.059518164866529	1.2541712090273405	0.9849804660594008	-0.839003
metab_30	2.431797301837312	0.21410167520897525	0.09244854959525106	-0.966978	-0.633255	-0.807569	-0.079995	-0.0706668	-0.179885
metab_4	-0.454849	-0.620027	-0.859364	-0.578336	-0.320738	0.02253529927172224	-0.43957	1.010066206977204	2.2402821366556425
metab_17	0.7597269622776143	1.6516135328011874	1.378479444759912	-0.568372	-0.764297	-0.933588	-0.830077	-0.138766	-0.554719
metab_14	-0.843103	1.0509552693385682	0.025993690383349772	-0.046802	-0.155187	-1.82639	0.9379929968361725	-0.459248	1.3157857868786818
metab_7	0.099356995720062	-0.526872	-0.939173	-0.478159	0.019614496615476963	-0.433662	-0.546586	0.3588809366106183	2.446600135431807
metab_5	-0.631113	-0.359582	-0.77599	-0.558617	-0.342209	-0.200128	-0.505998	1.2102268075749754	2.1634099575432937
metab_2	0.2762776678062095	-0.718892	-0.593726	-0.80148	-0.572113	-0.28631	-0.609327	1.9426258037420592	1.3629457579384987
metab_1	1.1110289310970205	1.5218664938033621	-0.956078	-0.910441	-0.736573	-1.03313	-0.265184	0.3012700709141469	0.9672433838087483
metab_3	0.37625701916249843	0.34470333275727	0.3265401847982453	-1.22633	-1.22633	-1.22633	0.17588254185933166	1.4219890532572994	1.0336117917806102
